# Supplementary material for: Comparative Transcriptome Analysis of Tolerant and Sensitive Genotypes of Common Bean (Phaseolus vulgaris L.) in Response to Terminal Drought Stress
Source: Plants (Basel). 2023 Jan 3;12(1):210. doi: 10.3390/plants12010210 (PMC9824821; doi:10.3390/plants12010210)
Supplement: Supplementary file 1 [file plants-12-00210-s001.zip]

Archive with 7 entries (7 files):
- figures.pdf
- Supplementary table S1.xlsx
- Supplementary table S2.xlsx
- Supplementary Table S3.xlsx
- Supplementary Table S4.xlsx
- Supplementary Table S5.xlsx
- Supplementary table S6.xlsx
