# Supplementary material for: Comparative Transcriptome Analysis of Tolerant and Sensitive Genotypes of Common Bean (Phaseolus vulgaris L.) in Response to Terminal Drought Stress
Source: Plants (Basel). 2023 Jan 3;12(1):210. doi: 10.3390/plants12010210 (PMC9824821; doi:10.3390/plants12010210)
Supplement: Supplementary file 1 [file plants-12-00210-s001.zip › Supplementary table S1.xlsx]

## Sheet: Table Description
Roots vs leaves comparisons of sensitive genotypes

## Sheet: Total genes
Gene_ID	baseMean	FoldChange	log2FoldChange	lfcSE	stat	pvalue	padj	ProteinID	Pfam	Panther	KOG	Enzyme ID	KO	GO	Arabidopsis hit id	Gene name	Gene description	TF_family	TF_name	DroughtDB_presence_absence	KEGG_pathway	Chromosome	Gene start	Gene end	Gene ID	Strand
Phvul.001G098100	102123	4.02377e-05	-14.6011	0.326028	-44.7848	0	0	Phvul.001G098100.1.p	PF00044,PF02800	PTHR10836,PTHR10836:SF49	KOG0657	1.2.1.12,1.2.1.13	K05298	GO:0055114,GO:0016620	AT3G26650.1	GAPA,GAPA-1	glyceraldehyde 3-phosphate dehydrogenase A subunit			Absent	Carbon fixation in photosynthetic organisms; Metabolic pathways; Carbon metabolism	Chr01	18907322	18910421	Phvul.001G098100	+
Phvul.001G240200	22350.3	3.56423e-05	-14.7761	0.373394	-39.5722	0	0	Phvul.001G240200.1.p	PF00316	PTHR11556,PTHR11556:SF2	KOG1458	3.1.3.37	K01100	GO:0042578,GO:0042132,GO:0005975	AT3G55800.1	SBPASE	sedoheptulose-bisphosphatase			Absent	Carbon fixation in photosynthetic organisms; Metabolic pathways; Carbon metabolism	Chr01	49301861	49304743	Phvul.001G240200	+
Phvul.002G133100	68043.3	3.18624e-05	-14.9378	0.307513	-48.5761	0	0	Phvul.002G133100.1.p	PF00485	PTHR10285,PTHR10285:SF74	KOG4203	2.7.1.19	K00855	GO:0016301,GO:0008152,GO:0005524	AT1G32060.1	PRK	phosphoribulokinase			Absent	Carbon fixation in photosynthetic organisms; Metabolic pathways; Carbon metabolism	Chr02	27698191	27701446	Phvul.002G133100	-
Phvul.009G006600	57223.4	0.000180682	-12.4343	0.273572	-45.4514	0	0	Phvul.009G006600.1.p	PF02672,PF00044,PF02800	PTHR10836,PTHR10836:SF39	KOG0657	1.2.1.13	K05298	GO:0055114,GO:0016620	AT1G42970.1	GAPB	glyceraldehyde-3-phosphate dehydrogenase B subunit			Absent	Carbon fixation in photosynthetic organisms; Metabolic pathways; Carbon metabolism	Chr09	1129930	1133489	Phvul.009G006600	-
Phvul.001G109000	3690.41	0.00109426	-9.83583	0.230763	-42.623	0	0	Phvul.001G109000.1.p	PF03745	PTHR34796,PTHR34796:SF1					AT2G41120.1					Absent		Chr01	28285478	28288038	Phvul.001G109000	-
Phvul.001G223800	23334.6	0.000310237	-11.6543	0.229024	-50.887	0	0	Phvul.001G223800.1.p	PF01370	PTHR10366,PTHR10366:SF289	KOG1430,KOG1429			GO:0050662,GO:0003824	AT1G09340.1	CRB,CSP41B	chloroplast RNA binding			Absent		Chr01	47878350	47882172	Phvul.001G223800	-
Phvul.002G183200	2633.39	0.000936139	-10.061	0.257041	-39.1416	0	0	Phvul.002G183200.1.p	PF10716	PTHR36727,PTHR36727:SF2		1.6.5.3		GO:0055114,GO:0016655	AT1G70760.1	CRR23	inorganic carbon transport protein-related			Absent		Chr02	34383753	34385842	Phvul.002G183200	+
Phvul.002G232300	10809.8	0.00640345	-7.28693	0.167103	-43.6074	0	0	Phvul.002G232300.1.p	PF03151	PTHR11132,PTHR11132:SF124	KOG1441		K15283		AT5G46110.1	APE2,TPT	Glucose-6-phosphate/phosphate translocator-related			Absent		Chr02	40498614	40503687	Phvul.002G232300	-
Phvul.002G247200	7985.74	0.00508588	-7.61929	0.13543	-56.2601	0	0	Phvul.002G247200.1.p	PF13414	PTHR17130,PTHR17130:SF24					AT1G55480.1	ZKT	protein containing PDZ domain, a K-box domain, and a TPR region			Absent		Chr02	41924275	41927478	Phvul.002G247200	+
Phvul.002G257400	3251.17	0.00526758	-7.56864	0.133262	-56.7952	0	0	Phvul.002G257400.1.p	PF13419	PTHR18901,PTHR18901:SF30	KOG2914				AT4G39970.1		Haloacid dehalogenase-like hydrolase (HAD) superfamily protein			Absent		Chr02	42963748	42966864	Phvul.002G257400	-
Phvul.003G076400	1917.4	0.0261144	-5.25901	0.10968	-47.9486	0	0	Phvul.003G076400.2.p	PF04851,PF00271	PTHR24031,PTHR24031:SF228	KOG0330	3.6.4.13		GO:0016787,GO:0005524,GO:0003677	AT5G19210.2		P-loop containing nucleoside triphosphate hydrolases superfamily protein			Absent		Chr03	12146844	12159167	Phvul.003G076400	+
Phvul.003G180100	6075.69	0.0112486	-6.47411	0.145653	-44.449	0	0	Phvul.003G180100.1.p		PTHR34209,PTHR34209:SF2					AT5G23060.1	CaS	calcium sensing receptor			Absent		Chr03	40308750	40311757	Phvul.003G180100	+
Phvul.003G217300	42588.1	0.00435983	-7.84151	0.180221	-43.5105	0	0	Phvul.003G217300.1.p	PF03144,PF00679,PF14492,PF03764,PF00009	PTHR23115,PTHR23115:SF66			K02355	GO:0005525	AT1G62750.1	ATSCO1,ATSCO1/CPEF-G,SCO1	Translation elongation factor EFG/EF2 protein			Absent		Chr03	44475254	44479558	Phvul.003G217300	+
Phvul.003G274100	22698.5	6.22661e-05	-13.9712	0.317182	-44.0479	0	0	Phvul.003G274100.1.p	PF05701	PTHR32054,PTHR32054:SF2					AT2G26570.1		Plant protein of unknown function (DUF827)			Absent		Chr03	51137944	51141464	Phvul.003G274100	+
Phvul.003G274800	8963.26	0.000345618	-11.4985	0.2867	-40.1065	0	0	Phvul.003G274800.1.p	PF07714,PF13426	PTHR24351,PTHR24351:SF81	KOG0610	2.7.11.1		GO:0006468,GO:0004672	AT5G58140.1	NPL1,PHOT2	phototropin 2			Absent		Chr03	51229284	51246559	Phvul.003G274800	-
Phvul.004G063000	3015.99	0.0126948	-6.29962	0.163677	-38.488	0	0	Phvul.004G063000.4.p	PF11016	PTHR35551,PTHR35551:SF1					AT5G38660.1	APE1	acclimation of photosynthesis to environment			Absent		Chr04	8833505	8846645	Phvul.004G063000	+
Phvul.005G018300	6708.92	0.00513406	-7.60569	0.168936	-45.021	0	0	Phvul.005G018300.1.p		PTHR35753,PTHR35753:SF1					AT5G07020.1		proline-rich family protein			Absent		Chr05	1572467	1575451	Phvul.005G018300	+
Phvul.005G125766	5591.82	0.0227434	-5.45841	0.132232	-41.2791	0	0	Phvul.005G125766.1.p	PF00248	PTHR11732,PTHR11732:SF7	KOG1575				AT2G27680.1		NAD(P)-linked oxidoreductase superfamily protein			Absent		Chr05	36309823	36316099	Phvul.005G125766	+
Phvul.006G038600	1085.12	0.0200957	-5.63697	0.143718	-39.2225	0	0	Phvul.006G038600.1.p		PTHR24151					AT1G50900.1		Ankyrin repeat family protein			Absent		Chr06	13950152	13953047	Phvul.006G038600	+
Phvul.006G207700	1447.69	96.3612	6.59038	0.17246	38.2139	0	0	Phvul.006G207700.1.p	PF00226	PTHR24078					AT4G13830.2	J20	DNAJ-like 20			Absent		Chr06	30232086	30232843	Phvul.006G207700	+
Phvul.006G209700	5625.93	0.0033223	-8.2336	0.188531	-43.6724	0	0	Phvul.006G209700.1.p	PF00067	PTHR24298,PTHR24298:SF178	KOG0156	1.14.13.121		GO:0055114,GO:0020037,GO:0016705,GO:0005506	AT3G26300.1	CYP71B34	cytochrome P450, family 71, subfamily B, polypeptide 34			Absent		Chr06	30370137	30372104	Phvul.006G209700	-
Phvul.007G038900	4847.25	0.0222795	-5.48814	0.136774	-40.1256	0	0	Phvul.007G038900.2.p		PTHR14154,PTHR14154:SF18					AT4G34190.1	1-Sep	stress enhanced protein 1			Absent		Chr07	3188485	3190853	Phvul.007G038900	-
Phvul.009G134500	2030.6	0.0119553	-6.38621	0.163065	-39.1636	0	0	Phvul.009G134500.1.p	PF01789	PTHR31407,PTHR31407:SF18		1.10.3.9		GO:0019898,GO:0015979,GO:0009654,GO:0009523,GO:0005509	AT1G77090.1		Mog1/PsbP/DUF1795-like photosystem II reaction center PsbP family protein			Absent		Chr09	20345802	20348146	Phvul.009G134500	-
Phvul.010G069100	12177.8	0.000157338	-12.6338	0.334971	-37.7162	0	0	Phvul.010G069100.1.p	PF00234	PTHR33076,PTHR33076:SF14					AT5G59320.1	LTP3	lipid transfer protein 3			Absent		Chr10	30206639	30208294	Phvul.010G069100	+
Phvul.010G114100	7366.85	0.00261441	-8.5793	0.224287	-38.2515	0	0	Phvul.010G114100.1.p	PF15044,PF12807,PF13424	PTHR12601,PTHR12601:SF17			K03255		AT1G01320.2		Tetratricopeptide repeat (TPR)-like superfamily protein			Absent		Chr10	39045743	39062551	Phvul.010G114100	+
Phvul.007G162000	1491.75	0.0457704	-4.44944	0.104541	-42.5616	0	0	Phvul.007G162000.1.p	PF13410,PF13417	PTHR11260,PTHR11260:SF222	KOG0406	2.5.1.18	K00799	GO:0005515	AT5G02790.1	GSTL3	Glutathione S-transferase family protein			Absent	Glutathione metabolism; Metabolic pathways	Chr07	27356355	27359180	Phvul.007G162000	+
Phvul.003G286600	39034	3.65972e-05	-14.7379	0.330642	-44.5736	0	0	Phvul.003G286600.3.p	PF00464	PTHR11680,PTHR11680:SF10		2.1.2.1		GO:0016740	AT4G37930.1	SHM1,SHMT1,STM	serine transhydroxymethyltransferase 1			Absent	Glycine, serine and threonine metabolism; Cyanoamino acid metabolism; Glyoxylate and dicarboxylate metabolism; One carbon pool by folate; Metabolic pathways; Biosynthesis of secondary metabolites; Carbon metabolism; Biosynthesis of amino acids; Biosynthesis of cofactors	Chr03	52434195	52439623	Phvul.003G286600	-
Phvul.008G112000	11184.2	0.000657261	-10.5712	0.222667	-47.4757	0	0	Phvul.008G112000.1.p	PF00316	PTHR11556,PTHR11556:SF16		3.1.3.11	K03841	GO:0042578,GO:0042132,GO:0005975	AT3G54050.1	HCEF1	high cyclic electron flow 1			Absent	Glycolysis / Gluconeogenesis; Pentose phosphate pathway; Fructose and mannose metabolism; Carbon fixation in photosynthetic organisms; Metabolic pathways; Biosynthesis of secondary metabolites; Carbon metabolism	Chr08	12767412	12770776	Phvul.008G112000	-
Phvul.010G143200	1496.39	0.0158887	-5.97586	0.121687	-49.1083	0	0	Phvul.010G143200.1.p	PF00479,PF02781	PTHR23429,PTHR23429:SF1		1.1.1.49	K00036	GO:0055114,GO:0050661,GO:0006006,GO:0004345	AT5G35790.1	G6PD1	glucose-6-phosphate dehydrogenase 1			Absent	Pentose phosphate pathway; Glutathione metabolism; Metabolic pathways; Biosynthesis of secondary metabolites; Carbon metabolism	Chr10	42525910	42530526	Phvul.010G143200	+
Phvul.007G153500	2278.38	0.00686916	-7.18565	0.171532	-41.891	0	0	Phvul.007G153500.1.p	PF03912	PTHR34963,PTHR34963:SF2			K08903	GO:0016020,GO:0015979,GO:0009654,GO:0009523	AT4G28660.2	PSB28	photosystem II reaction center PSB28 protein			Absent	Photosynthesis	Chr07	25963203	25964959	Phvul.007G153500	+
Phvul.008G196500	6567.83	0.000936669	-10.0602	0.227142	-44.2903	0	0	Phvul.008G196500.1.p	PF01789	PTHR31407,PTHR31407:SF6			K02717	GO:0019898,GO:0015979,GO:0009654,GO:0009523,GO:0005509	AT1G06680.1	OE23,OEE2,PSBP-1,PSII-P	photosystem II subunit P-1			Absent	Photosynthesis	Chr08	54075074	54077419	Phvul.008G196500	-
Phvul.009G125100	82294.6	0.000128202	-12.9293	0.291979	-44.2816	0	0	Phvul.009G125100.1.p	PF00504	PTHR14154,PTHR14154:SF10			K03542		AT1G44575.1	NPQ4,PSBS	Chlorophyll A-B binding family protein			Absent	Photosynthesis	Chr09	19097977	19099652	Phvul.009G125100	-
Phvul.010G121400	53683.3	2.65346e-05	-15.2018	0.324275	-46.8792	0	0	Phvul.010G121400.1.p	PF00504	PTHR21649,PTHR21649:SF13			K08908	GO:0016020,GO:0009765	AT3G61470.1	LHCA2	photosystem I light harvesting complex gene 2			Absent	Photosynthesis - antenna proteins; Metabolic pathways	Chr10	40260565	40262990	Phvul.010G121400	+
Phvul.003G263200	27547.8	3.25447e-05	-14.9072	0.372671	-40.001	0	0	Phvul.003G263200.1.p	PF00175	PTHR19384,PTHR19384:SF82		1.18.1.2,1.6.99.1	K02641	GO:0055114,GO:0016491	AT5G66190.1	ATLFNR1,FNR1	ferredoxin-NADP(+)-oxidoreductase 1			Absent	Photosynthesis; Metabolic pathways	Chr03	50226971	50230457	Phvul.003G263200	+
Phvul.007G252700	9794.04	0.00129613	-9.59157	0.204305	-46.9474	0	0	Phvul.007G252700.1.p	PF11965,PF02514	PTHR23304,PTHR23304:SF115		6.6.1.1	K03403	GO:0016851,GO:0009058	AT5G13630.1	ABAR,CCH,CCH1,CHLH,GUN5	magnesium-chelatase subunit chlH, chloroplast, putative / Mg-protoporphyrin IX chelatase, putative (CHLH)			Absent	Porphyrin and chlorophyll metabolism; Metabolic pathways; Biosynthesis of secondary metabolites	Chr07	37470181	37476370	Phvul.007G252700	+
Phvul.003G076500	4189.18	0.00325793	-8.26183	0.216731	-38.1201	0	0	Phvul.003G076500.1.p	PF00483	PTHR22572,PTHR22572:SF119	KOG1322	2.7.7.27	K00975	GO:0016779,GO:0009058	AT5G19220.1	ADG2,APL1	ADP glucose pyrophosphorylase large subunit 1			Absent	Starch and sucrose metabolism; Amino sugar and nucleotide sugar metabolism; Metabolic pathways; Biosynthesis of secondary metabolites	Chr03	12157688	12164546	Phvul.003G076500	-
Phvul.007G052900	14729	0.000106433	-13.1978	0.351965	-37.4973	1.0174e-307	7.0024e-305	Phvul.007G052900.1.p	PF01946	PTHR10617,PTHR10617:SF115	KOG2960		K03146		AT5G54770.1	THI1,THI4,TZ	thiazole biosynthetic enzyme, chloroplast (ARA6) (THI1) (THI4)			Absent	Thiamine metabolism; Metabolic pathways; Biosynthesis of cofactors	Chr07	4317738	4319440	Phvul.007G052900	+
Phvul.009G173200	11954.8	0.00444159	-7.81471	0.211921	-36.8756	1.1365e-297	7.6161e-295	Phvul.009G173200.1.p	PF03144,PF03143,PF00009	PTHR23115,PTHR23115:SF146		3.6.5.3	K02358	GO:0005525	AT4G20360.1	ATRAB8D,ATRABE1B,RABE1b	RAB GTPase homolog E1B			Absent	Plant-pathogen interaction	Chr09	25711561	25713395	Phvul.009G173200	+
Phvul.001G108700	14782.9	0.00396019	-7.98022	0.216732	-36.8206	8.6315e-297	5.6359e-294	Phvul.001G108700.1.p	PF02915	PTHR31053,PTHR31053:SF2		1.14.13.81	K04035	GO:0055114,GO:0046872,GO:0016491	AT3G56940.1	ACSF,CHL27,CRD1	dicarboxylate diiron protein, putative (Crd1)			Absent	Porphyrin and chlorophyll metabolism; Metabolic pathways; Biosynthesis of secondary metabolites	Chr01	28135967	28139094	Phvul.001G108700	+
Phvul.007G196200	423.44	0.0196345	-5.67047	0.154075	-36.8033	1.6327e-296	1.0394e-293	Phvul.007G196200.1.p	PF01789	PTHR31407,PTHR31407:SF16				GO:0019898,GO:0015979,GO:0009654,GO:0009523,GO:0005509	AT3G05410.2		Photosystem II reaction center PsbP family protein			Absent		Chr07	31953488	31955128	Phvul.007G196200	+
Phvul.004G073400	49727.8	1.33617e-05	-16.1915	0.440822	-36.7303	2.3985e-295	1.4897e-292	Phvul.004G073400.2.p	PF12338,PF00101	PTHR31262,PTHR31262:SF4		4.1.1.39	K01602		AT5G38430.1		Ribulose bisphosphate carboxylase (small chain) family protein			Absent	Glyoxylate and dicarboxylate metabolism; Carbon fixation in photosynthetic organisms; Metabolic pathways; Biosynthesis of secondary metabolites; Carbon metabolism	Chr04	9463966	9465174	Phvul.004G073400	+
Phvul.008G053300	13976.7	0.000119609	-13.0294	0.354937	-36.709	5.2507e-295	3.1836e-292	Phvul.008G053300.1.p	PF00085	PTHR10438,PTHR10438:SF258	KOG0907	1.6.5.4	K03671	GO:0045454,GO:0015035,GO:0006662	AT5G16400.1	ATF2,TRXF2	thioredoxin F2			Absent		Chr08	4727245	4729958	Phvul.008G053300	-
Phvul.001G234300	302704	0.000118236	-13.046	0.356076	-36.6384	7.0043e-294	4.148e-291	Phvul.001G234300.4.p	PF00004	PTHR32429,PTHR32429:SF8	KOG0651			GO:0005524	AT2G39730.2	RCA	rubisco activase			Absent		Chr01	48814397	48817811	Phvul.001G234300	-
Phvul.004G160900	3822.22	0.0401979	-4.63673	0.127018	-36.5046	9.37e-292	5.4229e-289	Phvul.004G160900.2.p	PF06155,PF01883,PF01656	PTHR23264,PTHR23264:SF29	KOG3022				AT3G24430.1	HCF101	ATP binding			Absent		Chr04	46529628	46537496	Phvul.004G160900	-
Phvul.011G039100	166928	0.00102997	-9.92318	0.272738	-36.3836	7.7377e-290	4.3787e-287	Phvul.011G039100.2.p	PF00274	PTHR11627,PTHR11627:SF16	KOG1557	4.1.2.13	K01623	GO:0006096,GO:0004332	AT4G38970.1	FBA2	fructose-bisphosphate aldolase 2			Absent	Glycolysis / Gluconeogenesis; Pentose phosphate pathway; Fructose and mannose metabolism; Carbon fixation in photosynthetic organisms; Metabolic pathways; Biosynthesis of secondary metabolites; Carbon metabolism; Biosynthesis of amino acids	Chr11	3560198	3563082	Phvul.011G039100	-
Phvul.007G019300	10142.2	0.000101368	-13.2681	0.36502	-36.349	2.723e-289	1.5074e-286	Phvul.007G019300.1.p	PF03446,PF00389	PTHR10996,PTHR10996:SF169	KOG0069	1.1.1.81,1.1.1.29	K15893	GO:0055114,GO:0004616,GO:0051287,GO:0016616,GO:0008152	AT1G68010.1	ATHPR1,HPR	hydroxypyruvate reductase			Absent	Glycine, serine and threonine metabolism; Glyoxylate and dicarboxylate metabolism; Metabolic pathways; Biosynthesis of secondary metabolites; Carbon metabolism	Chr07	1345191	1348552	Phvul.007G019300	-
Phvul.009G238000	2047.76	0.0629864	-3.98882	0.110032	-36.2514	9.4566e-288	5.1237e-285	Phvul.009G238000.2.p	PF07973,PF03129,PF00587	PTHR11451,PTHR11451:SF32	KOG1637	6.1.1.3	K01868	GO:0043039,GO:0016876,GO:0005524,GO:0006418,GO:0004812,GO:0000166	AT2G04842.1	EMB2761	threonyl-tRNA synthetase, putative / threonine--tRNA ligase, putative			Absent	Aminoacyl-tRNA biosynthesis	Chr09	35647063	35652391	Phvul.009G238000	+
Phvul.006G216600	13074.8	0.00103038	-9.92261	0.276671	-35.8642	1.1042e-281	5.8578e-279	Phvul.006G216600.1.p	PF00111	PTHR19370,PTHR19370:SF120			K02639	GO:0051536,GO:0009055	AT1G60950.1	ATFD2,FED A	2Fe-2S ferredoxin-like superfamily protein			Absent	Photosynthesis	Chr06	30914793	30915539	Phvul.006G216600	+
Phvul.011G155700	20117.3	3.72841e-05	-14.7111	0.410769	-35.8135	6.8038e-281	3.5359e-278	Phvul.011G155700.1.p	PF00504	PTHR21649,PTHR21649:SF11			K08914	GO:0016020,GO:0009765	AT5G54270.1	LHCB3,LHCB3*1	light-harvesting chlorophyll B-binding protein 3			Absent	Photosynthesis - antenna proteins; Metabolic pathways	Chr11	44472279	44474471	Phvul.011G155700	-
Phvul.003G080300	5216.42	0.00523934	-7.5764	0.211741	-35.7815	2.1432e-280	1.0915e-277	Phvul.003G080300.5.p		PTHR37197					AT1G62250.1					Absent		Chr03	13116411	13118896	Phvul.003G080300	-
Phvul.002G187500	943.244	0.0357542	-4.80574	0.134642	-35.6928	5.1202e-279	2.5566e-276	Phvul.002G187500.2.p	PF00254	PTHR10516,PTHR10516:SF302		5.2.1.8		GO:0006457	AT5G45680.1	ATFKBP13,FKBP13	FK506-binding protein 13			Absent		Chr02	34997874	35000194	Phvul.002G187500	-
Phvul.003G060300	4327.65	0.00491728	-7.66792	0.215741	-35.5422	1.0956e-276	5.3653e-274	Phvul.003G060300.1.p	PF08240,PF13602	PTHR11695,PTHR11695:SF552	KOG1198	1.3.1.74	K18980	GO:0055114,GO:0016491,GO:0008270	AT1G23740.1		Oxidoreductase, zinc-binding dehydrogenase family protein			Absent		Chr03	8303727	8306482	Phvul.003G060300	+
Phvul.010G023000	70736.8	8.68132e-06	-16.8137	0.473913	-35.4783	1.0615e-275	5.1004e-273	Phvul.010G023000.1.p	PF08436,PF13288,PF02670	PTHR30525,PTHR30525:SF2		1.1.1.267	K00099	GO:0005515,GO:0070402,GO:0055114,GO:0046872,GO:0030604,GO:0008299	AT5G62790.1	DXR,PDE129	1-deoxy-D-xylulose 5-phosphate reductoisomerase			Absent	Terpenoid backbone biosynthesis; Metabolic pathways; Biosynthesis of secondary metabolites	Chr10	3260645	3268587	Phvul.010G023000	-
Phvul.002G317100	1301.49	0.00664728	-7.23302	0.205032	-35.2776	1.2972e-272	6.1172e-270	Phvul.002G317100.1.p	PF07819	PTHR15495,PTHR15495:SF17		4.1.1.32		GO:0016788,GO:0006886,GO:0006505	AT5G17670.1		alpha/beta-Hydrolases superfamily protein			Absent		Chr02	48364205	48365307	Phvul.002G317100	+
Phvul.003G243800	50982	1.47559e-05	-16.0483	0.456708	-35.1392	1.6998e-270	7.8703e-268	Phvul.003G243800.1.p	PF00498,PF01494	PTHR13789,PTHR13789:SF245	KOG2614	1.14.13.90	K09838	GO:0005515,GO:0071949	AT5G67030.1	ABA1,ATABA1,ATZEP,IBS3,LOS6,NPQ2,ZEP	zeaxanthin epoxidase (ZEP) (ABA1)			Absent	Carotenoid biosynthesis; Metabolic pathways; Biosynthesis of secondary metabolites	Chr03	47960429	47968149	Phvul.003G243800	+
Phvul.011G004500	1167.86	0.0424096	-4.55947	0.130459	-34.9493	1.3271e-267	6.0345e-265	Phvul.011G004500.1.p		PTHR37385,PTHR37385:SF1					AT5G51545.1	LPA2	low psii accumulation2			Absent		Chr11	341270	342888	Phvul.011G004500	-
Phvul.007G113400	1133.29	0.00511886	-7.60996	0.218023	-34.9044	6.3759e-267	2.8485e-264	Phvul.007G113400.2.p	PF06249	PTHR33271,PTHR33271:SF6			K06995		AT4G10300.1		RmlC-like cupins superfamily protein			Absent		Chr07	18363106	18363977	Phvul.007G113400	+
Phvul.006G216800	3612.83	0.000556795	-10.8106	0.310071	-34.8648	2.5388e-266	1.1146e-263	Phvul.006G216800.1.p	PF00111	PTHR19370,PTHR19370:SF120			K02639	GO:0051536,GO:0009055	AT1G60950.1	ATFD2,FED A	2Fe-2S ferredoxin-like superfamily protein			Absent	Photosynthesis	Chr06	30923834	30924651	Phvul.006G216800	+
Phvul.003G236800	387.695	0.0392525	-4.67107	0.134212	-34.8036	2.1427e-265	9.2479e-263	Phvul.003G236800.2.p	PF00651,PF03000	PTHR32370,PTHR32370:SF14				GO:0005515	AT5G67385.1		Phototropic-responsive NPH3 family protein			Absent		Chr03	47066050	47070266	Phvul.003G236800	-
Phvul.007G155500	5842.8	0.00081862	-10.2545	0.295597	-34.6909	1.0804e-263	4.5855e-261	Phvul.007G155500.2.p	PF02427	PTHR34549,PTHR34549:SF2				GO:0015979,GO:0009538,GO:0009522	AT2G20260.1	PSAE-2	photosystem I subunit E-2			Absent	Photosynthesis; Metabolic pathways	Chr07	26272152	26273753	Phvul.007G155500	-
Phvul.004G171000	2027.58	0.0713476	-3.80899	0.109941	-34.6459	5.1464e-263	2.1484e-260	Phvul.004G171000.1.p	PF08241	PTHR10108,PTHR10108:SF871				GO:0008168,GO:0008152	AT4G29590.1		S-adenosyl-L-methionine-dependent methyltransferases superfamily protein			Absent		Chr04	47459422	47463280	Phvul.004G171000	+
Phvul.002G190900	27303.2	0.00146602	-9.41388	0.272556	-34.5392	2.0674e-261	8.4912e-259	Phvul.002G190900.1.p	PF07728,PF06480,PF01434	PTHR23076,PTHR23076:SF60			K03798	GO:0016887,GO:0005524,GO:0016021,GO:0008270,GO:0004222,GO:0006508	AT2G30950.1	FTSH2,VAR2	FtsH extracellular protease family			Absent		Chr02	35435502	35439098	Phvul.002G190900	+
Phvul.003G262200	622.048	0.00369699	-8.07943	0.234424	-34.465	2.6849e-260	1.0852e-257	Phvul.003G262200.1.p		PTHR36347,PTHR36347:SF1					AT2G17972.1					Absent		Chr03	50149244	50150159	Phvul.003G262200	+
Phvul.011G002300	5020.17	0.000235721	-12.0506	0.349857	-34.4445	5.445e-260	2.1665e-257	Phvul.011G002300.1.p	PF00583	PTHR23091,PTHR23091:SF253				GO:0008080	AT1G72030.1		Acyl-CoA N-acyltransferases (NAT) superfamily protein			Absent		Chr11	174059	175805	Phvul.011G002300	+
Phvul.001G205300	3223.3	57.2038	5.83804	0.170034	34.3346	2.3934e-258	9.3765e-256	Phvul.001G205300.1.p	PF00403	PTHR22814,PTHR22814:SF75	KOG1603			GO:0046872,GO:0030001	AT5G27690.1		Heavy metal transport/detoxification superfamily protein			Absent		Chr01	46324641	46326784	Phvul.001G205300	+
Phvul.003G213900	14062.6	4.332e-05	-14.4946	0.42294	-34.2711	2.1178e-257	8.1711e-255	Phvul.003G213900.1.p		PTHR31032,PTHR31032:SF1					AT4G22890.1	PGR5-LIKE A	PGR5-LIKE A			Absent		Chr03	44064896	44068805	Phvul.003G213900	-
Phvul.001G269000	2017.39	0.0200987	-5.63675	0.164605	-34.2442	5.3197e-257	2.0219e-254	Phvul.001G269000.2.p	PF00561	PTHR10992,PTHR10992:SF351					AT5G19850.1		alpha/beta-Hydrolases superfamily protein			Absent		Chr01	51432230	51433843	Phvul.001G269000	+
Phvul.009G202100	2414.45	0.00626849	-7.31767	0.213765	-34.2323	7.996e-257	2.9944e-254	Phvul.009G202100.1.p	PF06549	PTHR31425					AT5G08050.1		Protein of unknown function (DUF1118)			Absent		Chr09	30674031	30675960	Phvul.009G202100	+
Phvul.007G182400	4671.83	0.00113159	-9.78743	0.285971	-34.2253	1.0173e-256	3.7544e-254	Phvul.007G182400.1.p	PF04536	PTHR30373,PTHR30373:SF2		3.1.3.2			AT1G54780.1	TLP18.3	thylakoid lumen 18.3 kDa protein			Absent		Chr07	30239309	30244278	Phvul.007G182400	+
Phvul.010G070111	3896.87	0.0591816	-4.07871	0.119295	-34.1899	3.4111e-256	1.2409e-253	Phvul.010G070111.3.p	PF04755	PTHR31906,PTHR31906:SF15					AT3G23400.1	FIB4	Plastid-lipid associated protein PAP / fibrillin family protein			Absent		Chr10	15296957	15299723	Phvul.010G070111	-
Phvul.001G248600	1461.32	0.0011861	-9.71956	0.284311	-34.1864	3.8475e-256	1.38e-253	Phvul.001G248600.1.p	PF00854	PTHR11654,PTHR11654:SF155			K14638	GO:0016020,GO:0006810,GO:0005215	AT2G40460.1		Major facilitator superfamily protein			Absent		Chr01	49966961	49971238	Phvul.001G248600	+
Phvul.007G240500	2098.69	0.0189452	-5.72203	0.168807	-33.8969	7.411e-252	2.6211e-249	Phvul.007G240500.1.p	PF01329	PTHR12599,PTHR12599:SF8	KOG4073			GO:0008124,GO:0006729	AT5G51110.1		Transcriptional coactivator/pterin dehydratase			Absent	Folate biosynthesis; Metabolic pathways	Chr07	36409184	36412710	Phvul.007G240500	+
Phvul.007G280100	1448.04	0.0071394	-7.12998	0.210489	-33.8734	1.6429e-251	5.7311e-249	Phvul.007G280100.1.p		PTHR36399,PTHR36399:SF1					AT5G43750.1	NDH18	NAD(P)H dehydrogenase 18			Absent		Chr07	39961198	39962618	Phvul.007G280100	+
Phvul.006G115400	1928.71	0.0372933	-4.74494	0.140556	-33.7583	8.0703e-250	2.7772e-247	Phvul.006G115400.1.p	PF00213	PTHR11910,PTHR11910:SF8				GO:0046933,GO:0015986	AT4G00895.1		ATPase, F1 complex, OSCP/delta subunit protein			Absent	Oxidative phosphorylation; Photosynthesis; Metabolic pathways	Chr06	22385614	22386467	Phvul.006G115400	-
Phvul.007G027100	4196.83	0.000341555	-11.5156	0.341183	-33.752	1.0005e-249	3.3971e-247	Phvul.007G027100.1.p	PF08541,PF08392	PTHR31561,PTHR31561:SF5		2.3.1.199	K15397	GO:0016747,GO:0008610,GO:0016020,GO:0006633	AT1G68530.1	CER6,CUT1,G2,KCS6,POP1	3-ketoacyl-CoA synthase 6			Absent	Fatty acid elongation; Metabolic pathways; Biosynthesis of secondary metabolites; Plant-pathogen interaction	Chr07	2080156	2082926	Phvul.007G027100	+
Phvul.005G064200	25162	0.00454261	-7.78226	0.230819	-33.7159	3.3772e-249	1.1316e-246	Phvul.005G064200.1.p	PF00348	PTHR12001,PTHR12001:SF18	KOG0776	2.5.1.29,2.5.1.30,2.5.1.84,2.5.1.81,2.5.1.83,2.5.1.90,2.5.1.85	K05356	GO:0008299,GO:0016765,GO:0015979	AT1G78510.1	SPS1	solanesyl diphosphate synthase 1			Absent	Terpenoid backbone biosynthesis; Biosynthesis of secondary metabolites	Chr05	9967961	9972448	Phvul.005G064200	-
Phvul.011G173000	5133.31	0.0277781	-5.16991	0.153349	-33.7134	3.6721e-249	1.2144e-246	Phvul.011G173000.1.p	PF01641	PTHR10173,PTHR10173:SF38	KOG0856	1.8.4.12	K07305	GO:0055114,GO:0033743,GO:0030091,GO:0016671,GO:0006979	AT1G53670.1	ATMSRB1,MSRB1	methionine sulfoxide reductase B 1			Absent		Chr11	48118390	48124551	Phvul.011G173000	+
Phvul.002G001200	3167.76	0.0406987	-4.61887	0.137131	-33.6823	1.0498e-248	3.4272e-246	Phvul.002G001200.1.p	PF01245	PTHR15680,PTHR15680:SF10	KOG1698		K02884	GO:0006412,GO:0005840,GO:0005622,GO:0003735	AT4G17560.1		Ribosomal protein L19 family protein			Absent	Ribosome	Chr02	86552	88820	Phvul.002G001200	+
Phvul.008G267100	9056.84	0.0299655	-5.06055	0.15027	-33.6765	1.2782e-248	4.1201e-246	Phvul.008G267100.3.p	PF01625	PTHR10173,PTHR10173:SF23	KOG1635	1.8.4.11		GO:0055114,GO:0008113,GO:0030091,GO:0016671,GO:0006979	AT5G07470.1	ATMSRA3,PMSR3	peptidemethionine sulfoxide reductase 3			Absent		Chr08	61238735	61242231	Phvul.008G267100	+
Phvul.002G151400	840.488	0.135161	-2.88725	0.0860127	-33.5677	4.9644e-247	1.5802e-244	Phvul.002G151400.1.p	PF02861	PTHR11638,PTHR11638:SF105				GO:0019538	AT4G12060.1		Double Clp-N motif protein			Absent		Chr02	30475373	30481615	Phvul.002G151400	+
Phvul.004G071500	22771.9	4.14101e-05	-14.5597	0.433852	-33.559	6.6445e-247	2.0889e-244	Phvul.004G071500.1.p	PF00504	PTHR21649,PTHR21649:SF7			K08907	GO:0016020,GO:0009765	AT3G54890.1	LHCA1	photosystem I light harvesting complex gene 1			Absent	Photosynthesis - antenna proteins; Metabolic pathways	Chr04	11281561	11283781	Phvul.004G071500	-
Phvul.009G116200	1983.16	0.0210688	-5.56875	0.16618	-33.5104	3.4047e-246	1.0573e-243	Phvul.009G116200.1.p	PF05368	PTHR14194,PTHR14194:SF81	KOG1203	1.3.1.75			AT4G35250.1		NAD(P)-binding Rossmann-fold superfamily protein			Absent		Chr09	17913699	17918320	Phvul.009G116200	+
Phvul.001G107600	523.213	0.0121021	-6.36859	0.19012	-33.4978	5.1827e-246	1.5901e-243	Phvul.001G107600.1.p	PF00249	PTHR10641,PTHR10641:SF641	KOG0048		K09422		AT1G08810.1	AtMYB60,MYB60	myb domain protein 60	MYB	myb domain protein 60	Present		Chr01	22536974	22538834	Phvul.001G107600	-
Phvul.002G088700	1115.25	0.00376092	-8.0547	0.2408	-33.4497	2.5967e-245	7.872e-243	Phvul.002G088700.1.p	PF03703	PTHR35688,PTHR35688:SF2					AT1G14345.1		NAD(P)-linked oxidoreductase superfamily protein			Absent		Chr02	14908735	14909553	Phvul.002G088700	+
Phvul.005G109400	27781.9	0.00195856	-8.99599	0.269264	-33.4095	9.9656e-245	2.9856e-242	Phvul.005G109400.1.p	PF00355,PF08802	PTHR10134,PTHR10134:SF5	KOG1671	1.10.9.1	K02636	GO:0055114,GO:0051537,GO:0016491,GO:0042651,GO:0009496,GO:0016679	AT4G03280.1	PETC,PGR1	photosynthetic electron transfer C			Absent	Photosynthesis; Metabolic pathways	Chr05	33186816	33189883	Phvul.005G109400	-
Phvul.008G051700	12668.4	0.0150387	-6.05517	0.181934	-33.2823	6.9646e-243	2.0622e-240	Phvul.008G051700.1.p	PF13242	PTHR19288,PTHR19288:SF33	KOG2882	3.1.3.18	K19269		AT5G36700.1	ATPGLP1,PGLP1	2-phosphoglycolate phosphatase 1			Absent	Glyoxylate and dicarboxylate metabolism; Metabolic pathways; Biosynthesis of secondary metabolites; Carbon metabolism	Chr08	4562880	4567689	Phvul.008G051700	-
Phvul.001G191200	2848.16	0.0371489	-4.75054	0.143035	-33.2123	7.1459e-242	2.0916e-239	Phvul.001G191200.1.p	PF06414,PF02881,PF02978	PTHR11564,PTHR11564:SF19		3.6.5.4	K03106	GO:0016301,GO:0005524,GO:0006614,GO:0005525,GO:0048500,GO:0008312	AT5G03940.1	54CP,CPSRP54,FFC,SRP54CP	chloroplast signal recognition particle 54 kDa subunit			Absent	Protein export	Chr01	44993536	45000213	Phvul.001G191200	-
Phvul.009G020300	14641.8	0.000271635	-11.846	0.35685	-33.1961	1.2247e-241	3.5441e-239	Phvul.009G020300.1.p	PF13473	PTHR34192,PTHR34192:SF2			K02638		AT1G76100.1	PETE1	plastocyanin 1			Absent	Photosynthesis	Chr09	4000040	4001216	Phvul.009G020300	-
Phvul.001G209900	3813.03	0.061858	-4.0149	0.121014	-33.177	2.3121e-241	6.6154e-239	Phvul.001G209900.2.p	PF01966,PF04607,PF02824	PTHR21262,PTHR21262:SF13		2.7.6.5		GO:0015969	AT4G02260.2	AT-RSH1,ATRSH1,RSH1	RELA/SPOT homolog 1			Absent	Purine metabolism; Metabolic pathways	Chr01	46662296	46670112	Phvul.001G209900	+
Phvul.002G061100	1236.03	0.021947	-5.50984	0.166149	-33.162	3.7969e-241	1.0743e-238	Phvul.002G061100.1.p	PF13599	PTHR14136,PTHR14136:SF3					AT1G12250.1		Pentapeptide repeat-containing protein			Absent		Chr02	7104150	7107080	Phvul.002G061100	-
Phvul.009G261100	1135.82	0.062489	-4.00025	0.120988	-33.0633	1.0004e-239	2.7995e-237	Phvul.009G261100.1.p	PF07460	PTHR34199,PTHR34199:SF2				GO:0003677	AT1G53800.1					Absent		Chr09	38096564	38101078	Phvul.009G261100	-
Phvul.002G276400	1025.72	0.00493627	-7.66236	0.232203	-32.9986	8.5017e-239	2.3532e-236	Phvul.002G276400.3.p	PF03364	PTHR34060,PTHR34060:SF2					AT5G08720.1					Absent		Chr02	44604202	44610060	Phvul.002G276400	-
Phvul.009G186500	17642.2	7.13338e-05	-13.7751	0.420186	-32.7833	1.0199e-235	2.7925e-233	Phvul.009G186500.1.p	PF00504	PTHR21649,PTHR21649:SF17			K08910	GO:0016020,GO:0009765	AT3G47470.1	CAB4,LHCA4	light-harvesting chlorophyll-protein complex I subunit A4			Absent	Photosynthesis - antenna proteins; Metabolic pathways	Chr09	28224278	28225892	Phvul.009G186500	+
Phvul.002G037500	11139.8	0.00531756	-7.55502	0.230542	-32.7707	1.5407e-235	4.1739e-233	Phvul.002G037500.1.p		PTHR17130					AT5G17170.1	ENH1	rubredoxin family protein			Absent		Chr02	3617924	3621030	Phvul.002G037500	-
Phvul.002G269000	1144.86	0.00178703	-9.12822	0.279266	-32.6865	2.4265e-234	6.4923e-232	Phvul.002G269000.1.p	PF04755	PTHR31906,PTHR31906:SF4					AT5G09820.2		Plastid-lipid associated protein PAP / fibrillin family protein			Absent		Chr02	43977108	43979175	Phvul.002G269000	-
Phvul.002G269400	10651.7	0.000132749	-12.879	0.394019	-32.6863	2.4475e-234	6.4923e-232	Phvul.002G269400.1.p	PF05479	PTHR36814,PTHR36814:SF1			K02701	GO:0042651,GO:0015979,GO:0009522,GO:0005516	AT5G64040.1	PSAN	photosystem I reaction center subunit PSI-N, chloroplast, putative / PSI-N, putative (PSAN)			Absent	Photosynthesis	Chr02	43991103	43992294	Phvul.002G269400	-
Phvul.003G255100	6950.61	0.00956151	-6.70855	0.206344	-32.5114	7.3594e-232	1.932e-229	Phvul.003G255100.2.p	PF12697	PTHR10992,PTHR10992:SF701	KOG1454				AT4G36530.2		alpha/beta-Hydrolases superfamily protein			Absent		Chr03	49415419	49419137	Phvul.003G255100	+
Phvul.009G140432	4520.96	0.018147	-5.78413	0.178584	-32.3888	3.9514e-230	1.0268e-227	Phvul.009G140432.1.p		PTHR10566,PTHR10566:SF74		3.6.3.46			AT5G64940.1	ATATH13,ATH13,ATOSA1,OSA1	ABC2 homolog 13			Absent		Chr09	21143982	21148619	Phvul.009G140432	+
Phvul.006G099600	3964.32	0.0423471	-4.56159	0.141053	-32.3395	1.9509e-229	5.018e-227	Phvul.006G099600.2.p	PF07466	PTHR33975,PTHR33975:SF2					AT1G54520.1					Absent		Chr06	21015343	21022328	Phvul.006G099600	+
Phvul.007G144700	916.712	0.00295535	-8.40245	0.259841	-32.3369	2.1227e-229	5.4055e-227	Phvul.007G144700.2.p		PTHR32523	KOG4453	2.7.1.182	K18678		AT5G04490.1	VTE5	vitamin E pathway gene 5			Absent		Chr07	23787866	23789973	Phvul.007G144700	-
Phvul.004G069700	925.447	0.0612314	-4.02959	0.124661	-32.3245	3.172e-229	7.9975e-227	Phvul.004G069700.1.p	PF12046	PTHR35302,PTHR35302:SF1					AT3G26710.1	CCB1	cofactor assembly of complex C			Absent		Chr04	10910950	10913529	Phvul.004G069700	+
Phvul.009G033600	2411.95	0.0333732	-4.90517	0.151896	-32.293	8.7646e-229	2.1881e-226	Phvul.009G033600.2.p	PF14259,PF00076	PTHR24012,PTHR24012:SF477	KOG0105,KOG0106,KOG0131			GO:0003676	AT4G09040.1		RNA-binding (RRM/RBD/RNP motifs) family protein			Absent		Chr09	7529305	7531555	Phvul.009G033600	-
Phvul.011G080600	1224.69	0.0179605	-5.79903	0.179589	-32.2905	9.5001e-229	2.3487e-226	Phvul.011G080600.1.p	PF03641	PTHR31223,PTHR31223:SF17			K06966		AT2G28305.1	ATLOG1,LOG1	Putative lysine decarboxylase family protein			Absent		Chr11	7454110	7458633	Phvul.011G080600	-
Phvul.004G162600	752.253	0.0388134	-4.6873	0.145283	-32.2633	2.2898e-228	5.6066e-226	Phvul.004G162600.1.p		PTHR33132					AT1G67910.1					Absent		Chr04	46702537	46703400	Phvul.004G162600	+
Phvul.002G236700	4314.73	0.0065891	-7.2457	0.226234	-32.0274	4.527e-225	1.0979e-222	Phvul.002G236700.1.p	PF00355,PF08417	PTHR21266,PTHR21266:SF25		1.14.12.20		GO:0055114,GO:0051537,GO:0016491,GO:0010277	AT4G25650.1	ACD1-LIKE,PTC52,TIC55-IV	ACD1-like			Absent		Chr02	40773511	40782002	Phvul.002G236700	-
Phvul.008G216800	2509.19	0.000918415	-10.0886	0.315104	-32.0166	6.4052e-225	1.5388e-222	Phvul.008G216800.1.p												Absent		Chr08	56591615	56592997	Phvul.008G216800	+
Phvul.002G280900	2948.73	0.00509575	-7.61649	0.239089	-31.8563	1.0756e-222	2.5597e-220	Phvul.002G280900.1.p	PF00301	PTHR17130,PTHR17130:SF25				GO:0005506	AT5G51010.1		Rubredoxin-like superfamily protein			Absent		Chr02	44994480	44996550	Phvul.002G280900	-
Phvul.007G041300	25473.8	4.37256e-05	-14.4812	0.454825	-31.839	1.8711e-222	4.4119e-220	Phvul.007G041300.1.p		PTHR31439,PTHR31439:SF4					AT2G15020.1					Absent		Chr07	3373099	3375068	Phvul.007G041300	+
Phvul.008G055800	2314.53	0.178236	-2.48814	0.0781519	-31.8373	1.9757e-222	4.6156e-220	Phvul.008G055800.1.p	PF00462	PTHR10293,PTHR10293:SF37	KOG1752	1.8.1.9	K07390	GO:0045454,GO:0015035,GO:0009055	AT3G54900.1	ATGRXCP,CXIP1	CAX interacting protein 1			Absent		Chr08	4991171	4993817	Phvul.008G055800	+
Phvul.006G062600	3557.84	0.0260462	-5.26278	0.165423	-31.8142	4.1223e-222	9.5431e-220	Phvul.006G062600.1.p	PF02341	PTHR33791,PTHR33791:SF4					AT5G19855.1		Chaperonin-like RbcX protein			Absent		Chr06	17158467	17161506	Phvul.006G062600	+
Phvul.011G036300	2047.19	0.0143416	-6.12365	0.192794	-31.7627	2.1209e-221	4.8656e-219	Phvul.011G036300.1.p	PF01535,PF13812,PF13041	PTHR24015,PTHR24015:SF364					AT4G34830.1	MRL1	Pentatricopeptide repeat (PPR) superfamily protein			Absent		Chr11	3342284	3355093	Phvul.011G036300	+
Phvul.001G198400	5830.94	0.000561336	-10.7988	0.341561	-31.6161	2.2155e-219	5.0372e-217	Phvul.001G198400.2.p	PF00005,PF01061	PTHR19241,PTHR19241:SF286	KOG0061			GO:0016887,GO:0005524,GO:0016020	AT5G06530.2		ABC-2 type transporter family protein			Present	ABC transporters	Chr01	45754207	45762363	Phvul.001G198400	-
Phvul.010G104000	1053.12	0.00535019	-7.54619	0.238933	-31.5829	6.3358e-219	1.4278e-216	Phvul.010G104000.2.p	PF01471	PTHR15852,PTHR15852:SF16					AT4G13670.1	PTAC5	plastid transcriptionally active 5			Absent		Chr10	37379986	37385032	Phvul.010G104000	-
Phvul.003G232800	878.306	0.0291943	-5.09817	0.161504	-31.5668	1.0563e-218	2.3596e-216	Phvul.003G232800.1.p	PF13911	PTHR28630,PTHR28630:SF4	KOG4498				AT5G65840.1		Thioredoxin superfamily protein			Absent		Chr03	46646081	46650032	Phvul.003G232800	-
Phvul.011G078100	588.882	0.0131765	-6.24589	0.197923	-31.5571	1.4311e-218	3.1689e-216	Phvul.011G078100.1.p	PF03435	PTHR12286,PTHR12286:SF7		1.5.1.43		GO:0055114,GO:0016491	AT1G50450.1		Saccharopine dehydrogenase			Absent		Chr11	2087870	2094309	Phvul.011G078100	-
Phvul.004G064800	17475.9	3.5113e-05	-14.7976	0.470106	-31.4772	1.7821e-217	3.9121e-215	Phvul.004G064800.1.p	PF12338,PF00101	PTHR31262,PTHR31262:SF4		4.1.1.39	K01602		AT5G38430.1		Ribulose bisphosphate carboxylase (small chain) family protein			Absent	Glyoxylate and dicarboxylate metabolism; Carbon fixation in photosynthetic organisms; Metabolic pathways; Biosynthesis of secondary metabolites; Carbon metabolism	Chr04	9431905	9432796	Phvul.004G064800	+
Phvul.005G054600	23628	0.0180365	-5.79294	0.184227	-31.4446	4.9714e-217	1.082e-214	Phvul.005G054600.1.p	PF01926,PF11987	PTHR23115,PTHR23115:SF138		3.6.5.3	K02519	GO:0005525	AT1G17220.1	FUG1	Translation initiation factor 2, small GTP-binding protein			Absent		Chr05	7156446	7165093	Phvul.005G054600	-
Phvul.006G149700	15468.4	0.0011396	-9.77726	0.311174	-31.4205	1.0612e-216	2.2901e-214	Phvul.006G149700.2.p	PF00231	PTHR11693,PTHR11693:SF21	KOG1531	3.6.3.14	K02115	GO:0046961,GO:0046933,GO:0045261,GO:0015986	AT4G04640.1	ATPC1	ATPase, F1 complex, gamma subunit protein			Absent	Oxidative phosphorylation; Photosynthesis; Metabolic pathways	Chr06	25522020	25524442	Phvul.006G149700	-
Phvul.009G142501	10960.8	7.27476e-05	-13.7467	0.437895	-31.3928	2.5405e-216	5.4364e-214	Phvul.009G142501.1.p		PTHR36771					AT3G56290.1					Absent		Chr09	21384503	21385593	Phvul.009G142501	+
Phvul.003G211100	6238.46	0.00472332	-7.72598	0.246354	-31.3613	6.8133e-216	1.4458e-213	Phvul.003G211100.1.p	PF00213	PTHR11910,PTHR11910:SF7	KOG1662	3.6.3.14	K02113	GO:0046933,GO:0015986	AT4G09650.1	ATPD	ATP synthase delta-subunit gene			Absent	Oxidative phosphorylation; Photosynthesis; Metabolic pathways	Chr03	43725836	43727167	Phvul.003G211100	-
Phvul.002G169400	1264.7	0.030065	-5.05577	0.161687	-31.2688	1.2384e-214	2.6063e-212	Phvul.002G169400.1.p	PF00856,PF09273	PTHR13271,PTHR13271:SF29	KOG1337	2.1.1.127	K00592	GO:0005515	AT1G14030.1		Rubisco methyltransferase family protein			Absent		Chr02	32537282	32541960	Phvul.002G169400	-
Phvul.003G011200	3634.05	0.0012475	-9.64674	0.309121	-31.207	8.555e-214	1.7857e-211	Phvul.003G011200.1.p	PF08041	PTHR34951				GO:0009512	AT2G26500.1		cytochrome b6f complex subunit (petM), putative			Absent		Chr03	1165412	1166471	Phvul.003G011200	-
Phvul.002G236600	4543.51	0.0101193	-6.62674	0.212358	-31.2055	8.96e-214	1.855e-211	Phvul.002G236600.2.p	PF00355,PF08417	PTHR21266,PTHR21266:SF25		1.14.12.20		GO:0055114,GO:0051537,GO:0016491,GO:0010277	AT4G25650.1	ACD1-LIKE,PTC52,TIC55-IV	ACD1-like			Absent		Chr02	40765696	40772767	Phvul.002G236600	-
Phvul.011G048000	3369.35	0.000896756	-10.123	0.32525	-31.1237	1.1497e-212	2.361e-210	Phvul.011G048000.2.p	PF13460	PTHR14194,PTHR14194:SF71	KOG1203				AT3G18890.1		NAD(P)-binding Rossmann-fold superfamily protein			Absent		Chr11	4320446	4325024	Phvul.011G048000	+
Phvul.006G185700	1287.88	0.0240707	-5.37658	0.173502	-30.9886	7.6864e-211	1.5659e-208	Phvul.006G185700.2.p	PF00300	PTHR23029,PTHR23029:SF17	KOG0235	3.1.3.63	K15637		AT5G22620.2		phosphoglycerate/bisphosphoglycerate mutase family protein			Absent		Chr06	28677869	28683361	Phvul.006G185700	-
Phvul.001G258300	13736.8	0.0128958	-6.27695	0.203767	-30.8046	2.2754e-208	4.5986e-206	Phvul.001G258300.1.p		PTHR11804,PTHR11804:SF42					AT1G67700.2					Absent		Chr01	50690747	50693381	Phvul.001G258300	-
Phvul.004G168100	6289.87	0.049387	-4.33972	0.141151	-30.7454	1.4109e-207	2.8291e-205	Phvul.004G168100.2.p	PF00575,PF00889	PTHR11741,PTHR11741:SF3	KOG1071		K02357	GO:0003676,GO:0006414,GO:0005622,GO:0003746	AT4G29060.1	emb2726	elongation factor Ts family protein			Absent		Chr04	47174475	47181042	Phvul.004G168100	-
Phvul.006G047100	1532.41	0.0720059	-3.79574	0.123527	-30.7281	2.4022e-207	4.7791e-205	Phvul.006G047100.1.p	PF01168	PTHR10146,PTHR10146:SF6	KOG3157		K06997		AT4G26860.1		Predicted pyridoxal phosphate-dependent enzyme, YBL036C type			Absent		Chr06	15076921	15080833	Phvul.006G047100	-
Phvul.011G110700	1942.77	0.0921357	-3.4401	0.111957	-30.7268	2.4948e-207	4.9249e-205	Phvul.011G110700.1.p	PF11264	PTHR34793,PTHR34793:SF1				GO:0015979,GO:0010207	AT2G20890.1	PSB29,THF1	photosystem II reaction center PSB29 protein			Absent		Chr11	14262212	14266420	Phvul.011G110700	-
Phvul.007G062000	26733.5	0.000205235	-12.2504	0.39936	-30.6752	1.2212e-206	2.3921e-204	Phvul.007G062000.1.p	PF00504	PTHR14154,PTHR14154:SF5					AT3G22840.1	ELIP,ELIP1	Chlorophyll A-B binding family protein			Absent		Chr07	5471297	5472469	Phvul.007G062000	-
Phvul.002G158900	6571.67	0.0025005	-8.64357	0.283065	-30.5357	8.7625e-205	1.7033e-202	Phvul.002G158900.1.p	PF00300	PTHR23029,PTHR23029:SF26	KOG0235	3.1.3.3			AT3G05170.1		Phosphoglycerate mutase family protein			Absent		Chr02	31359480	31361367	Phvul.002G158900	-
Phvul.008G092900	1209.37	0.0123646	-6.33764	0.207566	-30.5331	9.4732e-205	1.8275e-202	Phvul.008G092900.1.p	PF01554	PTHR11206,PTHR11206:SF101	KOG1347			GO:0055085,GO:0016020,GO:0015297,GO:0015238,GO:0006855	AT2G38330.1		MATE efflux family protein			Absent		Chr08	9389837	9398850	Phvul.008G092900	-
Phvul.001G220500	10339.3	0.0292849	-5.0937	0.166967	-30.5071	2.0951e-204	4.0114e-202	Phvul.001G220500.1.p	PF04851,PF00098,PF08152,PF00271	PTHR24031,PTHR24031:SF155	KOG0331	3.6.4.13		GO:0016787,GO:0005524,GO:0003677,GO:0008270,GO:0003676,GO:0005634,GO:0004386,GO:0003723	AT5G26742.2	emb1138	DEAD box RNA helicase (RH3)			Absent		Chr01	47596122	47601919	Phvul.001G220500	-
Phvul.003G143600	8097.77	0.0273632	-5.19162	0.17051	-30.4475	1.2922e-203	2.4556e-201	Phvul.003G143600.1.p		PTHR37768					AT5G57345.1					Absent		Chr03	35196985	35198992	Phvul.003G143600	-
Phvul.002G261700	43799.8	1.88667e-05	-15.6938	0.51558	-30.4391	1.6707e-203	3.1514e-201	Phvul.002G261700.2.p	PF01658,PF07994	PTHR11510,PTHR11510:SF6		5.5.1.4		GO:0008654,GO:0006021,GO:0004512	AT5G10170.1	ATMIPS3,MIPS3	myo-inositol-1-phosphate synthase 3			Absent	Inositol phosphate metabolism; Metabolic pathways; Biosynthesis of secondary metabolites	Chr02	43366989	43371400	Phvul.002G261700	+
Phvul.011G212800	1401.28	323.922	8.3395	0.274068	30.4286	2.297e-203	4.3009e-201	Phvul.011G212800.2.p	PF01370	PTHR10366,PTHR10366:SF425	KOG1502	1.1.1.348		GO:0050662,GO:0003824	AT2G45400.1	BEN1	NAD(P)-binding Rossmann-fold superfamily protein			Absent		Chr11	53260198	53262370	Phvul.011G212800	-
Phvul.002G253700	10756.1	0.00309555	-8.33559	0.274124	-30.4081	4.2924e-203	7.9786e-201	Phvul.002G253700.1.p	PF06298	PTHR34790,PTHR34790:SF1			K02723	GO:0030145,GO:0016021,GO:0015979,GO:0009523	AT1G67740.1	PSBY,YCF32	photosystem II BY			Absent	Photosynthesis	Chr02	42563438	42564677	Phvul.002G253700	-
Phvul.003G122500	878.331	81.8218	6.35441	0.21015	30.2375	7.6082e-201	1.4039e-198	Phvul.003G122500.2.p	PF00005,PF00664	PTHR24221,PTHR24221:SF204		3.6.3.44		GO:0016887,GO:0005524,GO:0055085,GO:0042626,GO:0016021,GO:0006810	AT1G02520.1	PGP11	P-glycoprotein 11			Absent	ABC transporters	Chr03	30755475	30768887	Phvul.003G122500	+
Phvul.009G130400	5943.32	0.000125834	-12.9562	0.428557	-30.2321	8.9698e-201	1.6433e-198	Phvul.009G130400.1.p	PF10664	PTHR36900,PTHR36900:SF1				GO:0055114,GO:0016655	AT4G37925.1	NDH-M	subunit NDH-M of NAD(P)H:plastoquinone dehydrogenase complex			Absent		Chr09	19731227	19732618	Phvul.009G130400	+
Phvul.010G052000	351.934	0.104429	-3.2594	0.108117	-30.147	1.1731e-199	2.1338e-197	Phvul.010G052000.4.p	PF00254	PTHR10516,PTHR10516:SF178		5.2.1.8		GO:0006457	AT3G60370.1		FKBP-like peptidyl-prolyl cis-trans isomerase family protein			Absent		Chr10	8056918	8061429	Phvul.010G052000	-
Phvul.003G216000	1363.63	23.4174	4.54951	0.150991	30.1311	1.8976e-199	3.427e-197	Phvul.003G216000.1.p	PF03479	PTHR31500,PTHR31500:SF7					AT4G12080.1	AHL1,ATAHL1	AT-hook motif nuclear-localized protein 1			Absent		Chr03	44318579	44323527	Phvul.003G216000	-
Phvul.009G140366	3690.4	0.0186255	-5.74658	0.190962	-30.0927	6.0326e-199	1.0818e-196	Phvul.009G140366.1.p	PF03109	PTHR10566,PTHR10566:SF74		3.6.3.46			AT5G64940.1	ATATH13,ATH13,ATOSA1,OSA1	ABC2 homolog 13			Absent		Chr09	21137040	21143579	Phvul.009G140366	+
Phvul.010G066400	13280.7	7.96514e-05	-13.6159	0.452794	-30.071	1.1621e-198	2.0693e-196	Phvul.010G066400.1.p	PF00234	PTHR33076,PTHR33076:SF14					AT2G38540.1	ATLTP1,LP1,LTP1	lipid transfer protein 1			Absent		Chr10	25019438	25021034	Phvul.010G066400	+
Phvul.009G021400	33324.7	0.0115236	-6.43926	0.214219	-30.0592	1.6555e-198	2.9276e-196	Phvul.009G021400.1.p	PF00004,PF01434	PTHR23076,PTHR23076:SF33			K03798	GO:0005524,GO:0006508,GO:0004222	AT5G42270.1	FTSH5,VAR1	FtsH extracellular protease family			Absent		Chr09	4653507	4657610	Phvul.009G021400	+
Phvul.001G196700	1186.86	0.0889352	-3.4911	0.116421	-29.9868	1.4598e-197	2.5637e-195	Phvul.001G196700.1.p	PF00076	PTHR24012	KOG0131			GO:0003676	AT3G52380.1	CP33,PDE322	chloroplast RNA-binding protein 33			Absent		Chr01	45613554	45617077	Phvul.001G196700	-
Phvul.004G160300	9977.62	6.07776e-05	-14.0061	0.467595	-29.9535	3.9608e-197	6.9084e-195	Phvul.004G160300.1.p	PF02617	PTHR33473,PTHR33473:SF2			K06891	GO:0030163	AT1G68660.1		Ribosomal protein L12/ ATP-dependent Clp protease adaptor protein ClpS family protein			Absent		Chr04	46434495	46437021	Phvul.004G160300	-
Phvul.009G190100	2827.66	0.00616136	-7.34254	0.24524	-29.9402	5.9015e-197	1.0223e-194	Phvul.009G190100.2.p	PF06549	PTHR31425,PTHR31425:SF3					AT1G74730.1		Protein of unknown function (DUF1118)			Absent		Chr09	28837232	28838084	Phvul.009G190100	+
Phvul.010G045500	548.235	0.0664115	-3.91242	0.130724	-29.929	8.2629e-197	1.4217e-194	Phvul.010G045500.1.p	PF01535	PTHR24015,PTHR24015:SF27					AT1G02150.1		Tetratricopeptide repeat (TPR)-like superfamily protein			Absent		Chr10	6955455	6959456	Phvul.010G045500	-
Phvul.008G008400	2548.66	0.00151202	-9.36931	0.313342	-29.9013	1.8948e-196	3.2383e-194	Phvul.008G008400.3.p	PF05701	PTHR32054,PTHR32054:SF5					AT1G66840.1		Plant protein of unknown function (DUF827)			Absent		Chr08	750159	752872	Phvul.008G008400	+
Phvul.003G164500	1245.77	0.0400352	-4.64259	0.155627	-29.8316	1.5222e-195	2.5842e-193	Phvul.003G164500.1.p		PTHR15852,PTHR15852:SF26					AT3G47650.1		DnaJ/Hsp40 cysteine-rich domain superfamily protein			Absent		Chr03	38384186	38387426	Phvul.003G164500	+
Phvul.011G001000	3188.55	0.00977433	-6.67679	0.224519	-29.7382	2.4662e-194	4.1591e-192	Phvul.011G001000.1.p	PF00226	PTHR24078,PTHR24078:SF231					AT4G09350.1		Chaperone DnaJ-domain superfamily protein			Absent		Chr11	77943	78900	Phvul.011G001000	-
Phvul.005G135000	31970.5	3.44545e-05	-14.8249	0.499203	-29.6972	8.3365e-194	1.3966e-191	Phvul.005G135000.1.p	PF01397,PF03936	PTHR31225,PTHR31225:SF5		4.2.3.27		GO:0016829,GO:0010333,GO:0008152,GO:0000287	AT3G25830.1	ATTPS-CIN,TPS-CIN	terpene synthase-like sequence-1,8-cineole			Absent	Terpenoid backbone biosynthesis; Biosynthesis of secondary metabolites	Chr05	37584479	37587656	Phvul.005G135000	+
Phvul.007G253400	20167.7	0.0149446	-6.06423	0.204226	-29.6937	9.2642e-194	1.5419e-191	Phvul.007G253400.1.p	PF01926,PF03144,PF00679	PTHR23115,PTHR23115:SF165		3.6.5.3	K06207	GO:0005525	AT5G13650.1		elongation factor family protein			Absent		Chr07	37528996	37538206	Phvul.007G253400	-
Phvul.002G152800	7680.84	7.89354e-05	-13.629	0.459397	-29.6671	2.0414e-193	3.3756e-191	Phvul.002G152800.1.p		PTHR31032,PTHR31032:SF1					AT4G22890.3	PGR5-LIKE A	PGR5-LIKE A			Absent		Chr02	30633447	30636657	Phvul.002G152800	+
Phvul.007G227500	1604.3	0.0110859	-6.49512	0.219421	-29.6012	1.4399e-192	2.3657e-190	Phvul.007G227500.1.p		PTHR34207,PTHR34207:SF3					AT3G52740.1					Absent		Chr07	35099621	35100387	Phvul.007G227500	-
Phvul.009G238700	973.43	0.00789936	-6.98405	0.236002	-29.5932	1.8269e-192	2.9822e-190	Phvul.009G238700.1.p	PF01106	PTHR11178,PTHR11178:SF25	KOG2358			GO:0051536,GO:0016226,GO:0005506	AT4G25910.1	ATCNFU3,NFU3	NFU domain protein 3			Absent		Chr09	35741747	35743631	Phvul.009G238700	+
Phvul.005G178800	1320.53	0.145061	-2.78526	0.0942306	-29.558	5.1894e-192	8.4171e-190	Phvul.005G178800.1.p	PF00684,PF01556,PF00226	PTHR24078,PTHR24078:SF307	KOG0715		K03686	GO:0051082,GO:0031072	AT1G80030.1		Molecular chaperone Hsp40/DnaJ family protein			Absent		Chr05	40425947	40433162	Phvul.005G178800	+
Phvul.004G073450	26397.3	2.16181e-05	-15.4974	0.524993	-29.5193	1.6295e-191	2.6263e-189	Phvul.004G073450.2.p	PF12338	PTHR31262,PTHR31262:SF4		4.1.1.39			AT5G38410.3		Ribulose bisphosphate carboxylase (small chain) family protein			Absent	Glyoxylate and dicarboxylate metabolism; Carbon fixation in photosynthetic organisms; Metabolic pathways; Biosynthesis of secondary metabolites; Carbon metabolism	Chr04	9501607	9502854	Phvul.004G073450	+
Phvul.005G095100	796.817	261.452	8.0304	0.272376	29.4828	4.7907e-191	7.6727e-189	Phvul.005G095100.1.p	PF04852	PTHR31165,PTHR31165:SF10					AT2G42610.2	LSH10	Protein of unknown function (DUF640)			Absent		Chr05	29714626	29719090	Phvul.005G095100	-
Phvul.003G128266	3750.91	0.000731246	-10.4174	0.354067	-29.422	2.8765e-190	4.5782e-188	Phvul.003G128266.1.p	PF08534	PTHR10681	KOG0855	1.11.1.15	K03564	GO:0016491	AT3G26060.1	ATPRX Q	Thioredoxin superfamily protein			Absent		Chr03	32023173	32025374	Phvul.003G128266	-
Phvul.001G055300	586.487	0.0754823	-3.72772	0.126961	-29.361	1.7273e-189	2.732e-187	Phvul.001G055300.1.p	PF00111	PTHR23426,PTHR23426:SF32				GO:0051536,GO:0009055	AT4G32590.1		2Fe-2S ferredoxin-like superfamily protein			Absent		Chr01	6234350	6237767	Phvul.001G055300	+
Phvul.009G206700	1707.53	0.137597	-2.86148	0.0976114	-29.315	6.6748e-189	1.0492e-186	Phvul.009G206700.2.p	PF00344	PTHR10906,PTHR10906:SF9			K10956	GO:0016020,GO:0015031	AT2G18710.1	SCY1	SECY homolog 1			Absent	Protein export; Protein processing in endoplasmic reticulum; Phagosome	Chr09	31320160	31323905	Phvul.009G206700	-
Phvul.003G164400	1722.57	0.0864297	-3.53233	0.120758	-29.2514	4.3156e-188	6.7421e-186	Phvul.003G164400.1.p	PF11317	PTHR35550,PTHR35550:SF2										Absent		Chr03	38380973	38384061	Phvul.003G164400	-
Phvul.002G216200	10963.2	0.0113408	-6.46234	0.221572	-29.1659	5.2572e-187	8.1631e-185	Phvul.002G216200.1.p	PF02254,PF00999	PTHR16254,PTHR16254:SF6	KOG1650			GO:0006813,GO:0055085,GO:0016021,GO:0015299,GO:0006812	AT4G04850.2	ATKEA3,KEA3	K+ efflux antiporter 3			Absent		Chr02	38531825	38545156	Phvul.002G216200	+
Phvul.011G097600	1564.89	0.0564119	-4.14786	0.142344	-29.1396	1.1304e-186	1.7445e-184	Phvul.011G097600.1.p	PF06916	PTHR21377,PTHR21377:SF3	KOG4526				AT2G27290.1		Protein of unknown function (DUF1279)			Absent		Chr11	10024602	10026485	Phvul.011G097600	+
Phvul.003G154700	2494.18	0.0922877	-3.43772	0.118264	-29.0681	9.0947e-186	1.3952e-183	Phvul.003G154700.1.p	PF00707,PF05198	PTHR10938,PTHR10938:SF0			K02520	GO:0006413,GO:0003743	AT2G24060.1		Translation initiation factor 3 protein			Absent		Chr03	37033098	37039167	Phvul.003G154700	-
Phvul.005G059600	295.799	0.0608113	-4.03952	0.139154	-29.0292	2.817e-185	4.2955e-183	Phvul.005G059600.1.p	PF02536	PTHR13068,PTHR13068:SF22			K15032	GO:0006355,GO:0005739,GO:0003690	AT2G36000.1		Mitochondrial transcription termination factor family protein			Absent		Chr05	8337987	8342674	Phvul.005G059600	+
Phvul.007G113800	1394.47	0.0126933	-6.29979	0.217125	-29.0146	4.3072e-185	6.5288e-183	Phvul.007G113800.1.p	PF12697	PTHR10992,PTHR10992:SF752	KOG1454				AT5G38520.1		alpha/beta-Hydrolases superfamily protein			Absent		Chr07	18439199	18442046	Phvul.007G113800	-
Phvul.009G116900	3740.67	0.0179804	-5.79743	0.200058	-28.9788	1.2191e-184	1.837e-182	Phvul.009G116900.1.p	PF02272,PF07973,PF01411	PTHR11777,PTHR11777:SF14		6.1.1.7	K01872	GO:0003676,GO:0043039,GO:0016876,GO:0005524,GO:0006419,GO:0004813,GO:0000166	AT5G22800.1	EMB1030,EMB263,EMB86	Alanyl-tRNA synthetase, class IIc			Absent	Aminoacyl-tRNA biosynthesis	Chr09	18025630	18031726	Phvul.009G116900	-
Phvul.007G169200	12388.7	0.0410342	-4.60703	0.158982	-28.9783	1.2345e-184	1.8491e-182	Phvul.007G169200.3.p		PTHR35095					AT4G02920.2					Absent		Chr07	28567724	28572568	Phvul.007G169200	-
Phvul.011G027700	3909.37	0.0448936	-4.47735	0.154653	-28.9508	2.7384e-184	4.078e-182	Phvul.011G027700.2.p	PF16320,PF00542		KOG1715		K02935	GO:0006412,GO:0003735	AT3G27850.1	RPL12-C	ribosomal protein L12-C			Absent	Ribosome	Chr11	2405776	2406882	Phvul.011G027700	-
Phvul.007G005400	1341.96	0.0171419	-5.86633	0.202648	-28.9484	2.9362e-184	4.3471e-182	Phvul.007G005400.3.p	PF04755	PTHR31906,PTHR31906:SF11					AT1G51110.1		Plastid-lipid associated protein PAP / fibrillin family protein			Absent		Chr07	414216	417740	Phvul.007G005400	+
Phvul.011G172100	1160.85	421.789	8.72038	0.302241	28.8524	4.7296e-183	6.9618e-181	Phvul.011G172100.1.p	PF00931	PTHR23155,PTHR23155:SF554	KOG4658			GO:0043531	AT4G27190.1		NB-ARC domain-containing disease resistance protein			Absent		Chr11	47994232	48004529	Phvul.011G172100	+
Phvul.002G024000	24912.5	0.00160619	-9.28214	0.32185	-28.84	6.7717e-183	9.9104e-181	Phvul.002G024000.1.p	PF01716	PTHR34058,PTHR34058:SF1			K02716	GO:0042549,GO:0019898,GO:0015979,GO:0009654,GO:0009523,GO:0005509	AT3G50820.1	OEC33,PSBO-2,PSBO2	photosystem II subunit O-2			Absent	Photosynthesis	Chr02	2482419	2484029	Phvul.002G024000	+
Phvul.001G155800	535.657	0.0185728	-5.75067	0.199497	-28.8259	1.0162e-182	1.4787e-180	Phvul.001G155800.1.p		PTHR36042,PTHR36042:SF1					AT3G51510.1					Absent		Chr01	40682539	40683489	Phvul.001G155800	+
Phvul.011G046500	1721.7	0.135391	-2.88479	0.100082	-28.8243	1.0647e-182	1.5405e-180	Phvul.011G046500.1.p	PF00574	PTHR10381,PTHR10381:SF8	KOG0840	3.4.21.92	K01358		AT1G11750.2	CLPP6,NCLPP1,NCLPP6	CLP protease proteolytic subunit 6			Absent		Chr11	4173359	4177622	Phvul.011G046500	+
Phvul.010G105000	1167.2	0.00136713	-9.51463	0.330178	-28.8167	1.3249e-182	1.9061e-180	Phvul.010G105000.2.p	PF10184	PTHR34123,PTHR34123:SF1					AT2G46100.1		Nuclear transport factor 2 (NTF2) family protein			Absent		Chr10	37609276	37611328	Phvul.010G105000	-
Phvul.007G163900	902.627	0.00198998	-8.97303	0.311573	-28.7991	2.2023e-182	3.1507e-180	Phvul.007G163900.1.p		PTHR36352					AT2G36145.1					Absent		Chr07	27654426	27655590	Phvul.007G163900	+
Phvul.003G173400	819.1	0.0017258	-9.17852	0.318956	-28.7768	4.1858e-182	5.9549e-180	Phvul.003G173400.3.p	PF08847	PTHR35724,PTHR35724:SF1					AT2G47910.2	CRR6	chlororespiratory reduction 6			Absent		Chr03	39546363	39550183	Phvul.003G173400	+
Phvul.002G107100	1579.66	130.018	7.02257	0.244129	28.7658	5.7474e-182	8.131e-180	Phvul.002G107100.2.p	PF00512,PF02518,PF00072	PTHR24423,PTHR24423:SF436	KOG0519	2.7.13.3		GO:0007165,GO:0000155,GO:0000160	AT2G17820.1	AHK1,ATHK1,HK1	histidine kinase 1			Present		Chr02	22807876	22814980	Phvul.002G107100	-
Phvul.005G024500	1662.12	0.0230938	-5.43635	0.189417	-28.7005	3.763e-181	5.2941e-179	Phvul.005G024500.1.p	PF06485	PTHR34556,PTHR34556:SF2					AT3G08010.1	ATAB2	RNA binding			Absent		Chr05	2238366	2241948	Phvul.005G024500	-
Phvul.002G108000	7800.18	0.038341	-4.70497	0.163985	-28.6914	4.886e-181	6.8364e-179	Phvul.002G108000.1.p	PF00175	PTHR19384,PTHR19384:SF82		1.18.1.2,1.6.99.1	K02641	GO:0055114,GO:0016491	AT1G20020.1	ATLFNR2,FNR2	ferredoxin-NADP(+)-oxidoreductase 2			Absent	Photosynthesis; Metabolic pathways	Chr02	23063610	23066518	Phvul.002G108000	-
Phvul.008G261800	4813.42	0.000126239	-12.9516	0.451734	-28.6708	8.833e-181	1.2291e-178	Phvul.008G261800.1.p	PF01255	PTHR10291,PTHR10291:SF6	KOG1602		K11778	GO:0016765	AT5G58770.1		Undecaprenyl pyrophosphate synthetase family protein			Absent	Terpenoid backbone biosynthesis; Biosynthesis of secondary metabolites	Chr08	60874291	60878533	Phvul.008G261800	+
Phvul.007G175500	6488.07	0.104734	-3.2552	0.113689	-28.6326	2.6416e-180	3.6558e-178	Phvul.007G175500.2.p	PF08241	PTHR10108,PTHR10108:SF920	KOG1540	2.1.1.295	K12502	GO:0008168,GO:0008152	AT3G63410.1	APG1,E37,IEP37,VTE3	S-adenosyl-L-methionine-dependent methyltransferases superfamily protein			Absent	Ubiquinone and other terpenoid-quinone biosynthesis; Metabolic pathways; Biosynthesis of secondary metabolites; Biosynthesis of cofactors	Chr07	29446886	29449746	Phvul.007G175500	-
Phvul.001G126000	577.296	0.00552104	-7.50084	0.262135	-28.6145	4.4371e-180	6.1076e-178	Phvul.001G126000.1.p	PF08450	PTHR10426,PTHR10426:SF29	KOG1520	4.3.3.2			AT2G41290.1	SSL2	strictosidine synthase-like 2			Absent		Chr01	34837850	34844185	Phvul.001G126000	+
Phvul.004G016700	928.637	0.0447306	-4.48259	0.156684	-28.6092	5.1645e-180	7.0706e-178	Phvul.004G016700.1.p		PTHR36770,PTHR36770:SF1					AT3G55250.1					Absent		Chr04	1834565	1836925	Phvul.004G016700	-
Phvul.002G023600	4240.52	0.00667807	-7.22635	0.253028	-28.5595	2.142e-179	2.9169e-177	Phvul.002G023600.1.p		PTHR36734					AT2G23670.1	YCF37	homolog of Synechocystis YCF37			Absent		Chr02	2463174	2464031	Phvul.002G023600	-
Phvul.009G208900	2583.53	0.0261082	-5.25935	0.184244	-28.5456	3.1814e-179	4.3092e-177	Phvul.009G208900.2.p	PF09353,PF00406	PTHR23359,PTHR23359:SF72	KOG3078	2.7.4.3	K00939	GO:0019205,GO:0006139,GO:0005524	AT5G35170.1		adenylate kinase family protein			Absent	Purine metabolism; Thiamine metabolism; Metabolic pathways; Biosynthesis of secondary metabolites; Biosynthesis of cofactors	Chr09	31640234	31652582	Phvul.009G208900	-
Phvul.004G034000	1904.71	0.112876	-3.14719	0.110765	-28.4132	1.3908e-177	1.8738e-175	Phvul.004G034000.1.p	PF07728,PF10431,PF00004,PF02861	PTHR11638,PTHR11638:SF121			K03695	GO:0016887,GO:0005524,GO:0019538	AT5G15450.1	APG6,CLPB-P,CLPB3	casein lytic proteinase B3			Absent		Chr04	3967432	3975630	Phvul.004G034000	-
Phvul.010G090300	286.802	0.0223788	-5.48172	0.193503	-28.3289	1.5245e-176	2.0433e-174	Phvul.010G090300.1.p	PF00046,PF01852	PTHR24326,PTHR24326:SF303	KOG0483		K09338	GO:0003677,GO:0008289	AT4G00730.1	AHDP,ANL2	Homeobox-leucine zipper family protein / lipid-binding START domain-containing protein	HD-ZIP	HD-ZIP family protein	Absent		Chr10	34335854	34342427	Phvul.010G090300	-
Phvul.002G017500	420.395	117.297	6.87403	0.24301	28.2871	4.9851e-176	6.6464e-174	Phvul.002G017500.1.p	PF13578	PTHR10509,PTHR10509:SF23	KOG1663	2.1.1.104	K00588	GO:0008171	AT4G34050.1	CCoAOMT1	S-adenosyl-L-methionine-dependent methyltransferases superfamily protein			Absent	Phenylpropanoid biosynthesis; Flavonoid biosynthesis; Stilbenoid, diarylheptanoid and gingerol biosynthesis; Metabolic pathways; Biosynthesis of secondary metabolites	Chr02	1876796	1878560	Phvul.002G017500	-
Phvul.006G027801	12380.8	3.82925e-05	-14.6726	0.521532	-28.1336	3.804e-174	5.0452e-172	Phvul.006G027801.1.p	PF01789	PTHR31407,PTHR31407:SF6			K02717	GO:0019898,GO:0015979,GO:0009654,GO:0009523,GO:0005509	AT1G06680.1	OE23,OEE2,PSBP-1,PSII-P	photosystem II subunit P-1			Absent	Photosynthesis	Chr06	10617439	10623052	Phvul.006G027801	-
Phvul.011G130500	1365.69	0.0160831	-5.95831	0.212017	-28.1029	9.0225e-174	1.1905e-171	Phvul.011G130500.1.p		PTHR34118,PTHR34118:SF3			K02116		AT2G31040.1		ATP synthase protein I -related			Absent		Chr11	33819549	33824284	Phvul.011G130500	-
Phvul.002G275600	1752.59	0.0572121	-4.12754	0.146958	-28.0865	1.4311e-173	1.8784e-171	Phvul.002G275600.2.p	PF07992	PTHR10632,PTHR10632:SF8	KOG2495	1.6.5.9	K17872	GO:0055114,GO:0016491	AT5G08740.1	NDC1	NAD(P)H dehydrogenase C1			Absent	Ubiquinone and other terpenoid-quinone biosynthesis; Metabolic pathways; Biosynthesis of secondary metabolites; Biosynthesis of cofactors	Chr02	44542847	44547664	Phvul.002G275600	+
Phvul.009G150600	1034.15	0.00142469	-9.45514	0.338137	-27.9624	4.6554e-172	6.0794e-170	Phvul.009G150600.1.p	PF11910	PTHR36728,PTHR36728:SF2				GO:0055114,GO:0016655,GO:0005886	AT1G74880.1	NDH-O	NAD(P)H:plastoquinone dehydrogenase complex subunit O			Absent		Chr09	22406909	22408508	Phvul.009G150600	-
Phvul.002G262400	1521.78	0.00117101	-9.73803	0.348275	-27.9607	4.8839e-172	6.3454e-170	Phvul.002G262400.3.p	PF00254	PTHR10516,PTHR10516:SF269	KOG0544	5.2.1.8		GO:0006457	AT4G39710.1	FKBP16-2	FK506-binding protein 16-2			Absent		Chr02	43422633	43424887	Phvul.002G262400	+
Phvul.005G031700	2005.29	0.052802	-4.24326	0.152089	-27.8998	2.6796e-171	3.4638e-169	Phvul.005G031700.1.p	PF01016	PTHR15893	KOG4600		K02899	GO:0006412,GO:0005840,GO:0005622,GO:0003735	AT5G40950.1	RPL27	ribosomal protein large subunit 27			Absent	Ribosome	Chr05	2925886	2928145	Phvul.005G031700	-
Phvul.003G158500	239.959	0.056299	-4.15075	0.148807	-27.8936	3.194e-171	4.1079e-169	Phvul.003G158500.2.p	PF00704	PTHR11177,PTHR11177:SF219	KOG2806		K01183	GO:0005975,GO:0004553	AT4G19810.1		Glycosyl hydrolase family protein with chitinase insertion domain			Absent	Amino sugar and nucleotide sugar metabolism; Metabolic pathways	Chr03	37464341	37465904	Phvul.003G158500	+
Phvul.011G070300	2583.25	0.000271584	-11.8463	0.424825	-27.8852	4.039e-171	5.1685e-169	Phvul.011G070300.9.p	PF07714,PF13426	PTHR24351,PTHR24351:SF29	KOG0610	2.7.11.1		GO:0006468,GO:0004672	AT3G45780.2	JK224,NPH1,PHOT1,RPT1	phototropin 1			Absent		Chr11	6325286	6337013	Phvul.011G070300	-
Phvul.005G044400	2209.07	0.0222968	-5.48702	0.196978	-27.8559	9.1266e-171	1.162e-168	Phvul.005G044400.1.p	PF00005,PF05992	PTHR11384,PTHR11384:SF3		3.6.3.47		GO:0016887,GO:0005524,GO:0016021,GO:0006810,GO:0005215	AT1G54350.1		ABC transporter family protein			Absent		Chr05	4540585	4552159	Phvul.005G044400	+
Phvul.005G057920	1388.38	0.0470322	-4.41021	0.158384	-27.845	1.2375e-170	1.5678e-168	Phvul.005G057920.1.p	PF13242	PTHR19288,PTHR19288:SF25	KOG2961	3.1.3.27	K01094		AT3G58830.1		haloacid dehalogenase (HAD) superfamily protein			Absent	Glycerophospholipid metabolism; Metabolic pathways	Chr05	10337013	10339896	Phvul.005G057920	+
Phvul.001G061400	3422.31	0.00100255	-9.96211	0.358311	-27.803	3.9951e-170	5.0364e-168	Phvul.001G061400.1.p	PF04542,PF04545,PF04539	PTHR30603,PTHR30603:SF4			K03093	GO:0016987,GO:0006355,GO:0006352,GO:0003700,GO:0003677	AT5G24120.1	ATSIG5,SIG5,SIGE	sigma factor E			Absent		Chr01	7309573	7314370	Phvul.001G061400	+
Phvul.005G051800	36029.8	0.00474565	-7.71918	0.277817	-27.7851	6.5676e-170	8.2386e-168	Phvul.005G051800.1.p	PF01070	PTHR10578,PTHR10578:SF70		1.1.3.15	K11517	GO:0016491	AT3G14420.2		Aldolase-type TIM barrel family protein			Absent	Glyoxylate and dicarboxylate metabolism; Metabolic pathways; Biosynthesis of secondary metabolites; Carbon metabolism; Peroxisome	Chr05	6669491	6674324	Phvul.005G051800	-
Phvul.007G251800	1606.5	0.0949519	-3.39666	0.122308	-27.7713	9.6461e-170	1.2041e-167	Phvul.007G251800.1.p	PF00085,PF00070	PTHR22912,PTHR22912:SF48		1.8.1.9	K00384	GO:0045454,GO:0055114,GO:0016491	AT2G41680.1	NTRC	NADPH-dependent thioredoxin reductase C			Absent	Selenocompound metabolism	Chr07	37384388	37393625	Phvul.007G251800	-
Phvul.011G090600	2669.74	0.0406583	-4.6203	0.166814	-27.6974	7.5045e-169	9.3221e-167	Phvul.011G090600.1.p	PF00300	PTHR23029,PTHR23029:SF43	KOG0235	3.1.3.63	K15634		AT5G22620.1		phosphoglycerate/bisphosphoglycerate mutase family protein			Absent		Chr11	8900640	8906043	Phvul.011G090600	+
Phvul.008G147800	6711.43	8659.79	13.0801	0.472564	27.679	1.2488e-168	1.5438e-166	Phvul.008G147800.1.p	PF07883	PTHR31238,PTHR31238:SF42					AT3G05950.1		RmlC-like cupins superfamily protein			Absent		Chr08	42045041	42045992	Phvul.008G147800	-
Phvul.002G137800	3930.52	0.0787183	-3.66716	0.132662	-27.6429	3.3956e-168	4.1773e-166	Phvul.002G137800.2.p	PF04755	PTHR31906,PTHR31906:SF5					AT2G35490.1		Plastid-lipid associated protein PAP / fibrillin family protein			Absent		Chr02	28374264	28378840	Phvul.002G137800	+
Phvul.003G199600	768.71	0.0113406	-6.46236	0.233936	-27.6244	5.6622e-168	6.9322e-166	Phvul.003G199600.1.p	PF00300	PTHR23029,PTHR23029:SF45	KOG0235	3.1.3.3			AT5G62840.1		Phosphoglycerate mutase family protein			Absent		Chr03	42442016	42443749	Phvul.003G199600	+
Phvul.007G149600	1590.62	0.0837694	-3.57743	0.129725	-27.577	2.0995e-167	2.5581e-165	Phvul.007G149600.2.p	PF04542,PF04545,PF04539	PTHR30603,PTHR30603:SF9				GO:0016987,GO:0006355,GO:0006352,GO:0003700,GO:0003677	AT2G36990.1	ATSIG6,SIG6,SIGF,SOLDAT8	RNApolymerase sigma-subunit F			Absent		Chr07	24824908	24830377	Phvul.007G149600	-
Phvul.011G065100	3470.54	0.0822043	-3.60464	0.130732	-27.5729	2.3548e-167	2.8555e-165	Phvul.011G065100.2.p	PF02096	PTHR12428,PTHR12428:SF19	KOG1239		K03217	GO:0051205,GO:0016021	AT2G28800.1	ALB3	63 kDa inner membrane family protein			Absent	Protein export	Chr11	5836078	5842133	Phvul.011G065100	+
Phvul.007G055900	7669.34	0.000406315	-11.2651	0.40903	-27.5411	5.6628e-167	6.8343e-165	Phvul.007G055900.1.p	PF02531	PTHR31982,PTHR31982:SF4			K02692	GO:0015979,GO:0009538,GO:0009522	AT1G03130.1	PSAD-2	photosystem I subunit D-2			Absent	Photosynthesis; Metabolic pathways	Chr07	4666084	4667007	Phvul.007G055900	+
Phvul.003G275400	1289.33	0.0934379	-3.41985	0.12428	-27.5174	1.0873e-166	1.3061e-164	Phvul.003G275400.3.p		PTHR33672,PTHR33672:SF3					AT5G44650.1	AtCEST,CEST				Absent		Chr03	51298504	51307087	Phvul.003G275400	-
Phvul.011G103000	3260.42	0.0303381	-5.04273	0.183408	-27.4945	2.0411e-166	2.4402e-164	Phvul.011G103000.1.p	PF02163	PTHR22939,PTHR22939:SF79		3.4.24.85		GO:0006508,GO:0004222	AT2G32480.1	ARASP	ARABIDOPSIS SERIN PROTEASE			Absent		Chr11	11477137	11481890	Phvul.011G103000	+
Phvul.002G059800	1340.76	0.0109125	-6.51787	0.237488	-27.445	7.9638e-166	9.4766e-164	Phvul.002G059800.2.p	PF03441,PF00875	PTHR10211,PTHR10211:SF0		4.1.99.3		GO:0006281,GO:0003904	AT1G12370.2	PHR1,UVR2	photolyase 1			Absent		Chr02	6570181	6574033	Phvul.002G059800	+
Phvul.002G161500	692.001	0.0573747	-4.12344	0.15047	-27.4038	2.4709e-165	2.9266e-163	Phvul.002G161500.1.p	PF01169	PTHR12608,PTHR12608:SF6	KOG2881			GO:0016020	AT1G64150.1		Uncharacterized protein family (UPF0016)			Absent		Chr02	31623539	31628358	Phvul.002G161500	-
Phvul.009G139100	26057	0.0239749	-5.38233	0.196678	-27.3663	6.9152e-165	8.1526e-163	Phvul.009G139100.1.p	PF12848,PF00005	PTHR19211,PTHR19211:SF48		3.6.1.3		GO:0016887,GO:0005524	AT5G64840.1	ATGCN5,GCN5	general control non-repressible 5			Absent		Chr09	21009748	21015302	Phvul.009G139100	-
Phvul.007G083000	2941.57	0.0299572	-5.06095	0.185196	-27.3276	1.9946e-164	2.3407e-162	Phvul.007G083000.1.p		PTHR33401					AT1G34000.1	OHP2	one-helix protein 2			Absent		Chr07	8332032	8334928	Phvul.007G083000	-
Phvul.002G150800	31289.7	0.024276	-5.36433	0.196526	-27.2958	4.7551e-164	5.5545e-162	Phvul.002G150800.1.p	PF00155	PTHR11751,PTHR11751:SF373		2.3.2.2,2.6.1.4,2.6.1.2,2.6.1.44	K14272	GO:0030170,GO:0009058	AT1G70580.2	AOAT2,GGT2	alanine-2-oxoglutarate aminotransferase 2			Absent	Arginine biosynthesis; Alanine, aspartate and glutamate metabolism; Glycine, serine and threonine metabolism; Glyoxylate and dicarboxylate metabolism; Carbon fixation in photosynthetic organisms; Metabolic pathways; Biosynthesis of secondary metabolites; Carbon metabolism; 2-Oxocarboxylic acid metabolism; Biosynthesis of amino acids	Chr02	30396124	30403846	Phvul.002G150800	-
Phvul.010G157100	2412.85	0.0258842	-5.27178	0.193289	-27.2741	8.6174e-164	1.002e-161	Phvul.010G157100.1.p	PF12697	PTHR10992,PTHR10992:SF730	KOG1454	3.8.1.5			AT1G52510.1		alpha/beta-Hydrolases superfamily protein			Absent		Chr10	43580351	43585063	Phvul.010G157100	+
Phvul.011G007000	4997.77	0.00591828	-7.40061	0.271573	-27.2509	1.6208e-163	1.8761e-161	Phvul.011G007000.3.p	PF12697	PTHR10992,PTHR10992:SF754	KOG1454				AT4G25290.1		DNA photolyases;DNA photolyases			Absent		Chr11	497408	501892	Phvul.011G007000	+
Phvul.003G230200	875.374	0.110102	-3.18308	0.116821	-27.2475	1.7778e-163	2.0485e-161	Phvul.003G230200.1.p	PF00111	PTHR19370,PTHR19370:SF109			K02639	GO:0051536,GO:0009055	AT1G32550.1		2Fe-2S ferredoxin-like superfamily protein			Absent	Photosynthesis	Chr03	46189556	46194994	Phvul.003G230200	-
Phvul.007G010700	2551.17	0.000221726	-12.1389	0.445598	-27.2419	2.0749e-163	2.3801e-161	Phvul.007G010700.1.p	PF01789	PTHR31407,PTHR31407:SF10			K02717	GO:0019898,GO:0015979,GO:0009654,GO:0009523,GO:0005509	AT2G39470.2	PPL2	PsbP-like protein 2			Absent		Chr07	773070	775456	Phvul.007G010700	-
Phvul.009G084500	1837.71	0.000330998	-11.5609	0.425191	-27.1899	8.5621e-163	9.7773e-161	Phvul.009G084500.1.p	PF08541,PF08392	PTHR31561,PTHR31561:SF2		2.3.1.199	K15397	GO:0016747,GO:0008610,GO:0016020,GO:0006633	AT2G26250.1	FDH,KCS10	3-ketoacyl-CoA synthase 10			Absent	Fatty acid elongation; Metabolic pathways; Biosynthesis of secondary metabolites; Plant-pathogen interaction	Chr09	13848281	13854143	Phvul.009G084500	+
Phvul.006G176100	1170.22	73.8973	6.20745	0.228351	27.1838	1.0096e-162	1.1478e-160	Phvul.006G176100.1.p	PF04852	PTHR31165,PTHR31165:SF8					AT2G42610.1	LSH10	Protein of unknown function (DUF640)			Absent		Chr06	27880732	27886781	Phvul.006G176100	-
Phvul.011G016400	4400.33	0.0174181	-5.84327	0.214995	-27.1786	1.1638e-162	1.3172e-160	Phvul.011G016400.1.p	PF04545,PF04542,PF04539	PTHR30603,PTHR30603:SF14			K03086	GO:0016987,GO:0006355,GO:0006352,GO:0003700,GO:0003677	AT1G64860.1	RPOD1,SIG1,SIG2,SIGA,SIGB	sigma factor A			Absent		Chr11	1284806	1289452	Phvul.011G016400	+
Phvul.008G193700	4518.37	0.00256279	-8.60807	0.316783	-27.1734	1.3404e-162	1.5104e-160	Phvul.008G193700.1.p		PTHR36742					AT2G42975.1					Absent		Chr08	53650005	53652234	Phvul.008G193700	+
Phvul.002G136800	2502.73	0.0776814	-3.68629	0.136173	-27.0705	2.19e-161	2.4567e-159	Phvul.002G136800.1.p	PF01370	PTHR12126,PTHR12126:SF5	KOG4288			GO:0050662,GO:0003824	AT1G32220.1		NAD(P)-binding Rossmann-fold superfamily protein			Absent		Chr02	28210209	28214546	Phvul.002G136800	+
Phvul.002G292400	766.47	0.00167835	-9.21874	0.340789	-27.0511	3.7027e-161	4.1355e-159	Phvul.002G292400.2.p	PF00069	PTHR24055,PTHR24055:SF224		2.7.11.24	K04371	GO:0006468,GO:0005524,GO:0004672	AT4G01370.1	ATMPK4,MPK4	MAP kinase 4			Absent		Chr02	46130540	46133856	Phvul.002G292400	-
Phvul.002G012500	841.699	0.0328471	-4.92809	0.182238	-27.042	4.7371e-161	5.2677e-159	Phvul.002G012500.2.p	PF00651,PF03000	PTHR32370,PTHR32370:SF14				GO:0005515	AT5G67385.1		Phototropic-responsive NPH3 family protein			Absent		Chr02	1399809	1403603	Phvul.002G012500	-
Phvul.001G193200	1734.58	0.0104707	-6.5775	0.243339	-27.0302	6.5242e-161	7.2235e-159	Phvul.001G193200.1.p	PF05577	PTHR11010,PTHR11010:SF48		3.4.16.2	K01285	GO:0008236,GO:0006508	AT2G24280.1		alpha/beta-Hydrolases superfamily protein			Absent		Chr01	45191400	45196112	Phvul.001G193200	-
Phvul.005G112500	1324.22	135.977	7.08722	0.262441	27.005	1.2906e-160	1.4227e-158	Phvul.005G112500.1.p	PF00010	PTHR23042,PTHR23042:SF56				GO:0046983	AT5G54680.1	bHLH105,ILR3	basic helix-loop-helix (bHLH) DNA-binding superfamily protein	bHLH	bHLH family protein	Absent		Chr05	34241374	34243480	Phvul.005G112500	+
Phvul.001G227400	553.182	25.2336	4.65728	0.173037	26.9149	1.4707e-159	1.6143e-157	Phvul.001G227400.1.p		PTHR33385,PTHR33385:SF5					AT2G01990.1					Absent		Chr01	48175584	48177361	Phvul.001G227400	+
Phvul.001G035500	83454.9	0.0154516	-6.0161	0.223768	-26.8855	3.2472e-159	3.5489e-157	Phvul.001G035500.1.p	PF02347	PTHR11773,PTHR11773:SF4		1.4.4.2	K00281	GO:0055114,GO:0006546,GO:0004375	AT2G26080.1	AtGLDP2,GLDP2	glycine decarboxylase P-protein 2			Absent	Glycine, serine and threonine metabolism; Glyoxylate and dicarboxylate metabolism; Metabolic pathways; Biosynthesis of secondary metabolites; Carbon metabolism	Chr01	3319212	3326311	Phvul.001G035500	-
Phvul.011G059400	4638.42	0.000101674	-13.2638	0.493355	-26.8848	3.3045e-159	3.5961e-157	Phvul.011G059400.1.p	PF00171	PTHR11699,PTHR11699:SF192		1.2.1.3	K00128	GO:0055114,GO:0016491,GO:0008152	AT4G36250.1	ALDH3F1	aldehyde dehydrogenase 3F1			Absent	Glycolysis / Gluconeogenesis; Ascorbate and aldarate metabolism; Fatty acid degradation; Valine, leucine and isoleucine degradation; Lysine degradation; Arginine and proline metabolism; Histidine metabolism; Tryptophan metabolism; beta-Alanine metabolism; Glycerolipid metabolism; Pyruvate metabolism; Pantothenate and CoA biosynthesis; Limonene and pinene degradation; Metabolic pathways; Biosynthe…	Chr11	5325609	5328861	Phvul.011G059400	-
Phvul.001G128200	185.092	0.0245156	-5.35016	0.199109	-26.8704	4.8674e-159	5.2744e-157	Phvul.001G128200.2.p	PF07725,PF13456	PTHR11017,PTHR11017:SF174	KOG0472				AT5G17680.1		disease resistance protein (TIR-NBS-LRR class), putative			Absent		Chr01	35568119	35575452	Phvul.001G128200	-
Phvul.003G137100	1837.38	0.000306615	-11.6713	0.434618	-26.8542	7.543e-159	8.1391e-157	Phvul.003G137100.1.p	PF00320	PTHR10071,PTHR10071:SF191				GO:0043565,GO:0008270,GO:0006355,GO:0003700	AT5G56860.1	GATA21,GNC	GATA type zinc finger transcription factor family protein	GATA	cytokinin-responsive gata factor 1	Absent		Chr03	33532984	33534830	Phvul.003G137100	+
Phvul.003G118600	4213.97	0.0244172	-5.35596	0.199831	-26.8024	3.031e-158	3.2567e-156	Phvul.003G118600.1.p	PF00575	PTHR10724,PTHR10724:SF7			K02945	GO:0003676	AT5G30510.1	ARRPS1,RPS1	ribosomal protein S1			Absent	Ribosome	Chr03	30176255	30179810	Phvul.003G118600	-
Phvul.009G029200	3222.08	0.000188961	-12.3696	0.462464	-26.7472	1.3299e-157	1.4229e-155	Phvul.009G029200.1.p	PF00650	PTHR10174,PTHR10174:SF148	KOG1470				AT1G22180.2		Sec14p-like phosphatidylinositol transfer family protein			Absent		Chr09	6716460	6718817	Phvul.009G029200	-
Phvul.005G083700	5015.58	0.000539648	-10.8557	0.405952	-26.7413	1.5581e-157	1.6602e-155	Phvul.005G083700.2.p	PF00106	PTHR24322,PTHR24322:SF393	KOG1208	1.3.1.33		GO:0016491,GO:0008152	AT5G54190.1	PORA	protochlorophyllide oxidoreductase A			Absent	Porphyrin and chlorophyll metabolism; Metabolic pathways; Biosynthesis of secondary metabolites	Chr05	21802347	21804987	Phvul.005G083700	-
Phvul.001G264000	4024.99	0.0732732	-3.77057	0.141003	-26.7411	1.5684e-157	1.6642e-155	Phvul.001G264000.3.p	PF00575	PTHR23270,PTHR23270:SF9				GO:0003676	AT3G23700.1		Nucleic acid-binding proteins superfamily			Absent		Chr01	51058320	51063336	Phvul.001G264000	-
Phvul.001G010700	1292.97	0.00162472	-9.2656	0.346656	-26.7285	2.1953e-157	2.3197e-155	Phvul.001G010700.1.p	PF02190	PTHR23327,PTHR23327:SF12		3.4.21.53		GO:0006508,GO:0004176	AT1G75460.1		ATP-dependent protease La (LON) domain protein			Absent		Chr01	825595	826789	Phvul.001G010700	-
Phvul.001G147500	1086.16	0.000646379	-10.5953	0.396512	-26.7214	2.6584e-157	2.7973e-155	Phvul.001G147500.1.p		PTHR36359,PTHR36359:SF1					AT2G48070.1	RPH1	resistance to phytophthora 1			Absent		Chr01	39443836	39445891	Phvul.001G147500	+
Phvul.011G102700	6329.51	8.13524e-05	-13.5855	0.509162	-26.682	7.6126e-157	7.9775e-155	Phvul.011G102700.1.p	PF00230	PTHR19139,PTHR19139:SF75	KOG0223		K09875	GO:0016020,GO:0006810,GO:0005215	AT3G04090.1	SIP1;1,SIP1A	small and basic intrinsic protein 1A			Absent		Chr11	11414199	11415153	Phvul.011G102700	+
Phvul.004G135400	2652.52	0.00262125	-8.57553	0.321461	-26.6768	8.7578e-157	9.1401e-155	Phvul.004G135400.1.p	PF00005,PF01061	PTHR19241,PTHR19241:SF271		3.6.3.25		GO:0016887,GO:0005524,GO:0016020	AT1G17840.1	ABCG11,ATWBC11,COF1,DSO,WBC11	white-brown complex homolog protein 11			Absent		Chr04	43479842	43485813	Phvul.004G135400	-
Phvul.009G181400	3639.14	0.000167596	-12.5427	0.470506	-26.658	1.4465e-156	1.5034e-154	Phvul.009G181400.1.p	PF04134	PTHR34290,PTHR34290:SF2					AT5G50100.1		Putative thiol-disulphide oxidoreductase DCC			Absent		Chr09	27282556	27285956	Phvul.009G181400	+
Phvul.003G215800	1511.63	0.18228	-2.45577	0.0924177	-26.5726	1.4092e-155	1.4587e-153	Phvul.003G215800.1.p	PF00574	PTHR10381,PTHR10381:SF15	KOG0840	3.4.21.92	K01358		AT1G12410.1	CLP2,CLPR2,NCLPP2	CLP protease proteolytic subunit 2			Absent		Chr03	44306609	44311727	Phvul.003G215800	+
Phvul.003G267600	492.995	0.0674008	-3.89109	0.146463	-26.567	1.6329e-155	1.6835e-153	Phvul.003G267600.2.p	PF09348	PTHR34202,PTHR34202:SF1					AT2G17695.2					Absent		Chr03	50566635	50568671	Phvul.003G267600	+
Phvul.005G058300	1493.06	0.134716	-2.892	0.108874	-26.5629	1.8215e-155	1.8703e-153	Phvul.005G058300.1.p	PF14226,PF03171	PTHR10209,PTHR10209:SF122	KOG0143	1.14.11.20		GO:0055114,GO:0016491	AT1G06620.1		2-oxoglutarate (2OG) and Fe(II)-dependent oxygenase superfamily protein			Absent		Chr05	7848691	7851108	Phvul.005G058300	+
Phvul.007G192400	1373.41	0.2251	-2.15136	0.0812984	-26.4625	2.619e-154	2.6784e-152	Phvul.007G192400.1.p	PF07498	PTHR34449,PTHR34449:SF2				GO:0006353	AT1G06190.1		Rho termination factor			Absent		Chr07	31337800	31342453	Phvul.007G192400	-
Phvul.003G074600	1368.5	0.215129	-2.21672	0.0837797	-26.459	2.8783e-154	2.9318e-152	Phvul.003G074600.2.p		PTHR32183,PTHR32183:SF3					AT2G43945.1					Absent		Chr03	11763622	11767731	Phvul.003G074600	+
Phvul.009G157100	3281.52	0.042025	-4.57261	0.172936	-26.4411	4.6205e-154	4.6877e-152	Phvul.009G157100.1.p	PF03144,PF00679,PF06421,PF00009	PTHR23115,PTHR23115:SF189		3.6.5.3	K03596	GO:0005525	AT5G08650.1		Small GTP-binding protein			Absent		Chr09	23291414	23305561	Phvul.009G157100	-
Phvul.010G011000	2314.18	0.000691309	-10.4984	0.397823	-26.3896	1.8039e-153	1.8229e-151	Phvul.010G011000.1.p	PF00067	PTHR24298,PTHR24298:SF86				GO:0055114,GO:0020037,GO:0016705,GO:0005506	AT4G31500.1	ATR4,CYP83B1,RED1,RNT1,SUR2	cytochrome P450, family 83, subfamily B, polypeptide 1			Absent		Chr10	1660202	1663311	Phvul.010G011000	-
Phvul.011G000750	719.644	0.0664254	-3.91212	0.14831	-26.378	2.4534e-153	2.4694e-151	Phvul.011G000750.1.p	PF09335	PTHR12677,PTHR12677:SF5				GO:0016021	AT1G22850.1		SNARE associated Golgi protein family			Absent		Chr11	53317	58703	Phvul.011G000750	-
Phvul.008G182300	3216.9	0.000190603	-12.3571	0.469353	-26.3281	9.156e-153	9.1794e-151	Phvul.008G182300.1.p	PF02458	PTHR31642,PTHR31642:SF12				GO:0016747	AT4G24510.1	CER2,VC-2,VC2	HXXXD-type acyl-transferase family protein			Absent		Chr08	51465337	51467920	Phvul.008G182300	-
Phvul.002G080200	2617.08	0.000214487	-12.1868	0.463318	-26.3034	1.7545e-152	1.7521e-150	Phvul.002G080200.1.p	PF13410,PF13417	PTHR11260,PTHR11260:SF193	KOG0406	2.5.1.18	K00799	GO:0005515	AT1G10360.1	ATGSTU18,GST29,GSTU18	glutathione S-transferase TAU 18			Absent	Glutathione metabolism; Metabolic pathways	Chr02	12507747	12509167	Phvul.002G080200	+
Phvul.003G151600	3374.5	0.000167649	-12.5423	0.477281	-26.2786	3.37e-152	3.3522e-150	Phvul.003G151600.4.p	PF04116,PF12076	PTHR11863,PTHR11863:SF2				GO:0055114,GO:0016491,GO:0006633,GO:0005506	AT5G57800.1	CER3,FLP1,WAX2,YRE	Fatty acid hydroxylase superfamily			Absent		Chr03	36586506	36592228	Phvul.003G151600	-
Phvul.007G172100	8993.94	0.000736047	-10.4079	0.396832	-26.2275	1.2914e-151	1.2796e-149	Phvul.007G172100.1.p	PF01370	PTHR10366,PTHR10366:SF278				GO:0050662,GO:0003824	AT3G63140.1	CSP41A	chloroplast stem-loop binding protein of 41 kDa			Absent		Chr07	28873097	28875434	Phvul.007G172100	+
Phvul.002G098300	1851.07	4.95603	2.30918	0.0880528	26.225	1.3789e-151	1.361e-149	Phvul.002G098300.8.p	PF13410,PF13409	PTHR32419,PTHR32419:SF6	KOG2903			GO:0005515	AT4G19880.2		Glutathione S-transferase family protein			Absent		Chr02	19933154	19940285	Phvul.002G098300	-
Phvul.004G127000	788.276	0.201664	-2.30997	0.0881103	-26.2168	1.7085e-151	1.6798e-149	Phvul.004G127000.1.p	PF02861	PTHR11638,PTHR11638:SF105				GO:0019538	AT4G25370.1		Double Clp-N motif protein			Absent		Chr04	42305839	42310570	Phvul.004G127000	-
Phvul.004G023200	649.386	0.00336181	-8.21655	0.3136	-26.2007	2.6088e-151	2.5551e-149	Phvul.004G023200.1.p	PF03372	PTHR11200,PTHR11200:SF168	KOG0565		K01099		AT3G63240.1		DNAse I-like superfamily protein			Absent		Chr04	2679694	2683362	Phvul.004G023200	-
Phvul.006G055300	1449.66	0.0365435	-4.77424	0.182477	-26.1635	6.9221e-151	6.7537e-149	Phvul.006G055300.1.p	PF00338	PTHR11700,PTHR11700:SF9	KOG0900		K02946	GO:0006412,GO:0005840,GO:0003735	AT3G13120.2		Ribosomal protein S10p/S20e family protein			Absent	Ribosome	Chr06	16163158	16165163	Phvul.006G055300	-
Phvul.007G280900	8351.12	0.0177289	-5.81775	0.222419	-26.1567	8.2597e-151	8.028e-149	Phvul.007G280900.2.p	PF13245	PTHR10887,PTHR10887:SF320		3.6.4.13,3.6.4.12			AT5G35970.1		P-loop containing nucleoside triphosphate hydrolases superfamily protein			Absent		Chr07	40010594	40026339	Phvul.007G280900	+
Phvul.001G198100	500.824	0.0195542	-5.67638	0.217381	-26.1125	2.6273e-150	2.5439e-148	Phvul.001G198100.1.p		PTHR33264,PTHR33264:SF5					AT3G11690.1					Absent		Chr01	45738480	45739505	Phvul.001G198100	-
Phvul.004G013000	738.145	32.5273	5.02358	0.192399	26.1102	2.7897e-150	2.6909e-148	Phvul.004G013000.1.p	PF00931	PTHR23155,PTHR23155:SF414	KOG4658			GO:0043531	AT3G14470.1		NB-ARC domain-containing disease resistance protein			Absent		Chr04	1450903	1456425	Phvul.004G013000	+
Phvul.010G120100	4168.78	0.00131084	-9.57529	0.36936	-25.924	3.5727e-148	3.4331e-146	Phvul.010G120100.1.p	PF14159	PTHR33222,PTHR33222:SF9					AT2G46820.2	PSAP,PSI-P,PTAC8,TMP14	photosystem I P subunit			Absent		Chr10	40060745	40063173	Phvul.010G120100	+
Phvul.001G070700	2420.97	0.0595558	-4.06962	0.157038	-25.9148	4.5345e-148	4.341e-146	Phvul.001G070700.1.p	PF01513	PTHR20275,PTHR20275:SF6	KOG2178	2.7.1.23	K00858	GO:0008152,GO:0006741,GO:0003951	AT1G21640.1	ATNADK2,NADK2	NAD kinase 2			Absent	Nicotinate and nicotinamide metabolism; Metabolic pathways; Biosynthesis of cofactors	Chr01	9313407	9327707	Phvul.001G070700	+
Phvul.007G213300	488.353	0.127547	-2.9709	0.11465	-25.9128	4.7829e-148	4.5617e-146	Phvul.007G213300.1.p	PF13225	PTHR33591,PTHR33591:SF2		5.2.1.14			AT4G01995.1					Absent		Chr07	33579933	33582437	Phvul.007G213300	+
Phvul.011G061800	1046.62	0.0622138	-4.00662	0.154814	-25.8803	1.1113e-147	1.056e-145	Phvul.011G061800.1.p	PF07690	PTHR23500,PTHR23500:SF159	KOG0254			GO:0055085,GO:0016021	AT5G59250.1		Major facilitator superfamily protein			Absent		Chr11	5525770	5529668	Phvul.011G061800	+
Phvul.005G020200	754.356	0.00180504	-9.11376	0.352839	-25.8298	4.1042e-147	3.8853e-145	Phvul.005G020200.1.p	PF01789	PTHR31407,PTHR31407:SF20				GO:0019898,GO:0015979,GO:0009654,GO:0009523,GO:0005509	AT3G63540.1		Mog1/PsbP/DUF1795-like photosystem II reaction center PsbP family protein			Absent		Chr05	1743797	1745863	Phvul.005G020200	+
Phvul.001G107200	629.33	0.0109241	-6.51634	0.252436	-25.8138	6.1996e-147	5.8471e-145	Phvul.001G107200.1.p	PF00561	PTHR10992,PTHR10992:SF217	KOG1454	3.1.1.3			AT5G17720.1		alpha/beta-Hydrolases superfamily protein			Absent		Chr01	22397508	22399822	Phvul.001G107200	+
Phvul.002G167500	1067.37	0.116265	-3.10451	0.120282	-25.8103	6.7978e-147	6.3877e-145	Phvul.002G167500.1.p	PF01938,PF00919,PF04055	PTHR11918,PTHR11918:SF43		2.8.4.3		GO:0051539,GO:0009451,GO:0003824,GO:0051536	AT4G36390.1		Methylthiotransferase			Absent		Chr02	32269636	32277121	Phvul.002G167500	-
Phvul.002G082500	382.079	0.0318171	-4.97406	0.193119	-25.7564	2.7322e-146	2.5579e-144	Phvul.002G082500.1.p		PTHR36367					AT3G25805.1					Absent		Chr02	13023599	13026973	Phvul.002G082500	+
Phvul.001G182200	2819.39	0.000182814	-12.4173	0.482415	-25.74	4.175e-146	3.8944e-144	Phvul.001G182200.1.p	PF00201	PTHR11926,PTHR11926:SF248	KOG1192	2.4.1.203	K13496	GO:0016758,GO:0008152	AT2G36760.1	UGT73C2	UDP-glucosyl transferase 73C2			Absent	Zeatin biosynthesis; Biosynthesis of secondary metabolites	Chr01	44046636	44048436	Phvul.001G182200	+
Phvul.010G072949	920.28	8.65326	3.11324	0.121024	25.7241	6.2809e-146	5.8373e-144	Phvul.010G072949.1.p	PF04117	PTHR11266,PTHR11266:SF15	KOG1944		K13347	GO:0016021	AT4G14305.1		Peroxisomal membrane 22 kDa (Mpv17/PMP22) family protein			Absent	Peroxisome	Chr10	15527623	15531650	Phvul.010G072949	+
Phvul.002G146200	518.012	0.00171021	-9.19161	0.358703	-25.6246	8.1173e-145	7.5166e-143	Phvul.002G146200.1.p	PF00201	PTHR11926,PTHR11926:SF220		2.4.1.323		GO:0016758,GO:0008152	AT1G22360.1	AtUGT85A2,UGT85A2	UDP-glucosyl transferase 85A2			Absent		Chr02	29583178	29585385	Phvul.002G146200	+
Phvul.011G011500	16188.3	0.0352142	-4.8277	0.188577	-25.6007	1.4993e-144	1.3833e-142	Phvul.011G011500.1.p	PF00687	PTHR23105,PTHR23105:SF5	KOG1569		K02863		AT3G63490.1		Ribosomal protein L1p/L10e family			Absent	Ribosome	Chr11	891017	896261	Phvul.011G011500	+
Phvul.010G032900	2333.33	0.0152468	-6.03535	0.23599	-25.5746	2.923e-144	2.6871e-142	Phvul.010G032900.1.p	PF13460	PTHR10366,PTHR10366:SF384					AT4G31530.1		NAD(P)-binding Rossmann-fold superfamily protein			Absent		Chr10	4811341	4818435	Phvul.010G032900	+
Phvul.004G137300	210.052	0.0100559	-6.63581	0.259486	-25.5729	3.0517e-144	2.7954e-142	Phvul.004G137300.1.p	PF13676,PF00931	PTHR11017,PTHR11017:SF171	KOG4658			GO:0007165,GO:0005515,GO:0043531	AT5G36930.2		Disease resistance protein (TIR-NBS-LRR class) family			Absent		Chr04	43694998	43701041	Phvul.004G137300	+
Phvul.009G169900	3242.49	0.000158892	-12.6197	0.493567	-25.5683	3.4381e-144	3.1381e-142	Phvul.009G169900.3.p	PF00702	PTHR18901,PTHR18901:SF9	KOG2914	3.1.3.68,3.1.3.23			AT3G48420.1		Haloacid dehalogenase-like hydrolase (HAD) superfamily protein			Absent		Chr09	25297940	25303170	Phvul.009G169900	-
Phvul.011G134400	777.137	0.0199345	-5.64859	0.221068	-25.5514	5.2953e-144	4.8159e-142	Phvul.011G134400.1.p	PF08241	PTHR10108,PTHR10108:SF706		2.1.1.163		GO:0008168,GO:0008152	AT1G48600.2	AtPMEAMT,PMEAMT	S-adenosyl-L-methionine-dependent methyltransferases superfamily protein			Absent		Chr11	32615018	32620781	Phvul.011G134400	-
Phvul.010G017300	1774.33	0.0140643	-6.15182	0.241029	-25.5231	1.0926e-143	9.9011e-142	Phvul.010G017300.1.p	PF00248	PTHR11732,PTHR11732:SF223	KOG1577	1.1.1.210			AT2G37770.2		NAD(P)-linked oxidoreductase superfamily protein			Absent	Glycolysis / Gluconeogenesis; Pentose and glucuronate interconversions; Ascorbate and aldarate metabolism; Glycerolipid metabolism; Pyruvate metabolism; Metabolic pathways; Biosynthesis of secondary metabolites; Biosynthesis of cofactors	Chr10	2564289	2570222	Phvul.010G017300	-
Phvul.005G097200	686.313	0.0102363	-6.61016	0.259037	-25.5182	1.2384e-143	1.1183e-141	Phvul.005G097200.6.p	PF03634	PTHR31072,PTHR31072:SF3					AT3G15030.2	MEE35,TCP4	TCP family transcription factor 4			Absent		Chr05	30162273	30165161	Phvul.005G097200	+
Phvul.009G010700	3162.66	0.026091	-5.26031	0.206251	-25.5044	1.7639e-143	1.5872e-141	Phvul.009G010700.1.p	PF01535,PF13041	PTHR24015,PTHR24015:SF788					AT5G42310.1		Pentatricopeptide repeat (PPR-like) superfamily protein			Absent		Chr09	1863052	1866971	Phvul.009G010700	+
Phvul.010G084600	851.76	6.21236	2.63514	0.10342	25.48	3.2812e-143	2.9421e-141	Phvul.010G084600.2.p	PF03479	PTHR31500,PTHR31500:SF15					AT4G12080.1	AHL1,ATAHL1	AT-hook motif nuclear-localized protein 1			Absent		Chr10	24191275	24197814	Phvul.010G084600	+
Phvul.009G205700	761.887	0.239497	-2.06192	0.0809689	-25.4656	4.7408e-143	4.2359e-141	Phvul.009G205700.1.p	PF00459	PTHR20854,PTHR20854:SF17	KOG2951	3.1.3.25	K01092	GO:0046854	AT1G31190.1	IMPL1	myo-inositol monophosphatase like 1			Absent	Inositol phosphate metabolism; Metabolic pathways; Biosynthesis of secondary metabolites; Phosphatidylinositol signaling system	Chr09	31171009	31194631	Phvul.009G205700	-
Phvul.007G147600	225.929	55.2027	5.78667	0.227333	25.4546	6.2841e-143	5.5952e-141	Phvul.007G147600.1.p	PF00249	PTHR10641,PTHR10641:SF544	KOG0048		K09422		AT2G36890.1	ATMYB38,BIT1,MYB38,RAX2	Duplicated homeodomain-like superfamily protein	MYB	MYB family protein	Absent		Chr07	24467083	24469159	Phvul.007G147600	-
Phvul.007G161800	445.174	0.213673	-2.22652	0.0874869	-25.4498	7.0959e-143	6.296e-141	Phvul.007G161800.2.p	PF03741	PTHR30238,PTHR30238:SF0				GO:0016021	AT5G12130.1	ATTERC,PDE149	integral membrane TerC family protein			Absent		Chr07	27330766	27341996	Phvul.007G161800	+
Phvul.004G002200	2395.46	0.000278941	-11.8078	0.464219	-25.4357	1.0157e-142	8.9804e-141	Phvul.004G002200.2.p	PF05701	PTHR32054,PTHR32054:SF5					AT1G66840.1		Plant protein of unknown function (DUF827)			Absent		Chr04	144412	147525	Phvul.004G002200	+
Phvul.009G240200	2411.37	0.000486892	-11.0041	0.433017	-25.4126	1.8282e-142	1.6109e-140	Phvul.009G240200.5.p	PF01894	PTHR30615,PTHR30615:SF1	KOG3267	2.5.1.3			AT1G21065.1					Absent		Chr09	35911126	35913992	Phvul.009G240200	-
Phvul.008G031820	286.422	0.00426688	-7.8726	0.310033	-25.3928	3.0272e-142	2.6582e-140	Phvul.008G031820.1.p	PF03634	PTHR31072,PTHR31072:SF5					AT3G02150.2	PTF1,TCP13,TFPD	plastid transcription factor 1	TCP	plastid transcription factor 1	Absent		Chr08	2554549	2555106	Phvul.008G031820	-
Phvul.007G089400	1572.02	0.0700677	-3.83511	0.151147	-25.3734	4.964e-142	4.3439e-140	Phvul.007G089400.1.p	PF00829	PTHR21349,PTHR21349:SF2	KOG1686		K02888	GO:0005840	AT1G35680.1		Ribosomal protein L21			Absent	Ribosome	Chr07	9235346	9238642	Phvul.007G089400	+
Phvul.006G009940	1142.32	0.000533152	-10.8732	0.428652	-25.3659	5.9951e-142	5.2282e-140	Phvul.006G009940.1.p	PF13225	PTHR33591,PTHR33591:SF1		5.2.1.14			AT1G64680.1					Absent		Chr06	2091297	2093826	Phvul.006G009940	-
Phvul.001G094500	1460.08	0.0411993	-4.60124	0.181563	-25.3424	1.0903e-141	9.4759e-140	Phvul.001G094500.1.p	PF01165	PTHR21109,PTHR21109:SF0				GO:0006412,GO:0005840,GO:0003735	AT3G27160.1	GHS1	Ribosomal protein S21 family protein			Absent		Chr01	17653098	17655368	Phvul.001G094500	+
Phvul.008G275600	803.246	0.00318537	-8.29432	0.327459	-25.3293	1.5183e-141	1.3151e-139	Phvul.008G275600.1.p		PTHR36809,PTHR36809:SF1					AT5G55570.1					Absent		Chr08	61894391	61895938	Phvul.008G275600	-
Phvul.008G201800	887.475	0.158386	-2.65849	0.10526	-25.2563	9.6568e-141	8.3359e-139	Phvul.008G201800.1.p	PF00581,PF13616	PTHR10657	KOG3258	5.2.1.8			AT5G19370.1		rhodanese-like domain-containing protein / PPIC-type PPIASE domain-containing protein			Absent		Chr08	54860798	54864048	Phvul.008G201800	+
Phvul.009G160600	800.991	0.00120326	-9.69883	0.384657	-25.2142	2.7963e-140	2.4057e-138	Phvul.009G160600.1.p		PTHR17130,PTHR17130:SF25					AT5G51010.1		Rubredoxin-like superfamily protein			Absent		Chr09	23729691	23730858	Phvul.009G160600	-
Phvul.006G040800	5114.93	0.00209785	-8.89687	0.353308	-25.1816	6.3695e-140	5.4613e-138	Phvul.006G040800.1.p	PF10520	PTHR24067,PTHR24067:SF41	KOG3011		K10704		AT4G27030.1	FAD4,FADA	fatty acid desaturase A			Absent		Chr06	13655470	13656657	Phvul.006G040800	+
Phvul.006G145100	22209.6	0.0255686	-5.28948	0.21015	-25.1701	8.5227e-140	7.2829e-138	Phvul.006G145100.1.p	PF04755	PTHR31906,PTHR31906:SF5					AT4G04020.1	FIB	fibrillin			Absent		Chr06	25095300	25097316	Phvul.006G145100	+
Phvul.008G041300	167.972	0.016751	-5.89961	0.234518	-25.1564	1.2038e-139	1.0252e-137	Phvul.008G041300.1.p	PF04770	PTHR31948,PTHR31948:SF8					AT5G15210.1	ATHB30,HB30,ZFHD3	homeobox protein 30	ZF-HD	homeobox protein 30	Absent		Chr08	3451702	3454139	Phvul.008G041300	+
Phvul.004G128200	49228.3	0.00120748	-9.69379	0.3854	-25.1525	1.3257e-139	1.1253e-137	Phvul.004G128200.2.p	PF00504	PTHR21649,PTHR21649:SF16				GO:0016020,GO:0009765	AT4G10340.1	LHCB5	light harvesting complex of photosystem II 5			Absent	Photosynthesis - antenna proteins; Metabolic pathways	Chr04	42449956	42452839	Phvul.004G128200	-
Phvul.006G207400	1222.28	0.0405961	-4.62251	0.184103	-25.1083	4.0349e-139	3.4136e-137	Phvul.006G207400.1.p	PF07228	PTHR12320,PTHR12320:SF9	KOG1379	3.1.3.16		GO:0003824	AT4G33500.1		Protein phosphatase 2C family protein			Absent		Chr06	30208924	30214686	Phvul.006G207400	+
Phvul.003G075100	1637.68	0.00164929	-9.24394	0.368303	-25.0988	5.1308e-139	4.3264e-137	Phvul.003G075100.1.p	PF01593	PTHR10668,PTHR10668:SF4		5.2.1.13		GO:0055114,GO:0016491	AT1G57770.1		FAD/NAD(P)-binding oxidoreductase family protein			Absent		Chr03	11862761	11865718	Phvul.003G075100	-
Phvul.002G075900	1232.12	1181.51	10.2064	0.407008	25.0767	8.9306e-139	7.5055e-137	Phvul.002G075900.1.p							AT5G06650.1	GIS2	C2H2 and C2HC zinc fingers superfamily protein	C2H2	C2H2 family protein	Absent		Chr02	11574933	11575948	Phvul.002G075900	-
Phvul.009G029100	985.322	0.00306636	-8.34926	0.333643	-25.0245	3.3051e-138	2.7686e-136	Phvul.009G029100.3.p	PF00650	PTHR10174,PTHR10174:SF148	KOG1470				AT1G22180.2		Sec14p-like phosphatidylinositol transfer family protein			Absent		Chr09	6702841	6706791	Phvul.009G029100	-
Phvul.006G039800	2203.64	1016.74	9.98973	0.399217	25.0233	3.4109e-138	2.8478e-136	Phvul.006G039800.1.p	PF00067	PTHR24298,PTHR24298:SF86				GO:0055114,GO:0020037,GO:0016705,GO:0005506	AT4G31500.1	ATR4,CYP83B1,RED1,RNT1,SUR2	cytochrome P450, family 83, subfamily B, polypeptide 1			Absent		Chr06	13832454	13834701	Phvul.006G039800	-
Phvul.001G119100	486.366	0.0768508	-3.7018	0.147961	-25.0187	3.8249e-138	3.1831e-136	Phvul.001G119100.2.p	PF01789	PTHR31407,PTHR31407:SF14		1.10.3.9		GO:0019898,GO:0015979,GO:0009654,GO:0009523,GO:0005509	AT3G56650.1		Mog1/PsbP/DUF1795-like photosystem II reaction center PsbP family protein			Absent		Chr01	30684822	30688114	Phvul.001G119100	+
Phvul.004G020500	1335.47	0.0661077	-3.91904	0.156741	-25.0033	5.6234e-138	4.6645e-136	Phvul.004G020500.1.p	PF02943	PTHR35113,PTHR35113:SF1		1.8.7.2	K17892	GO:0055114,GO:0016730	AT2G04700.1		ferredoxin thioredoxin reductase catalytic beta chain family protein			Absent		Chr04	2391369	2396161	Phvul.004G020500	-
Phvul.011G093700	384.372	30.1146	4.91239	0.196816	24.9593	1.6928e-137	1.3996e-135	Phvul.011G093700.4.p	PF00170,PF14144	PTHR22952,PTHR22952:SF179			K14431	GO:0043565,GO:0006355,GO:0003700,GO:0006351	AT1G08320.3	bZIP21,TGA9	bZIP transcription factor family protein			Absent	Plant hormone signal transduction	Chr11	9431906	9439104	Phvul.011G093700	-
Phvul.009G100200	1509.69	0.00199206	-8.97152	0.359578	-24.9501	2.1277e-137	1.7535e-135	Phvul.009G100200.1.p	PF00875,PF03441	PTHR11455,PTHR11455:SF22	KOG0133	4.1.99.13	K01669		AT5G24850.1	CRY3	cryptochrome 3			Absent		Chr09	15787010	15790850	Phvul.009G100200	-
Phvul.002G097000	2154.15	0.00139854	-9.48186	0.38039	-24.9267	3.822e-137	3.1396e-135	Phvul.002G097000.1.p	PF00067	PTHR24298,PTHR24298:SF45	KOG0156			GO:0055114,GO:0020037,GO:0016705,GO:0005506	AT1G64940.1	CYP89A6	cytochrome P450, family 87, subfamily A, polypeptide 6			Absent		Chr02	20361460	20363255	Phvul.002G097000	-
Phvul.007G096800	1190.09	0.205239	-2.28463	0.0917352	-24.9046	6.6392e-137	5.4362e-135	Phvul.007G096800.1.p	PF01656	PTHR10803	KOG2825	3.6.3.16	K01551	GO:0016887,GO:0005524	AT3G10350.1		P-loop containing nucleoside triphosphate hydrolases superfamily protein			Absent		Chr07	10377344	10388619	Phvul.007G096800	+
Phvul.008G144300	2170.99	0.000258759	-11.9161	0.479127	-24.8705	1.5533e-136	1.2678e-134	Phvul.008G144300.1.p	PF00010	PTHR12565,PTHR12565:SF173				GO:0046983	AT4G00050.1	UNE10	basic helix-loop-helix (bHLH) DNA-binding superfamily protein	bHLH	bHLH family protein	Absent		Chr08	37171462	37176890	Phvul.008G144300	+
Phvul.009G121100	1624.91	0.124237	-3.00883	0.121077	-24.8505	2.551e-136	2.0755e-134	Phvul.009G121100.1.p	PF00416	PTHR10871	KOG3311		K02952	GO:0006412,GO:0005840,GO:0005622,GO:0003735,GO:0003723	AT5G14320.1		Ribosomal protein S13/S18 family			Absent	Ribosome	Chr09	18514098	18515188	Phvul.009G121100	+
Phvul.004G063600	2490.9	0.000169998	-12.5222	0.505138	-24.7897	1.159e-135	9.3997e-134	Phvul.004G063600.1.p	PF01694	PTHR22936,PTHR22936:SF4	KOG2289	3.4.21.105		GO:0016021,GO:0004252,GO:0006508	AT5G38510.1		Rhomboid-related intramembrane serine protease family protein			Absent		Chr04	9096177	9100931	Phvul.004G063600	-
Phvul.010G059300	609.888	0.0419357	-4.57568	0.184752	-24.7666	2.0545e-135	1.6609e-133	Phvul.010G059300.1.p	PF11891	PTHR31620,PTHR31620:SF5					AT3G08640.1		Protein of unknown function (DUF3411)			Absent		Chr10	9331364	9332758	Phvul.010G059300	-
Phvul.007G079500	5686.85	9.04624e-05	-13.4323	0.542843	-24.7444	3.5623e-135	2.8707e-133	Phvul.007G079500.1.p	PF00316	PTHR11556,PTHR11556:SF17		3.1.3.11	K03841	GO:0042578,GO:0042132,GO:0005975	AT1G43670.1		Inositol monophosphatase family protein			Absent	Glycolysis / Gluconeogenesis; Pentose phosphate pathway; Fructose and mannose metabolism; Carbon fixation in photosynthetic organisms; Metabolic pathways; Biosynthesis of secondary metabolites; Carbon metabolism	Chr07	7710853	7715022	Phvul.007G079500	+
Phvul.003G080400	8204.75	0.0133849	-6.22325	0.251642	-24.7306	5.0125e-135	4.0266e-133	Phvul.003G080400.1.p	PF08669,PF01571	PTHR13847,PTHR13847:SF5		2.1.2.10	K00605	GO:0006546,GO:0004047	AT1G11860.3		Glycine cleavage T-protein family			Absent	Glycine, serine and threonine metabolism; Glyoxylate and dicarboxylate metabolism; One carbon pool by folate; Metabolic pathways; Biosynthesis of secondary metabolites; Carbon metabolism	Chr03	13119615	13122603	Phvul.003G080400	+
Phvul.008G133800	1136.29	0.0588143	-4.08769	0.165298	-24.7291	5.1981e-135	4.1626e-133	Phvul.008G133800.2.p	PF11998	PTHR35498,PTHR35498:SF1					AT4G28740.1					Absent		Chr08	22279980	22282410	Phvul.008G133800	-
Phvul.L001608	483.748	0.0679682	-3.879	0.156896	-24.7233	6.0021e-135	4.7914e-133	Phvul.L001608.1.p	PF03040	PTHR33650,PTHR33650:SF1				GO:0016021	AT4G31040.1		CemA-like proton extrusion protein-related			Absent		scaffold_1092	52	2801	Phvul.L001608	-
Phvul.008G195800	4332.23	0.000119819	-13.0269	0.527576	-24.6919	1.307e-134	1.0401e-132	Phvul.008G195800.1.p	PF00494	PTHR31480,PTHR31480:SF4	KOG1459	2.5.1.18,2.5.1.32	K02291	GO:0016740,GO:0009058	AT5G17230.1	PSY	PHYTOENE SYNTHASE			Absent	Carotenoid biosynthesis; Metabolic pathways; Biosynthesis of secondary metabolites	Chr08	54004623	54007080	Phvul.008G195800	+
Phvul.007G006200	1372.73	0.0774311	-3.69094	0.149824	-24.6352	5.3094e-134	4.212e-132	Phvul.007G006200.1.p		PTHR15852,PTHR15852:SF22					AT2G34860.1	EDA3	DnaJ/Hsp40 cysteine-rich domain superfamily protein			Absent		Chr07	462361	465223	Phvul.007G006200	+
Phvul.006G073500	779.009	0.0567017	-4.14047	0.168128	-24.6268	6.5193e-134	5.1557e-132	Phvul.006G073500.2.p	PF07228	PTHR12320,PTHR12320:SF7		3.1.3.16		GO:0003824	AT2G30170.1		Protein phosphatase 2C family protein			Absent		Chr06	18595928	18599293	Phvul.006G073500	+
Phvul.010G112100	5856.02	0.00717153	-7.1235	0.289512	-24.6052	1.112e-133	8.7673e-132	Phvul.010G112100.1.p		PTHR11177,PTHR11177:SF167			K17525		AT4G01050.1	TROL	thylakoid rhodanese-like			Absent		Chr10	38726531	38731867	Phvul.010G112100	-
Phvul.001G257100	720.626	0.0154976	-6.01181	0.244387	-24.5996	1.277e-133	1.0037e-131	Phvul.001G257100.1.p	PF06298	PTHR34790,PTHR34790:SF1			K02723	GO:0030145,GO:0016021,GO:0015979,GO:0009523	AT1G67740.1	PSBY,YCF32	photosystem II BY			Absent	Photosynthesis	Chr01	50615288	50616052	Phvul.001G257100	+
Phvul.002G073800	272.658	11.4221	3.51375	0.142953	24.5797	2.082e-133	1.6314e-131	Phvul.002G073800.1.p	PF14416,PF13839	PTHR32285,PTHR32285:SF57					AT1G70230.1	TBL27	TRICHOME BIREFRINGENCE-LIKE 27			Absent		Chr02	11022392	11024597	Phvul.002G073800	-
Phvul.009G081300	234.794	11.1278	3.4761	0.141462	24.5727	2.4765e-133	1.9345e-131	Phvul.009G081300.1.p	PF00924	PTHR31618,PTHR31618:SF3				GO:0055085,GO:0016020	AT5G12080.1	ATMSL10,MSL10	mechanosensitive channel of small conductance-like 10			Absent		Chr09	13408843	13412699	Phvul.009G081300	+
Phvul.007G182300	431.27	0.00654449	-7.2555	0.295337	-24.5668	2.8585e-133	2.226e-131	Phvul.007G182300.2.p		PTHR37764,PTHR37764:SF1					AT5G27390.1		Mog1/PsbP/DUF1795-like photosystem II reaction center PsbP family protein			Absent		Chr07	30236538	30238882	Phvul.007G182300	-
Phvul.009G138600	234.618	20.8656	4.38306	0.178594	24.542	5.2611e-133	4.0846e-131	Phvul.009G138600.5.p	PF03106	PTHR31221,PTHR31221:SF17				GO:0043565,GO:0006355,GO:0003700	AT4G39410.1	ATWRKY13,WRKY13	WRKY DNA-binding protein 13			Absent		Chr09	20940885	20944009	Phvul.009G138600	-
Phvul.005G181700	3557.05	0.000200001	-12.2877	0.500864	-24.533	6.5626e-133	5.0795e-131	Phvul.005G181700.1.p		PTHR31096,PTHR31096:SF16					AT1G16880.1		uridylyltransferase-related			Absent		Chr05	40632616	40635229	Phvul.005G181700	+
Phvul.004G022800	556.932	0.0121869	-6.35852	0.259522	-24.5009	1.4459e-132	1.1158e-130	Phvul.004G022800.4.p	PF14570	PTHR12603,PTHR12603:SF5					AT3G48070.2		RING/U-box superfamily protein			Absent		Chr04	2612197	2614898	Phvul.004G022800	-
Phvul.008G009400	792.671	0.141123	-2.82497	0.115354	-24.4895	1.9098e-132	1.4693e-130	Phvul.008G009400.3.p	PF00254	PTHR10516,PTHR10516:SF179	KOG0552	5.2.1.8		GO:0006457	AT5G13410.1		FKBP-like peptidyl-prolyl cis-trans isomerase family protein			Absent		Chr08	831071	835095	Phvul.008G009400	+
Phvul.008G143200	9958.83	0.00969343	-6.68878	0.273173	-24.4855	2.1092e-132	1.6178e-130	Phvul.008G143200.2.p	PF03109	PTHR10566,PTHR10566:SF85	KOG1235	3.6.3.46			AT1G79600.1		Protein kinase superfamily protein			Absent		Chr08	30715546	30725257	Phvul.008G143200	-
Phvul.005G050700	17404.3	0.0229619	-5.44461	0.222572	-24.4623	3.7256e-132	2.849e-130	Phvul.005G050700.1.p	PF00162	PTHR11406,PTHR11406:SF8		2.7.2.3	K00927	GO:0006096,GO:0004618	AT1G56190.1		Phosphoglycerate kinase family protein			Absent	Glycolysis / Gluconeogenesis; Carbon fixation in photosynthetic organisms; Metabolic pathways; Biosynthesis of secondary metabolites; Carbon metabolism; Biosynthesis of amino acids	Chr05	6096983	6101148	Phvul.005G050700	+
Phvul.009G167400	484.946	0.0871659	-3.52009	0.144065	-24.4341	7.4275e-132	5.6629e-130	Phvul.009G167400.3.p	PF07521,PF13837	PTHR11203,PTHR11203:SF22		3.5.2.6		GO:0046872,GO:0003723	AT5G63420.1	emb2746	RNA-metabolising metallo-beta-lactamase family protein			Absent		Chr09	24880344	24890597	Phvul.009G167400	-
Phvul.001G157100	7262.52	0.00835906	-6.90244	0.282723	-24.4142	1.2094e-131	9.1936e-130	Phvul.001G157100.2.p	PF07123	PTHR34552			K02721	GO:0015979,GO:0009523,GO:0009507	AT2G30570.1	PSBW	photosystem II reaction center W			Absent	Photosynthesis	Chr01	40875133	40876054	Phvul.001G157100	-
Phvul.001G218800	1420.13	0.0053391	-7.54919	0.309348	-24.4035	1.5687e-131	1.1889e-129	Phvul.001G218800.1.p	PF00010	PTHR12565,PTHR12565:SF178	KOG4304		K12126	GO:0046983	AT1G09530.2	PAP3,PIF3,POC1	phytochrome interacting factor 3	bHLH	phytochrome interacting factor 3	Absent	Plant hormone signal transduction; Circadian rhythm - plant	Chr01	47432919	47435728	Phvul.001G218800	+
Phvul.006G155800	20892.7	0.0044548	-7.81042	0.320465	-24.3721	3.3792e-131	2.5534e-129	Phvul.006G155800.5.p	PF03951,PF00120	PTHR20852,PTHR20852:SF53		6.3.1.2	K01915	GO:0006807,GO:0006542,GO:0004356	AT5G35630.1	ATGSL1,GLN2,GS2	glutamine synthetase 2			Absent	Arginine biosynthesis; Alanine, aspartate and glutamate metabolism; Glyoxylate and dicarboxylate metabolism; Nitrogen metabolism; Metabolic pathways; Biosynthesis of amino acids	Chr06	26079342	26085652	Phvul.006G155800	+
Phvul.007G142900	2684.41	0.116309	-3.10396	0.127403	-24.3633	4.1906e-131	3.1572e-129	Phvul.007G142900.1.p	PF04539,PF07973,PF04542,PF04545,PF01411	PTHR11777,PTHR11777:SF14		6.1.1.7	K01872	GO:0016987,GO:0006355,GO:0006352,GO:0003700,GO:0003677,GO:0043039,GO:0016876,GO:0005524,GO:0006419,GO:0004813,GO:0000166	AT5G22800.1	EMB1030,EMB263,EMB86	Alanyl-tRNA synthetase, class IIc			Absent		Chr07	23263260	23271882	Phvul.007G142900	-
Phvul.009G011100	58672.7	0.036553	-4.77387	0.195973	-24.3598	4.5666e-131	3.4304e-129	Phvul.009G011100.1.p	PF06628,PF00199	PTHR11465,PTHR11465:SF19		1.11.1.6,1.11.1.21	K03781	GO:0055114,GO:0020037,GO:0004096,GO:0006979	AT4G35090.1	CAT2	catalase 2			Absent	Tryptophan metabolism; Glyoxylate and dicarboxylate metabolism; Metabolic pathways; Biosynthesis of secondary metabolites; Carbon metabolism; MAPK signaling pathway - plant; Peroxisome	Chr09	1899426	1903865	Phvul.009G011100	+
Phvul.001G174100	535.132	0.002029	-8.94502	0.367462	-24.3427	6.9242e-131	5.186e-129	Phvul.001G174100.1.p		PTHR36043,PTHR36043:SF1					AT3G53470.1					Absent		Chr01	43062801	43063787	Phvul.001G174100	-
Phvul.004G085700	215.151	59.95	5.90569	0.242621	24.3412	7.1804e-131	5.3621e-129	Phvul.004G085700.1.p	PF01554	PTHR11206,PTHR11206:SF75	KOG1347		K03327	GO:0055085,GO:0016020,GO:0015297,GO:0015238,GO:0006855	AT1G71870.1		MATE efflux family protein			Absent		Chr04	28659569	28663685	Phvul.004G085700	+
Phvul.005G090100	1282.42	0.0568555	-4.13656	0.170056	-24.3246	1.0764e-130	8.0147e-129	Phvul.005G090100.1.p	PF00467	PTHR12903,PTHR12903:SF1	KOG1708		K02895	GO:0006412,GO:0005840,GO:0005622,GO:0003735	AT5G54600.1		Translation protein SH3-like family protein			Absent	Ribosome	Chr05	25490282	25493254	Phvul.005G090100	+
Phvul.001G007500	1805.76	0.0253406	-5.30241	0.217998	-24.3232	1.1151e-130	8.2791e-129	Phvul.001G007500.1.p		PTHR15852,PTHR15852:SF27		5.3.4.1			AT1G75690.1		DnaJ/Hsp40 cysteine-rich domain superfamily protein			Absent		Chr01	497885	501252	Phvul.001G007500	+
Phvul.002G017100	1251.12	0.0900658	-3.47288	0.14287	-24.308	1.6151e-130	1.1956e-128	Phvul.002G017100.1.p		PTHR35115,PTHR35115:SF2					AT4G34090.1					Absent		Chr02	1849283	1851789	Phvul.002G017100	-
Phvul.009G257200	1374.56	0.0501193	-4.31849	0.177845	-24.2823	3.017e-130	2.2269e-128	Phvul.009G257200.1.p		PTHR37728					AT2G46735.1					Absent		Chr09	37764807	37767150	Phvul.009G257200	+
Phvul.010G119500	692.642	0.0141419	-6.14388	0.253116	-24.273	3.7815e-130	2.7831e-128	Phvul.010G119500.1.p	PF00076	PTHR24012	KOG0131,KOG0144		K13126	GO:0003676	AT1G01080.1		RNA-binding (RRM/RBD/RNP motifs) family protein			Absent		Chr10	39973103	39975567	Phvul.010G119500	-
Phvul.009G220800	1386.47	403.994	8.65819	0.357283	24.2335	9.8816e-130	7.2517e-128	Phvul.009G220800.1.p	PF00383	PTHR11079,PTHR11079:SF90	KOG1018	3.5.4.3		GO:0008270	AT5G28050.1		Cytidine/deoxycytidylate deaminase family protein			Absent		Chr09	33334065	33337835	Phvul.009G220800	-
Phvul.004G118000	1212.42	0.00817566	-6.93445	0.286827	-24.1765	3.9361e-129	2.8803e-127	Phvul.004G118000.1.p	PF09696	PTHR28605	KOG4487		K11270		AT5G52220.1					Absent		Chr04	40471600	40491179	Phvul.004G118000	+
Phvul.003G033900	481.305	0.0015518	-9.33184	0.386247	-24.1603	5.8202e-129	4.2468e-127	Phvul.003G033900.2.p	PF00010	PTHR11514,PTHR11514:SF61				GO:0046983	AT3G24140.1	FMA	basic helix-loop-helix (bHLH) DNA-binding superfamily protein			Absent		Chr03	3496421	3499580	Phvul.003G033900	-
Phvul.002G240900	354.532	29.6233	4.88866	0.202379	24.156	6.4627e-129	4.7021e-127	Phvul.002G240900.1.p	PF03106	PTHR31282,PTHR31282:SF9				GO:0043565,GO:0006355,GO:0003700	AT1G29280.1	ATWRKY65,WRKY65	WRKY DNA-binding protein 65	WRKY	WRKY DNA-binding protein 65	Absent		Chr02	41311019	41312939	Phvul.002G240900	+
Phvul.010G148800	6390.18	0.00204341	-8.93481	0.370542	-24.1128	1.8363e-128	1.3322e-126	Phvul.010G148800.1.p	PF03244	PTHR34787,PTHR34787:SF1			K02695	GO:0015979,GO:0009538,GO:0009522	AT1G52230.1	PSAH-2,PSAH2,PSI-H	photosystem I subunit H2			Absent	Photosynthesis	Chr10	42969180	42971031	Phvul.010G148800	+
Phvul.003G081300	1105.5	0.0599551	-4.05997	0.16838	-24.1119	1.874e-128	1.3557e-126	Phvul.003G081300.6.p	PF00133	PTHR11946,PTHR11946:SF7		6.1.1.4		GO:0006418,GO:0005524,GO:0004812,GO:0000166,GO:0006429,GO:0004823	AT4G04350.1	EMB2369	tRNA synthetase class I (I, L, M and V) family protein			Absent	Aminoacyl-tRNA biosynthesis	Chr03	13404083	13413053	Phvul.003G081300	-
Phvul.007G271000	12796	0.00271154	-8.52667	0.353681	-24.1084	2.0421e-128	1.4732e-126	Phvul.007G271000.1.p		PTHR35709,PTHR35709:SF1					AT2G05620.1	PGR5	proton gradient regulation 5			Absent		Chr07	39220277	39222328	Phvul.007G271000	-
Phvul.007G214200	5128.12	0.00398868	-7.96987	0.331144	-24.0677	5.4451e-128	3.9169e-126	Phvul.007G214200.1.p	PF02672	PTHR33921,PTHR33921:SF2					AT3G62410.1	CP12,CP12-2	CP12 domain-containing protein 2			Absent		Chr07	33683547	33684253	Phvul.007G214200	+
Phvul.009G050800	3880.39	0.0132328	-6.23974	0.259338	-24.0602	6.528e-128	4.6827e-126	Phvul.009G050800.3.p	PF13672	PTHR13832,PTHR13832:SF218	KOG0698	3.1.3.16		GO:0006470,GO:0004722	AT4G27800.1	PPH1,TAP38	thylakoid-associated phosphatase 38			Absent		Chr09	9896576	9900893	Phvul.009G050800	-
Phvul.003G028100	1589.31	0.150889	-2.72844	0.113418	-24.0565	7.1415e-128	5.1084e-126	Phvul.003G028100.1.p	PF13483	PTHR36142,PTHR36142:SF2					AT1G29700.1		Metallo-hydrolase/oxidoreductase superfamily protein			Absent		Chr03	2800491	2810739	Phvul.003G028100	-
Phvul.002G006000	4378.31	9.71245e-05	-13.3298	0.555041	-24.0159	1.8966e-127	1.3529e-125	Phvul.002G006000.2.p	PF01597	PTHR11715,PTHR11715:SF1	KOG3373				AT1G32470.1		Single hybrid motif superfamily protein			Absent	Glycine, serine and threonine metabolism; Glyoxylate and dicarboxylate metabolism; Metabolic pathways; Biosynthesis of secondary metabolites; Carbon metabolism	Chr02	637802	639318	Phvul.002G006000	-
Phvul.001G205600	682.983	0.0846081	-3.56306	0.148397	-24.0103	2.1685e-127	1.5425e-125	Phvul.001G205600.1.p	PF13414,PF11998	PTHR17130,PTHR17130:SF20					AT1G02910.1	LPA1	tetratricopeptide repeat (TPR)-containing protein			Absent		Chr01	46340989	46346920	Phvul.001G205600	+
Phvul.003G134400	5012.02	0.0714589	-3.80674	0.158707	-23.986	3.8905e-127	2.7596e-125	Phvul.003G134400.1.p	PF00903	PTHR21366,PTHR21366:SF4	KOG2944	5.1.99.1			AT5G57040.1		Lactoylglutathione lyase / glyoxalase I family protein			Absent		Chr03	33173402	33176297	Phvul.003G134400	+
Phvul.008G031740	271.881	0.00396361	-7.97897	0.33267	-23.9846	4.0229e-127	2.8457e-125	Phvul.008G031740.1.p		PTHR31072,PTHR31072:SF5										Absent		Chr08	2553955	2554401	Phvul.008G031740	-
Phvul.007G244000	809.014	0.168845	-2.56623	0.107058	-23.9705	5.6507e-127	3.986e-125	Phvul.007G244000.1.p	PF09366	PTHR34131,PTHR34131:SF1					AT5G04440.1		Protein of unknown function (DUF1997)			Absent		Chr07	36730587	36736485	Phvul.007G244000	+
Phvul.007G219800	494.581	0.130143	-2.94183	0.122733	-23.9693	5.8115e-127	4.0881e-125	Phvul.007G219800.2.p		PTHR35514,PTHR35514:SF1					AT5G52970.1		thylakoid lumen 15.0 kDa protein			Absent		Chr07	34298246	34302811	Phvul.007G219800	-
Phvul.004G109800	1356.89	0.206413	-2.27639	0.0950472	-23.9501	9.2135e-127	6.4634e-125	Phvul.004G109800.1.p	PF03129,PF00587,PF09180	PTHR11451,PTHR11451:SF6		6.1.1.15	K01881	GO:0006418,GO:0005524,GO:0004812,GO:0000166,GO:0006433,GO:0005737,GO:0004827	AT5G52520.1	OVA6,PRORS1	Class II aaRS and biotin synthetases superfamily protein			Absent	Aminoacyl-tRNA biosynthesis	Chr04	38028842	38035096	Phvul.004G109800	-
Phvul.010G094000	3860.3	0.00949553	-6.71854	0.280692	-23.9356	1.3057e-126	9.1345e-125	Phvul.010G094000.1.p	PF11623	PTHR35494,PTHR35494:SF1					AT4G23890.1					Absent		Chr10	35701208	35702219	Phvul.010G094000	+
Phvul.009G057900	378.182	0.144924	-2.78663	0.116589	-23.9014	2.9652e-126	2.0688e-124	Phvul.009G057900.1.p		PTHR36398,PTHR36398:SF1					AT5G42765.1					Absent		Chr09	10816337	10821611	Phvul.009G057900	-
Phvul.009G092366	8054.88	0.0214865	-5.54042	0.231808	-23.9009	2.9993e-126	2.0868e-124	Phvul.009G092366.1.p	PF00430					GO:0045263,GO:0015986,GO:0015078	AT4G32260.1		ATPase, F0 complex, subunit B/B\', bacterial/chloroplast			Absent	Oxidative phosphorylation; Photosynthesis; Metabolic pathways	Chr09	14758977	14759624	Phvul.009G092366	-
Phvul.002G137000	400.409	0.0110063	-6.50552	0.272251	-23.8953	3.4249e-126	2.3765e-124	Phvul.002G137000.1.p	PF00046,PF01852	PTHR24326,PTHR24326:SF267				GO:0003677,GO:0008289	AT5G46880.1	HB-7,HDG5	homeobox-7	HD-ZIP	homeobox-7	Absent		Chr02	28233267	28239278	Phvul.002G137000	+
Phvul.005G005700	858.064	0.257756	-1.95592	0.0818817	-23.8872	4.1602e-126	2.8788e-124	Phvul.005G005700.1.p	PF02575	PTHR33449,PTHR33449:SF1					AT2G24020.1		Uncharacterised BCR, YbaB family COG0718			Absent		Chr05	457611	460908	Phvul.005G005700	-
Phvul.009G216400	8919.44	0.000874835	-10.1587	0.425435	-23.8784	5.1351e-126	3.5438e-124	Phvul.009G216400.1.p	PF01241	PTHR34195,PTHR34195:SF2		1.97.1.12	K02698	GO:0016020,GO:0015979,GO:0009522	AT1G30380.1	PSAK	photosystem I subunit K			Absent	Photosynthesis	Chr09	32627625	32629139	Phvul.009G216400	-
Phvul.008G133700	2153.62	0.00366166	-8.09329	0.339106	-23.8666	6.8178e-126	4.6923e-124	Phvul.008G133700.1.p	PF02427	PTHR34549,PTHR34549:SF2			K02693	GO:0015979,GO:0009538,GO:0009522	AT2G20260.1	PSAE-2	photosystem I subunit E-2			Absent	Photosynthesis; Metabolic pathways	Chr08	22277911	22279417	Phvul.008G133700	+
Phvul.007G066540	993.87	0.000718108	-10.4435	0.437737	-23.8579	8.3766e-126	5.7496e-124	Phvul.007G066540.3.p	PF01963	PTHR21530,PTHR21530:SF1					AT5G52030.2		TraB family protein			Absent		Chr07	6054096	6058772	Phvul.007G066540	+
Phvul.006G176600	179.114	40.0991	5.3255	0.223246	23.8549	9.0141e-126	6.1705e-124	Phvul.006G176600.1.p		PTHR23315,PTHR23315:SF131		6.3.2.19			AT2G27430.1		ARM repeat superfamily protein			Absent		Chr06	27930299	27933198	Phvul.006G176600	+
Phvul.005G075700	711.673	0.000923944	-10.0799	0.423377	-23.8084	2.7353e-125	1.8674e-123	Phvul.005G075700.1.p	PF06314	PTHR35467,PTHR35467:SF2				GO:0016829	AT1G28100.1					Absent		Chr05	16714886	16719912	Phvul.005G075700	+
Phvul.008G186400	4316.39	0.0726944	-3.78201	0.158878	-23.8045	3.0007e-125	2.0431e-123	Phvul.008G186400.1.p	PF03109	PTHR10566,PTHR10566:SF41	KOG1235	3.6.3.46	K08869		AT5G05200.1		Protein kinase superfamily protein			Absent		Chr08	52334088	52339106	Phvul.008G186400	+
Phvul.008G061500	1467.44	0.0018236	-9.09899	0.382343	-23.798	3.5034e-125	2.379e-123	Phvul.008G061500.2.p		PTHR15157					AT2G45990.3					Absent		Chr08	5575687	5579117	Phvul.008G061500	-
Phvul.003G180200	1545.75	0.242421	-2.04441	0.0859503	-23.786	4.6671e-125	3.1609e-123	Phvul.003G180200.1.p	PF11833	PTHR33372,PTHR33372:SF3					AT5G23040.1	CDF1	Protein of unknown function (DUF3353)			Absent		Chr03	40312491	40315835	Phvul.003G180200	+
Phvul.006G016200	8792.69	0.0259597	-5.26759	0.221741	-23.7556	9.6228e-125	6.4999e-123	Phvul.006G016200.1.p	PF00682	PTHR10277,PTHR10277:SF40		4.1.3.4	K01640	GO:0003824	AT2G26800.1		Aldolase superfamily protein			Absent	Synthesis and degradation of ketone bodies; Valine, leucine and isoleucine degradation; Butanoate metabolism; Metabolic pathways; Biosynthesis of secondary metabolites; Peroxisome	Chr06	7574015	7578911	Phvul.006G016200	-
Phvul.007G166500	590.03	0.0998974	-3.32341	0.139902	-23.7553	9.6951e-125	6.5314e-123	Phvul.007G166500.6.p	PF13365	PTHR22939,PTHR22939:SF83	KOG1320	3.4.21.107			AT2G47940.1	DEGP2	DEGP protease 2			Absent		Chr07	28188133	28199666	Phvul.007G166500	-
Phvul.002G069400	923.07	0.155991	-2.68046	0.11286	-23.7504	1.0896e-124	7.321e-123	Phvul.002G069400.2.p	PF02151,PF08755	PTHR31350				GO:0005515,GO:0003677	AT2G03390.1		uvrB/uvrC motif-containing protein			Absent		Chr02	9960994	9968851	Phvul.002G069400	+
Phvul.008G050100	380.415	307.381	8.26388	0.34852	23.7114	2.7534e-124	1.8451e-122	Phvul.008G050100.1.p	PF03479	PTHR31100,PTHR31100:SF14					AT4G17800.1		Predicted AT-hook DNA-binding family protein			Absent		Chr08	4352525	4353889	Phvul.008G050100	+
Phvul.008G161000	311.473	0.033997	-4.87845	0.205757	-23.7098	2.8564e-124	1.9091e-122	Phvul.008G161000.1.p	PF08417,PF00355	PTHR21266,PTHR21266:SF19		1.14.13.122	K13600	GO:0055114,GO:0010277,GO:0051537,GO:0016491	AT1G44446.1	ATCAO,CAO,CH1	Pheophorbide a oxygenase family protein with Rieske [2Fe-2S] domain			Absent	Porphyrin and chlorophyll metabolism; Metabolic pathways; Biosynthesis of secondary metabolites	Chr08	43784241	43789189	Phvul.008G161000	-
Phvul.001G214800	1379.73	0.19241	-2.37775	0.100511	-23.6565	1.0109e-123	6.739e-122	Phvul.001G214800.1.p	PF01106	PTHR11178				GO:0051536,GO:0016226,GO:0005506	AT4G01940.1	AtCNFU1,NFU1	NFU domain protein 1			Absent		Chr01	47096836	47098714	Phvul.001G214800	+
Phvul.011G082200	351.692	21.6134	4.43386	0.187698	23.6222	2.2772e-123	1.5141e-121	Phvul.011G082200.3.p	PF05920,PF07526	PTHR11850,PTHR11850:SF125	KOG0773			GO:0006355,GO:0003677	AT2G27990.1	BLH8,PNF	BEL1-like homeodomain 8			Absent		Chr11	7654973	7661970	Phvul.011G082200	-
Phvul.006G168100	1266.97	0.2394	-2.06251	0.0874606	-23.5821	5.8808e-123	3.8999e-121	Phvul.006G168100.1.p		PTHR35720					AT2G34640.1	HMR,PTAC12	plastid transcriptionally active 12			Absent		Chr06	27065629	27071796	Phvul.006G168100	+
Phvul.007G108200	1342.31	164.265	7.35988	0.312188	23.5751	6.9371e-123	4.5884e-121	Phvul.007G108200.2.p	PF04852	PTHR31165,PTHR31165:SF13					AT1G07090.1	LSH6	Protein of unknown function (DUF640)			Absent		Chr07	13608562	13610294	Phvul.007G108200	-
Phvul.001G138200	771.864	0.0736132	-3.76389	0.15994	-23.5331	1.8707e-122	1.2341e-120	Phvul.001G138200.6.p	PF00010	PTHR12565,PTHR12565:SF112				GO:0046983	AT3G57800.2		basic helix-loop-helix (bHLH) DNA-binding superfamily protein			Absent		Chr01	37904867	37915749	Phvul.001G138200	-
Phvul.005G071200	4999.53	0.0586111	-4.09268	0.17394	-23.5293	2.0464e-122	1.3465e-120	Phvul.005G071200.1.p	PF13098	PTHR10438,PTHR10438:SF285	KOG0910	1.8.1.8	K03671	GO:0045454,GO:0015035,GO:0006662	AT3G15360.1	ATHM4,ATM4,TRX-M4	thioredoxin M-type 4			Absent		Chr05	15352371	15355647	Phvul.005G071200	-
Phvul.010G019300	6877.5	0.00300267	-8.37954	0.356191	-23.5254	2.2437e-122	1.4726e-120	Phvul.010G019300.1.p		PTHR36038,PTHR36038:SF1										Absent		Chr10	2837731	2840967	Phvul.010G019300	-
Phvul.004G106000	696.286	0.189454	-2.40008	0.102026	-23.5241	2.3139e-122	1.5147e-120	Phvul.004G106000.1.p	PF01535	PTHR24015,PTHR24015:SF628					AT4G21190.1	emb1417	Pentatricopeptide repeat (PPR) superfamily protein			Absent		Chr04	35263984	35268429	Phvul.004G106000	-
Phvul.001G017500	1342.29	0.0860231	-3.53913	0.15053	-23.5111	3.1374e-122	2.0485e-120	Phvul.001G017500.1.p	PF00380	PTHR21569,PTHR21569:SF2	KOG1753		K02996	GO:0006412,GO:0005840,GO:0003735	AT1G74970.1	RPS9,TWN3	ribosomal protein S9			Absent	Ribosome	Chr01	1358749	1362254	Phvul.001G017500	+
Phvul.005G170200	1934.26	0.000268914	-11.8606	0.505686	-23.4544	1.192e-121	7.7635e-120	Phvul.005G170200.1.p	PF00111	PTHR23426,PTHR23426:SF27				GO:0051536,GO:0009055	AT3G16250.1	NDF4	NDH-dependent cyclic electron flow 1			Absent		Chr05	39628691	39631209	Phvul.005G170200	+
Phvul.001G203900	1056.81	0.153525	-2.70345	0.11528	-23.4511	1.2892e-121	8.3751e-120	Phvul.001G203900.1.p	PF00472,PF03462	PTHR11075,PTHR11075:SF9	KOG2726		K02835	GO:0006415,GO:0003747,GO:0016149,GO:0005737	AT3G62910.1	APG3	Peptide chain release factor 1			Absent		Chr01	46224874	46231363	Phvul.001G203900	+
Phvul.011G032300	7778.03	0.0365148	-4.77537	0.203949	-23.4145	3.039e-121	1.9691e-119	Phvul.011G032300.1.p	PF11267	PTHR35126,PTHR35126:SF1					AT3G19900.1					Absent		Chr11	2982198	2985903	Phvul.011G032300	-
Phvul.005G085800	7070.84	8.85509e-05	-13.4631	0.575373	-23.399	4.3791e-121	2.8303e-119	Phvul.005G085800.2.p	PF00504	PTHR21649,PTHR21649:SF11			K08914	GO:0016020,GO:0009765	AT5G54270.1	LHCB3,LHCB3*1	light-harvesting chlorophyll B-binding protein 3			Absent	Photosynthesis - antenna proteins; Metabolic pathways	Chr05	27702758	27704465	Phvul.005G085800	-
Phvul.001G235600	773.703	0.0241947	-5.36917	0.229557	-23.3893	5.4968e-121	3.5437e-119	Phvul.001G235600.1.p	PF00805	PTHR14136					AT2G44920.2		Tetratricopeptide repeat (TPR)-like superfamily protein			Absent		Chr01	48900381	48903566	Phvul.001G235600	-
Phvul.001G228100	372.485	0.0555006	-4.17135	0.178439	-23.3769	7.3403e-121	4.7202e-119	Phvul.001G228100.1.p	PF01408	PTHR22604,PTHR22604:SF132	KOG2741			GO:0016491	AT4G09670.1		Oxidoreductase family protein			Absent		Chr01	48249780	48251618	Phvul.001G228100	-
Phvul.002G209100	2165.83	0.0262521	-5.25142	0.224654	-23.3756	7.5618e-121	4.8504e-119	Phvul.002G209100.1.p	PF01786	PTHR31803,PTHR31803:SF6		1.10.3.11	K17893	GO:0055114,GO:0009916	AT5G64210.1	AOX2	alternative oxidase 2			Absent		Chr02	37572538	37575729	Phvul.002G209100	-
Phvul.004G053300	248.774	21.5477	4.42946	0.189532	23.3705	8.5202e-121	5.4514e-119	Phvul.004G053300.1.p	PF00170	PTHR22952,PTHR22952:SF192			K14432	GO:0043565,GO:0006355,GO:0003700	AT3G56850.1	AREB3,DPBF3	ABA-responsive element binding protein 3	bZIP	ABA-responsive element binding protein 3	Absent	Plant hormone signal transduction	Chr04	7065652	7069171	Phvul.004G053300	+
Phvul.004G039300	269.117	0.00961473	-6.70054	0.28678	-23.3647	9.7595e-121	6.2287e-119	Phvul.004G039300.1.p		PTHR13593,PTHR13593:SF46		3.1.4.11			AT1G13680.1		PLC-like phosphodiesterases superfamily protein			Absent		Chr04	4594648	4597043	Phvul.004G039300	+
Phvul.003G156600	3391.37	0.0668877	-3.90212	0.167063	-23.3572	1.1658e-120	7.422e-119	Phvul.003G156600.1.p	PF00487	PTHR32100,PTHR32100:SF10			K10255	GO:0006629	AT4G30950.1	FAD6,FADC,SFD4	fatty acid desaturase 6			Present		Chr03	37247686	37253392	Phvul.003G156600	-
Phvul.008G287200	2953.7	825.82	9.68968	0.414864	23.3563	1.1895e-120	7.5537e-119	Phvul.008G287200.1.p	PF00248	PTHR11732,PTHR11732:SF220	KOG1577	2.3.1.170			AT1G59960.1		NAD(P)-linked oxidoreductase superfamily protein			Absent	Flavonoid biosynthesis; Metabolic pathways; Biosynthesis of secondary metabolites	Chr08	62644677	62646378	Phvul.008G287200	-
Phvul.008G235800	12593.2	0.0234143	-5.41647	0.231963	-23.3506	1.3583e-120	8.6046e-119	Phvul.008G235800.3.p		PTHR36725					AT1G66330.2		senescence-associated family protein			Absent		Chr08	58415805	58423340	Phvul.008G235800	-
Phvul.007G201400	893.898	28.8682	4.85141	0.208081	23.315	3.1237e-120	1.9738e-118	Phvul.007G201400.1.p	PF03789,PF05920,PF03790,PF03791	PTHR11850,PTHR11850:SF102	KOG0773			GO:0003677,GO:0006355,GO:0005634	AT1G70510.1	ATK1,KNAT2	KNOTTED-like from Arabidopsis thaliana 2	TALE	KNOTTED-like from Arabidopsis thaliana 2	Absent		Chr07	32412463	32416692	Phvul.007G201400	-
Phvul.010G009000	475.547	0.0083318	-6.90716	0.29634	-23.3082	3.66e-120	2.307e-118	Phvul.010G009000.2.p	PF00201	PTHR11926,PTHR11926:SF220	KOG1192	2.4.1.323		GO:0016758,GO:0008152	AT1G22340.1	AtUGT85A7,UGT85A7	UDP-glucosyl transferase 85A7			Absent		Chr10	1282831	1287667	Phvul.010G009000	+
Phvul.002G162800	2177.05	0.135206	-2.88676	0.123918	-23.2957	4.9022e-120	3.0823e-118	Phvul.002G162800.2.p	PF00400	PTHR22847,PTHR22847:SF443	KOG0265		K16240	GO:0005515	AT4G11110.1	SPA2	SPA1-related 2			Absent	Circadian rhythm - plant	Chr02	31740583	31750494	Phvul.002G162800	-
Phvul.007G099300	433.409	0.196921	-2.34431	0.100661	-23.2893	5.695e-120	3.572e-118	Phvul.007G099300.1.p	PF12646	PTHR35732,PTHR35732:SF1					AT3G10405.1					Absent		Chr07	10833004	10836098	Phvul.007G099300	-
Phvul.005G085000	4186.43	0.00918219	-6.76695	0.290776	-23.2721	8.5074e-120	5.3229e-118	Phvul.005G085000.4.p		PTHR11266,PTHR11266:SF16	KOG1944			GO:0016021	AT1G52870.1		Peroxisomal membrane 22 kDa (Mpv17/PMP22) family protein			Absent	Peroxisome	Chr05	22234611	22254997	Phvul.005G085000	-
Phvul.001G222800	1814.24	22.2699	4.47702	0.192424	23.2665	9.6859e-120	6.0454e-118	Phvul.001G222800.2.p	PF00438,PF02772,PF02773	PTHR11964,PTHR11964:SF16		2.5.1.6	K00789	GO:0006556,GO:0004478,GO:0005524	AT1G02500.2	AtSAM1,MAT1,SAM-1,SAM1	S-adenosylmethionine synthetase 1			Absent	Cysteine and methionine metabolism; Metabolic pathways; Biosynthesis of secondary metabolites; Biosynthesis of amino acids; Biosynthesis of cofactors	Chr01	47799156	47801324	Phvul.001G222800	-
Phvul.001G058600	4931.99	0.0254632	-5.29544	0.227773	-23.2487	1.465e-119	9.1216e-118	Phvul.001G058600.1.p	PF03109	PTHR10566,PTHR10566:SF53	KOG1235	3.6.3.46			AT4G31390.1		Protein kinase superfamily protein			Absent		Chr01	6695699	6705842	Phvul.001G058600	+
Phvul.006G159000	5213.34	0.000153826	-12.6664	0.545536	-23.2183	2.9766e-119	1.8488e-117	Phvul.006G159000.1.p		PTHR31218,PTHR31218:SF43				GO:0022857,GO:0016021	AT4G15545.1					Absent		Chr06	26322220	26325850	Phvul.006G159000	+
Phvul.002G194000	1066.42	0.181893	-2.45884	0.105929	-23.2121	3.4365e-119	2.1292e-117	Phvul.002G194000.1.p	PF13460	PTHR15020,PTHR15020:SF11	KOG1203				AT2G34460.1		NAD(P)-binding Rossmann-fold superfamily protein			Absent		Chr02	35794894	35797454	Phvul.002G194000	-
Phvul.002G207500	5658.25	0.000101829	-13.2616	0.571995	-23.1848	6.4867e-119	4.0093e-117	Phvul.002G207500.1.p	PF00504	PTHR21649,PTHR21649:SF28			K08917	GO:0016020,GO:0009765	AT1G15820.1	CP24,LHCB6	light harvesting complex photosystem II subunit 6			Present	Photosynthesis - antenna proteins; Metabolic pathways	Chr02	37422397	37423817	Phvul.002G207500	+
Phvul.003G141200	1200.64	0.0179139	-5.80278	0.250328	-23.1807	7.137e-119	4.4005e-117	Phvul.003G141200.2.p	PF06203	PTHR31874,PTHR31874:SF10				GO:0005515	AT5G57180.2	CIA2	chloroplast import apparatus 2			Absent		Chr03	34020363	34023820	Phvul.003G141200	-
Phvul.009G093000	710.556	0.018381	-5.76564	0.248788	-23.175	8.1458e-119	5.0105e-117	Phvul.009G093000.1.p	PF00141	PTHR31356,PTHR31356:SF4		1.11.1.11	K00434	GO:0055114,GO:0020037,GO:0006979,GO:0004601	AT4G32320.1	APX6	ascorbate peroxidase 6			Absent	Ascorbate and aldarate metabolism; Glutathione metabolism; Metabolic pathways	Chr09	14816561	14820569	Phvul.009G093000	+
Phvul.006G192800	1285.64	0.0121096	-6.36771	0.275091	-23.1477	1.5346e-118	9.4168e-117	Phvul.006G192800.1.p	PF00459	PTHR20854,PTHR20854:SF30	KOG1528	3.1.3.7	K01082	GO:0046854	AT4G05090.1		Inositol monophosphatase family protein			Absent	Sulfur metabolism; Metabolic pathways	Chr06	29224014	29228417	Phvul.006G192800	+
Phvul.009G036400	813.517	0.0414392	-4.59286	0.198446	-23.1442	1.6635e-118	1.0183e-116	Phvul.009G036400.1.p		PTHR14154,PTHR14154:SF15					AT3G12345.1					Absent		Chr09	7925182	7926029	Phvul.009G036400	-
Phvul.001G186800	596.83	41.1125	5.36151	0.231886	23.1213	2.8304e-118	1.7284e-116	Phvul.001G186800.1.p	PF00024,PF00954,PF01453	PTHR11795,PTHR11795:SF386				GO:0048544	AT5G03700.1		D-mannose binding lectin protein with Apple-like carbohydrate-binding domain			Absent		Chr01	44509056	44511029	Phvul.001G186800	+
Phvul.003G232900	2031.89	0.100116	-3.32025	0.143616	-23.119	2.9837e-118	1.8177e-116	Phvul.003G232900.1.p	PF13911	PTHR28630,PTHR28630:SF4	KOG4498				AT5G65840.1		Thioredoxin superfamily protein			Absent		Chr03	46651945	46654636	Phvul.003G232900	-
Phvul.007G174100	2109.55	0.023727	-5.39733	0.233728	-23.0924	5.5255e-118	3.3582e-116	Phvul.007G174100.2.p	PF01740,PF00916	PTHR11814,PTHR11814:SF60				GO:0016021,GO:0015116,GO:0008272,GO:0055085,GO:0016020,GO:0008271,GO:0009507	AT3G51895.1	AST12,SULTR3;1	sulfate transporter 3;1			Absent		Chr07	29172514	29180721	Phvul.007G174100	-
Phvul.004G045400	2373.51	0.0678736	-3.88101	0.168097	-23.088	6.1174e-118	3.7091e-116	Phvul.004G045400.1.p	PF14306,PF01747	PTHR11055,PTHR11055:SF25		2.7.7.4	K13811	GO:0004781	AT1G19920.1	APS2,ASA1	Pseudouridine synthase/archaeosine transglycosylase-like family protein			Absent	Purine metabolism; Monobactam biosynthesis; Selenocompound metabolism; Sulfur metabolism; Metabolic pathways; Biosynthesis of secondary metabolites	Chr04	5391822	5396748	Phvul.004G045400	+
Phvul.001G123900	27467.8	0.0668538	-3.90285	0.16913	-23.076	8.0676e-118	4.8798e-116	Phvul.001G123900.1.p	PF01493,PF04898,PF01645,PF00310	PTHR11938,PTHR11938:SF94		1.4.7.1	K00284	GO:0055114,GO:0016491,GO:0008152,GO:0015930,GO:0006807,GO:0016638,GO:0006537	AT5G04140.1	FD-GOGAT,GLS1,GLU1,GLUS	glutamate synthase 1			Absent	Glyoxylate and dicarboxylate metabolism; Nitrogen metabolism	Chr01	34203165	34232631	Phvul.001G123900	+
Phvul.001G103300	2252.12	0.0002509	-11.9606	0.518355	-23.0742	8.4154e-118	5.0782e-116	Phvul.001G103300.1.p	PF01554	PTHR11206,PTHR11206:SF102	KOG1347		K03327	GO:0055085,GO:0016020,GO:0015297,GO:0015238,GO:0006855	AT1G33110.1		MATE efflux family protein			Absent		Chr01	21696985	21702932	Phvul.001G103300	-
Phvul.003G111801	564.002	0.142909	-2.80683	0.121698	-23.0639	1.0661e-117	6.4178e-116	Phvul.003G111801.1.p	PF00557	PTHR10804,PTHR10804:SF68		3.4.11.18	K01265		AT1G13270.1	MAP1B,MAP1C	methionine aminopeptidase 1B			Absent		Chr03	2706683	2727717	Phvul.003G111801	+
Phvul.007G009200	1783.23	0.000347644	-11.4901	0.498392	-23.0544	1.3297e-117	7.9861e-116	Phvul.007G009200.1.p	PF08541,PF08392	PTHR31561,PTHR31561:SF24		2.3.1.199	K15397	GO:0016747,GO:0008610,GO:0016020,GO:0006633	AT5G04530.1	KCS19	3-ketoacyl-CoA synthase 19			Absent	Fatty acid elongation; Metabolic pathways; Biosynthesis of secondary metabolites; Plant-pathogen interaction	Chr07	661883	663334	Phvul.007G009200	-
Phvul.002G025100	4299.54	4369.51	12.0933	0.524658	23.0498	1.4787e-117	8.8597e-116	Phvul.002G025100.2.p	PF00067	PTHR24298,PTHR24298:SF178	KOG0156	1.14.13.121		GO:0055114,GO:0020037,GO:0016705,GO:0005506	AT3G26300.1	CYP71B34	cytochrome P450, family 71, subfamily B, polypeptide 34			Absent		Chr02	2659979	2661689	Phvul.002G025100	+
Phvul.004G106100	1024.88	0.160004	-2.64382	0.114791	-23.0317	2.2435e-117	1.3411e-115	Phvul.004G106100.1.p		PTHR13343,PTHR13343:SF13					AT5G24060.2		Pentatricopeptide repeat (PPR) superfamily protein			Absent		Chr04	35269271	35275094	Phvul.004G106100	+
Phvul.002G326900	2145.6	0.000389954	-11.3244	0.491754	-23.0286	2.4108e-117	1.4377e-115	Phvul.002G326900.1.p	PF10358	PTHR33414,PTHR33414:SF2					AT1G42550.1	PMI1	plastid movement impaired1			Absent		Chr02	49131317	49134457	Phvul.002G326900	+
Phvul.007G155300	758.168	0.311391	-1.6832	0.073107	-23.0238	2.6929e-117	1.6022e-115	Phvul.007G155300.2.p	PF00462	PTHR10168,PTHR10168:SF14	KOG1752	1.8.1.9	K03676	GO:0045454,GO:0015035,GO:0009055	AT4G28730.1		Glutaredoxin family protein			Absent		Chr07	26260640	26264057	Phvul.007G155300	+
Phvul.001G059800	3981.78	0.052162	-4.26086	0.185305	-22.9938	5.3826e-117	3.1951e-115	Phvul.001G059800.3.p	PF04542	PTHR30603,PTHR30603:SF13			K03093	GO:0016987,GO:0006355,GO:0006352,GO:0003700,GO:0003677	AT3G53920.1	SIG3,SIGC	RNApolymerase sigma-subunit C			Absent		Chr01	6941908	6947069	Phvul.001G059800	+
Phvul.008G023800	1312.79	770.094	9.58889	0.41723	22.9823	7.0134e-117	4.1534e-115	Phvul.008G023800.1.p	PF00170	PTHR22952,PTHR22952:SF201				GO:0043565,GO:0006355,GO:0003700	AT3G30530.1	ATBZIP42,bZIP42	basic leucine-zipper 42	bZIP	basic leucine-zipper 42	Absent		Chr08	1960551	1961414	Phvul.008G023800	-
Phvul.002G310700	3135.99	0.114238	-3.12989	0.136217	-22.9772	7.8862e-117	4.6595e-115	Phvul.002G310700.1.p	PF00903	PTHR10374,PTHR10374:SF12	KOG2943	4.4.1.5	K01759		AT1G67280.1		Glyoxalase/Bleomycin resistance protein/Dioxygenase superfamily protein			Absent	Pyruvate metabolism; Metabolic pathways	Chr02	47783995	47787960	Phvul.002G310700	+
Phvul.006G179300	1501.55	0.000831169	-10.2326	0.445995	-22.9432	1.7212e-116	1.0146e-114	Phvul.006G179300.1.p	PF13458,PF00497,PF00060	PTHR18966,PTHR18966:SF233	KOG1052		K05387	GO:0016020,GO:0004970	AT2G29120.1	ATGLR2.7,GLR2.7	glutamate receptor 2.7			Absent		Chr06	28137256	28140982	Phvul.006G179300	+
Phvul.003G074000	972.557	784.973	9.6165	0.419373	22.9307	2.2985e-116	1.3518e-114	Phvul.003G074000.1.p	PF00067	PTHR24298	KOG0156	1.14.13.136		GO:0055114,GO:0020037,GO:0016705,GO:0005506	AT5G06900.1	CYP93D1	cytochrome P450, family 93, subfamily D, polypeptide 1			Absent	Isoflavonoid biosynthesis; Metabolic pathways; Biosynthesis of secondary metabolites	Chr03	11641754	11643653	Phvul.003G074000	-
Phvul.003G206600	492.733	198.831	7.6354	0.333069	22.9244	2.6545e-116	1.5575e-114	Phvul.003G206600.1.p	PF01490	PTHR22950,PTHR22950:SF268	KOG1303				AT2G39890.1	ATPROT1,PROT1	proline transporter 1			Absent		Chr03	43227644	43230688	Phvul.003G206600	-
Phvul.003G109100	48857.4	139.231	7.12134	0.311035	22.8956	5.136e-116	3.0066e-114	Phvul.003G109100.1.p	PF00407	PTHR31213,PTHR31213:SF11				GO:0009607,GO:0006952	AT1G24020.1	MLP423	MLP-like protein 423			Absent		Chr03	27561953	27562969	Phvul.003G109100	-
Phvul.009G171500	2944.64	0.13121	-2.93004	0.128172	-22.8602	1.1562e-115	6.7529e-114	Phvul.009G171500.1.p	PF00076	PTHR24012	KOG0131		K11294	GO:0003676	AT4G24770.1	ATRBP31,ATRBP33,CP31,RBP31	31-kDa RNA binding protein			Absent		Chr09	25500534	25503046	Phvul.009G171500	-
Phvul.002G007300	5095.76	0.0367705	-4.76531	0.208581	-22.8463	1.5891e-115	9.2599e-114	Phvul.002G007300.2.p		PTHR36736,PTHR36736:SF1					AT2G35260.1					Absent		Chr02	788660	791769	Phvul.002G007300	-
Phvul.003G185400	317.383	12.0288	3.58842	0.157108	22.8405	1.8183e-115	1.0571e-113	Phvul.003G185400.1.p	PF10160	PTHR15876,PTHR15876:SF9	KOG4536				AT3G05010.1		Protein of unknown function, transmembrane-40			Absent		Chr03	40860854	40865562	Phvul.003G185400	-
Phvul.002G312900	251.11	0.016792	-5.89608	0.258485	-22.8102	3.6352e-115	2.1086e-113	Phvul.002G312900.1.p	PF07690	PTHR23500,PTHR23500:SF170	KOG0254			GO:0055085,GO:0016021	AT3G18830.1	ATPLT5,ATPMT5,PMT5	polyol/monosaccharide transporter 5			Absent		Chr02	47983718	47985481	Phvul.002G312900	+
Phvul.010G165800	10659.9	0.0199685	-5.64613	0.247531	-22.8098	3.667e-115	2.1223e-113	Phvul.010G165800.2.p	PF08547,PF05368,PF13460	PTHR10366,PTHR10366:SF343	KOG1203	1.3.1.75			AT1G16720.1	HCF173	high chlorophyll fluorescence phenotype 173			Absent		Chr10	44233330	44240246	Phvul.010G165800	-
Phvul.007G129400	1031.59	1446.14	10.498	0.460375	22.8032	4.2661e-115	2.4634e-113	Phvul.007G129400.1.p	PF03479	PTHR31100,PTHR31100:SF3					AT4G14465.1	AHL20	AT-hook motif nuclear-localized protein 20			Absent		Chr07	14122141	14123194	Phvul.007G129400	-
Phvul.002G006300	1421.02	0.000298249	-11.7112	0.513806	-22.793	5.3782e-115	3.0986e-113	Phvul.002G006300.1.p	PF11744	PTHR31086,PTHR31086:SF2	KOG4711			GO:0015743	AT4G17970.1	ALMT12,ATALMT12	aluminum-activated, malate transporter 12			Absent		Chr02	667355	671138	Phvul.002G006300	-
Phvul.007G121568	7913.33	0.0357988	-4.80394	0.210851	-22.7836	6.6741e-115	3.8365e-113	Phvul.007G121568.1.p	PF03109	PTHR10566,PTHR10566:SF50	KOG1235	3.6.3.46			AT3G07700.1		Protein kinase superfamily protein			Absent		Chr07	17665045	17684178	Phvul.007G121568	+
Phvul.002G196400	91581.6	0.000809246	-10.2711	0.450836	-22.7824	6.8503e-115	3.9289e-113	Phvul.002G196400.1.p	PF00504	PTHR21649,PTHR21649:SF26			K08912	GO:0016020,GO:0009765	AT1G29930.1	AB140,CAB1,CAB140,LHCB1.3	chlorophyll A/B binding protein 1			Absent	Photosynthesis - antenna proteins; Metabolic pathways	Chr02	36094319	36095316	Phvul.002G196400	-
Phvul.007G018100	2340.93	0.0452505	-4.46592	0.196236	-22.7579	1.1972e-114	6.8512e-113	Phvul.007G018100.1.p	PF11833	PTHR33372,PTHR33372:SF5					AT2G20920.1		Protein of unknown function (DUF3353)			Absent		Chr07	1231250	1234623	Phvul.007G018100	+
Phvul.003G238100	396.495	108.969	6.76778	0.297399	22.7565	1.2361e-114	7.0462e-113	Phvul.003G238100.1.p	PF13414	PTHR22904,PTHR22904:SF381					AT5G43120.1		ARM-repeat/Tetratricopeptide repeat (TPR)-like protein			Absent		Chr03	47212957	47215172	Phvul.003G238100	-
Phvul.011G082100	3062.38	5240.31	12.3554	0.542941	22.7565	1.2369e-114	7.0462e-113	Phvul.011G082100.1.p												Absent		Chr11	7648819	7649602	Phvul.011G082100	+
Phvul.011G086500	1592.9	0.0980257	-3.3507	0.147284	-22.7499	1.4393e-114	8.181e-113	Phvul.011G086500.1.p	PF01281,PF03948	PTHR21368,PTHR21368:SF18	KOG4607		K02939	GO:0006412,GO:0005840,GO:0005622,GO:0003735	AT3G44890.1	RPL9	ribosomal protein L9			Absent	Ribosome	Chr11	8257019	8260230	Phvul.011G086500	-
Phvul.006G133600	21313.3	0.00105832	-9.88401	0.434948	-22.7245	2.5628e-114	1.4535e-112	Phvul.006G133600.1.p	PF01794,PF08022,PF08030	PTHR11972	KOG0039	1.16.1.7		GO:0055114,GO:0016491	AT5G49740.1	ATFRO7,FRO7	ferric reduction oxidase 7			Absent		Chr06	24139328	24145449	Phvul.006G133600	+
Phvul.007G247700	662.24	0.0467945	-4.41752	0.194521	-22.7097	3.5918e-114	2.0325e-112	Phvul.007G247700.1.p	PF01758	PTHR18640,PTHR18640:SF9	KOG4821		K14347	GO:0016020	AT3G56160.1		Sodium Bile acid symporter family			Absent		Chr07	37049665	37057470	Phvul.007G247700	+
Phvul.006G081700	2160.82	0.000196612	-12.3124	0.542234	-22.7067	3.8456e-114	2.1713e-112	Phvul.006G081700.1.p	PF11909	PTHR35515,PTHR35515:SF1				GO:0055114,GO:0016655,GO:0016020	AT5G58260.1		oxidoreductases, acting on NADH or NADPH, quinone or similar compound as acceptor			Absent		Chr06	19408873	19411137	Phvul.006G081700	+
Phvul.010G102000	509.773	0.0032441	-8.26797	0.364602	-22.6767	7.6057e-114	4.285e-112	Phvul.010G102000.1.p	PF02458	PTHR31623,PTHR31623:SF6		2.3.1.150		GO:0016747	AT3G26040.1		HXXXD-type acyl-transferase family protein			Absent		Chr10	37099748	37101333	Phvul.010G102000	+
Phvul.003G289200	12388.3	0.0318784	-4.97127	0.219404	-22.6581	1.1613e-113	6.5281e-112	Phvul.003G289200.1.p	PF00225	PTHR24115,PTHR24115:SF469	KOG0239	3.6.4.5		GO:0008017,GO:0007018,GO:0005524,GO:0003777,GO:0005871	AT5G10470.2	KAC1,KCA1	kinesin like protein for actin based chloroplast movement 1			Absent		Chr03	52657556	52674469	Phvul.003G289200	+
Phvul.001G257000	2181.42	0.148935	-2.74724	0.121356	-22.6379	1.8376e-113	1.0307e-111	Phvul.001G257000.1.p	PF02096	PTHR12428,PTHR12428:SF18			K03217	GO:0051205,GO:0016021	AT1G24490.1	ALB4,ARTEMIS	OxaA/YidC-like membrane insertion protein			Absent	Protein export	Chr01	50607165	50612738	Phvul.001G257000	-
Phvul.009G057800	839.984	0.00303458	-8.36429	0.36991	-22.6117	3.3253e-113	1.861e-111	Phvul.009G057800.1.p	PF04072	PTHR13600,PTHR13600:SF12				GO:0032259,GO:0008168	AT5G42760.1		Leucine carboxyl methyltransferase			Absent		Chr09	10814116	10816248	Phvul.009G057800	+
Phvul.009G032700	874.682	0.141699	-2.81909	0.124698	-22.6074	3.6653e-113	2.0469e-111	Phvul.009G032700.1.p	PF02403,PF00587	PTHR11778,PTHR11778:SF0		6.1.1.11	K01875	GO:0006418,GO:0005524,GO:0004812,GO:0000166,GO:0006434,GO:0005737,GO:0004828	AT1G11870.1	ATSRS,OVA7,SRS	Seryl-tRNA synthetase			Absent	Aminoacyl-tRNA biosynthesis	Chr09	7402474	7407169	Phvul.009G032700	+
Phvul.006G197900	737.519	0.00082613	-10.2413	0.453059	-22.6049	3.8813e-113	2.1628e-111	Phvul.006G197900.1.p	PF01494	PTHR10835,PTHR10835:SF1		1.14.99.7,1.14.13.132	K00511	GO:0071949	AT1G58440.1	SQE1,XF1	FAD/NAD(P)-binding oxidoreductase family protein			Present	Steroid biosynthesis; Sesquiterpenoid and triterpenoid biosynthesis; Metabolic pathways; Biosynthesis of secondary metabolites	Chr06	29542720	29546411	Phvul.006G197900	-
Phvul.003G249800	15692.5	0.00126019	-9.63214	0.426193	-22.6004	4.2912e-113	2.3859e-111	Phvul.003G249800.2.p	PF01716	PTHR34058,PTHR34058:SF1				GO:0042549,GO:0019898,GO:0015979,GO:0009654,GO:0009523,GO:0005509	AT5G66570.1	MSP-1,OE33,OEE1,OEE33,PSBO-1,PSBO1	PS II oxygen-evolving complex 1			Absent	Photosynthesis	Chr03	48774614	48777051	Phvul.003G249800	+
Phvul.010G142700	1181.82	0.057674	-4.11593	0.182132	-22.5987	4.4677e-113	2.4786e-111	Phvul.010G142700.1.p	PF07687,PF01546	PTHR11014,PTHR11014:SF55			K14664	GO:0016787,GO:0008152	AT1G51760.1	IAR3,JR3	peptidase M20/M25/M40 family protein			Absent		Chr10	42483141	42486072	Phvul.010G142700	+
Phvul.003G274000	5589.13	0.0253578	-5.30143	0.234711	-22.5871	5.8096e-113	3.2161e-111	Phvul.003G274000.1.p	PF04172	PTHR30249,PTHR30249:SF0					AT1G32080.1		membrane protein, putative			Absent		Chr03	51129371	51135715	Phvul.003G274000	+
Phvul.004G082300	103.835	0.0274772	-5.18562	0.229615	-22.584	6.2277e-113	3.4401e-111	Phvul.004G082300.2.p	PF01490	PTHR32195,PTHR32195:SF10	KOG1303		K03834		AT5G19500.1		Tryptophan/tyrosine permease			Absent		Chr04	20001748	20005790	Phvul.004G082300	+
Phvul.009G081500	1361	0.000345729	-11.4981	0.50964	-22.5611	1.0438e-112	5.7533e-111	Phvul.009G081500.1.p							AT5G21430.1		Chaperone DnaJ-domain superfamily protein			Absent		Chr09	13416100	13417432	Phvul.009G081500	+
Phvul.003G090501	308.647	0.00327439	-8.25456	0.365918	-22.5585	1.1081e-112	6.0944e-111	Phvul.003G090501.1.p	PF02365	PTHR31719,PTHR31719:SF24				GO:0006355,GO:0003677	AT2G02450.2	anac034,ANAC035,LOV1,NAC035	NAC domain containing protein 35	NAC	NAC domain containing protein 35	Absent		Chr03	21896080	21898787	Phvul.003G090501	-
Phvul.002G038700	541.898	310.343	8.27772	0.367313	22.5359	1.8473e-112	1.0138e-110	Phvul.002G038700.1.p	PF08541,PF00195	PTHR11877,PTHR11877:SF27		2.3.1.74	K00660	GO:0016747,GO:0008610	AT5G13930.1	ATCHS,CHS,TT4	Chalcone and stilbene synthase family protein			Absent	Flavonoid biosynthesis; Metabolic pathways; Biosynthesis of secondary metabolites; Circadian rhythm - plant	Chr02	3710852	3712431	Phvul.002G038700	-
Phvul.008G256500	1116.5	0.0128382	-6.28341	0.279435	-22.4861	5.6735e-112	3.107e-110	Phvul.008G256500.1.p	PF00149	PTHR11668,PTHR11668:SF267	KOG0374	3.1.3.48		GO:0016787	AT1G07010.1		Calcineurin-like metallo-phosphoesterase superfamily protein			Absent		Chr08	60394283	60399565	Phvul.008G256500	-
Phvul.001G267200	6056.16	0.0445539	-4.48831	0.199631	-22.483	6.0874e-112	3.3265e-110	Phvul.001G267200.2.p	PF00581	PTHR34209,PTHR34209:SF1					AT3G59780.1		Rhodanese/Cell cycle control phosphatase superfamily protein			Absent		Chr01	51244564	51251500	Phvul.001G267200	+
Phvul.002G031900	1263.04	0.120969	-3.04729	0.135624	-22.4686	8.4281e-112	4.5958e-110	Phvul.002G031900.1.p	PF01263	PTHR11122,PTHR11122:SF12	KOG1594	5.1.3.15	K01792	GO:0016853,GO:0005975	AT5G66530.1		Galactose mutarotase-like superfamily protein			Absent	Glycolysis / Gluconeogenesis; Metabolic pathways; Biosynthesis of secondary metabolites	Chr02	3215792	3218738	Phvul.002G031900	+
Phvul.007G100300	1065.24	1168.62	10.1906	0.453681	22.462	9.7629e-112	5.3122e-110	Phvul.007G100300.2.p		PTHR16223,PTHR16223:SF32					AT1G31050.1		basic helix-loop-helix (bHLH) DNA-binding superfamily protein			Absent		Chr07	11021601	11024908	Phvul.007G100300	-
Phvul.008G010100	1862.09	0.172364	-2.53647	0.112934	-22.4597	1.0297e-111	5.591e-110	Phvul.008G010100.1.p	PF03147,PF01409	PTHR11538,PTHR11538:SF41		6.1.1.20	K01889	GO:0008033,GO:0006432,GO:0005524,GO:0004826,GO:0000287,GO:0000049,GO:0043039,GO:0005737,GO:0004812	AT3G58140.1		phenylalanyl-tRNA synthetase class IIc family protein			Absent	Aminoacyl-tRNA biosynthesis	Chr08	866830	873987	Phvul.008G010100	-
Phvul.003G049700	1449.19	0.0716892	-3.8021	0.169453	-22.4374	1.697e-111	9.1946e-110	Phvul.003G049700.8.p	PF05634	PTHR10388,PTHR10388:SF15				GO:0003723	AT5G57930.2	APO2,emb1629	Arabidopsis thaliana protein of unknown function (DUF794)			Absent		Chr03	6183508	6186737	Phvul.003G049700	-
Phvul.002G237600	901.264	12.4536	3.63849	0.162262	22.4235	2.3212e-111	1.255e-109	Phvul.002G237600.1.p	PF00170	PTHR22952,PTHR22952:SF182				GO:0043565,GO:0006355,GO:0003700	AT1G75390.1	AtbZIP44,bZIP44	basic leucine-zipper 44	bZIP	basic leucine-zipper 44	Absent		Chr02	40891084	40892271	Phvul.002G237600	+
Phvul.007G236200	11556.5	0.0292667	-5.09459	0.227217	-22.4217	2.4194e-111	1.3053e-109	Phvul.007G236200.1.p	PF03109	PTHR10566,PTHR10566:SF86		3.6.3.46	K08869		AT3G24190.1		Protein kinase superfamily protein			Absent		Chr07	36037222	36047380	Phvul.007G236200	+
Phvul.002G013300	5181.53	0.0139964	-6.1588	0.27487	-22.4062	3.4248e-111	1.8438e-109	Phvul.002G013300.1.p	PF06799	PTHR34214,PTHR34214:SF3					AT5G67370.1		Protein of unknown function (DUF1230)			Absent		Chr02	1458075	1461243	Phvul.002G013300	+
Phvul.005G173200	1055.42	0.0567285	-4.13978	0.184821	-22.3989	4.0381e-111	2.1694e-109	Phvul.005G173200.1.p		PTHR10285,PTHR10285:SF78	KOG2878	2.7.1.31	K15918		AT1G80380.2		P-loop containing nucleoside triphosphate hydrolases superfamily protein			Absent	Glycine, serine and threonine metabolism; Glycerolipid metabolism; Glyoxylate and dicarboxylate metabolism; Metabolic pathways; Biosynthesis of secondary metabolites; Carbon metabolism	Chr05	39872387	39876066	Phvul.005G173200	-
Phvul.005G030500	153.879	22.9764	4.52208	0.201998	22.3868	5.2978e-111	2.8402e-109	Phvul.005G030500.1.p	PF13676,PF00931	PTHR11017,PTHR11017:SF171	KOG1947			GO:0007165,GO:0005515,GO:0043531	AT5G17680.1		disease resistance protein (TIR-NBS-LRR class), putative			Absent		Chr05	2821209	2825448	Phvul.005G030500	-
Phvul.008G054400	9530.67	0.0012845	-9.60458	0.429317	-22.3718	7.4135e-111	3.9661e-109	Phvul.008G054400.1.p	PF02605	PTHR34803,PTHR34803:SF2		1.97.1.12	K02699	GO:0015979,GO:0009538,GO:0009522	AT4G12800.1	PSAL	photosystem I subunit l			Absent	Photosynthesis	Chr08	4859428	4860669	Phvul.008G054400	+
Phvul.008G272400	1481.93	0.0286853	-5.12354	0.229177	-22.3562	1.0498e-110	5.6046e-109	Phvul.008G272400.1.p	PF05698,PF05697	PTHR30560,PTHR30560:SF3		5.2.1.8		GO:0015031,GO:0006457	AT5G55220.1		trigger factor type chaperone family protein			Absent		Chr08	61638779	61644503	Phvul.008G272400	+
Phvul.001G228400	597.572	36.4427	5.18756	0.232176	22.3432	1.4066e-110	7.4934e-109	Phvul.001G228400.2.p							AT1G66140.1	ZFP4	zinc finger protein 4			Absent		Chr01	48267647	48270290	Phvul.001G228400	+
Phvul.009G151900	2114.56	0.135702	-2.88148	0.128979	-22.3407	1.4862e-110	7.9012e-109	Phvul.009G151900.1.p	PF03364	PTHR34060,PTHR34060:SF2					AT5G08720.1					Absent		Chr09	22583772	22589521	Phvul.009G151900	+
Phvul.007G061500	12960.4	0.0397086	-4.6544	0.20836	-22.3383	1.5681e-110	8.3189e-109	Phvul.007G061500.1.p	PF07883	PTHR23418,PTHR23418:SF4	KOG2107	1.13.11.54	K08967	GO:0055114,GO:0010309	AT5G43850.1	ARD4,ATARD4	RmlC-like cupins superfamily protein			Absent	Cysteine and methionine metabolism; Metabolic pathways	Chr07	5433933	5436851	Phvul.007G061500	+
Phvul.002G045400	587.269	0.0245625	-5.3474	0.239416	-22.3352	1.6818e-110	8.9037e-109	Phvul.002G045400.1.p	PF00111	PTHR19370,PTHR19370:SF127			K02639	GO:0051536,GO:0009055	AT4G14890.1		2Fe-2S ferredoxin-like superfamily protein			Absent	Photosynthesis	Chr02	4212067	4212866	Phvul.002G045400	+
Phvul.003G013000	2213.14	0.00297482	-8.39298	0.375788	-22.3344	1.7135e-110	9.053e-109	Phvul.003G013000.1.p	PF01535,PF13041	PTHR24015,PTHR24015:SF785					AT5G13770.1		Pentatricopeptide repeat (PPR-like) superfamily protein			Absent		Chr03	1333365	1335194	Phvul.003G013000	-
Phvul.008G158130	612.788	0.00158978	-9.29696	0.416426	-22.3256	2.0847e-110	1.0991e-108	Phvul.008G158130.2.p	PF08241	PTHR10108,PTHR10108:SF795	KOG1271	2.1.1.79		GO:0008168,GO:0008152	AT3G23530.1		Cyclopropane-fatty-acyl-phospholipid synthase			Absent		Chr08	39340280	39349917	Phvul.008G158130	-
Phvul.010G108500	7213.27	0.0348001	-4.84476	0.217132	-22.3125	2.7956e-110	1.4709e-108	Phvul.010G108500.1.p	PF14159	PTHR33222,PTHR33222:SF4					AT4G01150.1					Absent		Chr10	38138021	38140578	Phvul.010G108500	+
Phvul.007G209332	766.228	0.0745414	-3.74581	0.168269	-22.2608	8.8622e-110	4.6531e-108	Phvul.007G209332.1.p	PF07517	PTHR30612				GO:0017038,GO:0016020,GO:0005524	AT4G01800.1	AGY1,AtcpSecA	Albino or Glassy Yellow 1			Absent		Chr07	33145030	33159969	Phvul.007G209332	-
Phvul.003G166300	1121.93	0.0548319	-4.18884	0.188438	-22.2292	1.792e-109	9.3895e-108	Phvul.003G166300.1.p		PTHR35742,PTHR35742:SF1					AT4G02530.1		chloroplast thylakoid lumen protein			Absent		Chr03	38646650	38649891	Phvul.003G166300	-
Phvul.005G036200	1314.09	0.000322773	-11.5972	0.522067	-22.214	2.5167e-109	1.316e-107	Phvul.005G036200.1.p												Absent		Chr05	3434087	3434530	Phvul.005G036200	+
Phvul.005G114600	791.466	0.000595474	-10.7137	0.482991	-22.182	5.1306e-109	2.6773e-107	Phvul.005G114600.1.p	PF00046,PF01852	PTHR24326,PTHR24326:SF216	KOG0491		K09338	GO:0003677,GO:0008289	AT1G05230.2	HDG2	homeodomain GLABROUS 2	HD-ZIP	homeodomain GLABROUS 2	Absent		Chr05	34525631	34532360	Phvul.005G114600	+
Phvul.009G260200	3235.03	0.0177433	-5.81658	0.2623	-22.1753	5.9539e-109	3.1006e-107	Phvul.009G260200.2.p	PF00504	PTHR21649,PTHR21649:SF13			K08908	GO:0016020,GO:0009765	AT3G61470.1	LHCA2	photosystem I light harvesting complex gene 2			Absent	Photosynthesis - antenna proteins; Metabolic pathways	Chr09	38045106	38046782	Phvul.009G260200	-
Phvul.006G207300	8517.84	0.00880044	-6.82821	0.307977	-22.1712	6.5166e-109	3.3867e-107	Phvul.006G207300.1.p	PF00504	PTHR21649,PTHR21649:SF28			K08917	GO:0016020,GO:0009765	AT1G15820.1	CP24,LHCB6	light harvesting complex photosystem II subunit 6			Present	Photosynthesis - antenna proteins; Metabolic pathways	Chr06	30205595	30207866	Phvul.006G207300	-
Phvul.001G115400	1131.84	0.116715	-3.09893	0.139809	-22.1654	7.4045e-109	3.8402e-107	Phvul.001G115400.1.p	PF02163	PTHR31412,PTHR31412:SF0				GO:0006508,GO:0004222	AT5G35220.1	EGY1	Peptidase M50 family protein			Absent		Chr01	29478819	29486536	Phvul.001G115400	-
Phvul.010G092700	754.194	0.237899	-2.07158	0.0935088	-22.1539	9.5757e-109	4.9562e-107	Phvul.010G092700.3.p	PF01636	PTHR12149,PTHR12149:SF8	KOG3021	2.7.1.172			AT3G61080.1		Protein kinase superfamily protein			Absent		Chr10	35137799	35141513	Phvul.010G092700	+
Phvul.006G029200	1533.63	0.0621257	-4.00867	0.181067	-22.1391	1.3293e-108	6.8662e-107	Phvul.006G029200.2.p	PF00170,PF14569	PTHR13301,PTHR13301:SF29				GO:0043565,GO:0006355,GO:0003700	AT5G11260.1	HY5,TED 5	Basic-leucine zipper (bZIP) transcription factor family protein			Absent		Chr06	11027198	11031312	Phvul.006G029200	-
Phvul.008G010000	2426.06	0.181321	-2.46338	0.111283	-22.1362	1.4162e-108	7.3002e-107	Phvul.008G010000.1.p	PF00574	PTHR10381,PTHR10381:SF20	KOG0840	3.4.21.92	K01358		AT1G66670.1	CLPP3,NCLPP3	CLP protease proteolytic subunit 3			Absent		Chr08	863036	866037	Phvul.008G010000	+
Phvul.002G316100	868.863	0.0257616	-5.27864	0.239306	-22.0581	7.9819e-108	4.1062e-106	Phvul.002G316100.1.p	PF00643,PF06203	PTHR31874,PTHR31874:SF1	KOG1601			GO:0008270,GO:0005622,GO:0005515	AT1G25440.1		B-box type zinc finger protein with CCT domain	CO-like	B-box type zinc finger protein with CCT domain	Absent		Chr02	48277890	48279987	Phvul.002G316100	+
Phvul.009G210200	2146.79	0.0918784	-3.44413	0.156142	-22.0577	8.0561e-108	4.1361e-106	Phvul.009G210200.1.p	PF00083	PTHR23500,PTHR23500:SF149	KOG0254		K08150	GO:0055085,GO:0022857,GO:0016021	AT1G30220.1	ATINT2,INT2	inositol transporter 2			Absent		Chr09	32542192	32547095	Phvul.009G210200	+
Phvul.011G011000	1435.88	0.173009	-2.53108	0.114805	-22.0467	1.0272e-107	5.2632e-106	Phvul.011G011000.1.p	PF11891	PTHR31620,PTHR31620:SF9					AT5G12470.1		Protein of unknown function (DUF3411)			Absent		Chr11	841950	845197	Phvul.011G011000	-
Phvul.010G153200	244.452	0.016796	-5.89574	0.267504	-22.0398	1.1961e-107	6.1163e-106	Phvul.010G153200.1.p	PF00875,PF03441	PTHR11455,PTHR11455:SF9		4.1.99.13	K02295		AT3G15620.1	UVR3	DNA photolyase family protein			Absent		Chr10	43306749	43311185	Phvul.010G153200	+
Phvul.004G023900	556.393	0.263858	-1.92217	0.0872547	-22.0294	1.5065e-107	7.6881e-106	Phvul.004G023900.1.p	PF03602	PTHR18895,PTHR18895:SF60		2.1.1.171		GO:0031167,GO:0008168	AT3G28460.1		methyltransferases			Absent		Chr04	2749650	2754662	Phvul.004G023900	-
Phvul.006G213100	2515.83	0.00124401	-9.65079	0.438696	-21.9988	2.9578e-107	1.5064e-105	Phvul.006G213100.3.p	PF04755	PTHR31906,PTHR31906:SF14					AT3G26070.1		Plastid-lipid associated protein PAP / fibrillin family protein			Absent		Chr06	30655031	30658500	Phvul.006G213100	-
Phvul.010G048700	430.762	8.92307	3.15754	0.14354	21.9976	3.039e-107	1.5447e-105	Phvul.010G048700.1.p	PF00067	PTHR24296,PTHR24296:SF4	KOG0157	1.14.13.109		GO:0055114,GO:0020037,GO:0016705,GO:0005506	AT2G45510.1	CYP704A2	cytochrome P450, family 704, subfamily A, polypeptide 2			Absent		Chr10	23633645	23636374	Phvul.010G048700	-
Phvul.001G012400	1116.39	0.0871642	-3.52012	0.160308	-21.9585	7.1824e-107	3.6434e-105	Phvul.001G012400.1.p	PF01197	PTHR33280,PTHR33280:SF1			K02909	GO:0006412,GO:0005840,GO:0005622,GO:0003735	AT1G75350.1	emb2184	Ribosomal protein L31			Absent	Ribosome	Chr01	951053	951795	Phvul.001G012400	-
Phvul.009G035800	284.772	0.00619599	-7.33445	0.334088	-21.9537	7.9895e-107	4.0448e-105	Phvul.009G035800.1.p	PF07714,PF14381	PTHR23257,PTHR23257:SF349	KOG0192	2.7.11.1		GO:0006468,GO:0004672	AT4G24480.1		Protein kinase superfamily protein			Absent		Chr09	7865582	7873144	Phvul.009G035800	+
Phvul.006G163000	490.954	0.127048	-2.97655	0.135625	-21.947	9.2518e-107	4.6745e-105	Phvul.006G163000.4.p	PF09269,PF01926,PF01018	PTHR11702,PTHR11702:SF20	KOG1489			GO:0000166,GO:0005525	AT5G18570.1	ATOBGC,CPSAR1,EMB269	GTP1/OBG family protein			Absent		Chr06	26621058	26625429	Phvul.006G163000	+
Phvul.007G231600	3982.58	0.0046142	-7.7597	0.353728	-21.9369	1.1544e-106	5.821e-105	Phvul.007G231600.2.p	PF00076	PTHR24012				GO:0003676	AT1G60000.1		RNA-binding (RRM/RBD/RNP motifs) family protein			Absent		Chr07	35501065	35503808	Phvul.007G231600	+
Phvul.002G112700	921.92	0.0744791	-3.74702	0.170904	-21.9247	1.5089e-106	7.5938e-105	Phvul.002G112700.1.p	PF07884	PTHR34573,PTHR34573:SF1					AT4G35760.1		NAD(P)H dehydrogenase (quinone)s			Absent		Chr02	24160190	24164832	Phvul.002G112700	+
Phvul.008G184300	287.682	0.0894309	-3.48308	0.158882	-21.9225	1.5847e-106	7.9595e-105	Phvul.008G184300.1.p	PF14432,PF01535,PF13041	PTHR24015,PTHR24015:SF779					AT2G27610.1		Tetratricopeptide repeat (TPR)-like superfamily protein			Absent		Chr08	51961231	51964535	Phvul.008G184300	+
Phvul.001G041100	5320.36	0.082474	-3.59992	0.164225	-21.9207	1.6507e-106	8.2748e-105	Phvul.001G041100.1.p	PF00578	PTHR11592,PTHR11592:SF11	KOG1651	1.11.1.12	K00432	GO:0055114,GO:0016491,GO:0016209,GO:0006979,GO:0004602	AT2G25080.1	ATGPX1,GPX1	glutathione peroxidase 1			Absent	Glutathione metabolism; Arachidonic acid metabolism; Metabolic pathways	Chr01	4301662	4307479	Phvul.001G041100	+
Phvul.009G187700	485.623	0.00949157	-6.71914	0.306553	-21.9184	1.7352e-106	8.681e-105	Phvul.009G187700.1.p	PF00249	PTHR10641,PTHR10641:SF641	KOG0048		K09422		AT3G47600.1	ATMYB94,ATMYBCP70,MYB94	myb domain protein 94	MYB	myb domain protein 94	Absent		Chr09	28435996	28437708	Phvul.009G187700	-
Phvul.004G028900	352.073	0.0267275	-5.22553	0.238803	-21.8822	3.8395e-106	1.9171e-104	Phvul.004G028900.6.p	PF05729,PF13676	PTHR11017,PTHR11017:SF171				GO:0007165,GO:0005515	AT5G36930.2		Disease resistance protein (TIR-NBS-LRR class) family			Absent		Chr04	3435255	3439307	Phvul.004G028900	-
Phvul.011G174200	518.649	5.4968	2.45859	0.112484	21.8572	6.6327e-106	3.3053e-104	Phvul.011G174200.2.p		PTHR31218,PTHR31218:SF17				GO:0022857,GO:0016021	AT1G16520.1					Absent		Chr11	48382611	48390867	Phvul.011G174200	-
Phvul.006G083500	1890.26	0.0614886	-4.02354	0.184147	-21.8496	7.8376e-106	3.8981e-104	Phvul.006G083500.1.p	PF00892	PTHR22911,PTHR22911:SF60				GO:0016021,GO:0016020	AT3G02690.1		nodulin MtN21 /EamA-like transporter family protein			Absent		Chr06	19552165	19556149	Phvul.006G083500	-
Phvul.002G038600	479.547	238.415	7.89733	0.361503	21.8458	8.5172e-106	4.2279e-104	Phvul.002G038600.1.p	PF08541,PF00195	PTHR11877,PTHR11877:SF27		2.3.1.74	K00660	GO:0016747,GO:0008610	AT5G13930.1	ATCHS,CHS,TT4	Chalcone and stilbene synthase family protein			Absent	Flavonoid biosynthesis; Metabolic pathways; Biosynthesis of secondary metabolites; Circadian rhythm - plant	Chr02	3704298	3705927	Phvul.002G038600	-
Phvul.006G194700	257.82	96.8023	6.59697	0.302007	21.8437	8.9163e-106	4.4174e-104	Phvul.006G194700.1.p	PF08276,PF00954,PF01453,PF07714	PTHR27002,PTHR27002:SF51	KOG1187	2.7.11.1		GO:0048544,GO:0006468,GO:0004672	AT4G21380.1	ARK3,RK3	receptor kinase 3			Absent		Chr06	29365157	29368954	Phvul.006G194700	+
Phvul.011G162700	575.41	35.203	5.13763	0.235582	21.8083	1.9373e-105	9.5795e-104	Phvul.011G162700.1.p	PF04852	PTHR31165,PTHR31165:SF9					AT2G42610.1	LSH10	Protein of unknown function (DUF640)			Absent		Chr11	46102031	46104665	Phvul.011G162700	-
Phvul.008G153900	252.24	0.0894271	-3.48314	0.159772	-21.8007	2.2849e-105	1.1276e-103	Phvul.008G153900.2.p		PTHR36397					AT5G40500.1					Absent		Chr08	32427640	32432813	Phvul.008G153900	-
Phvul.005G000200	396.171	0.00257366	-8.60196	0.394731	-21.7919	2.7666e-105	1.3627e-103	Phvul.005G000200.2.p	PF12695	PTHR17630,PTHR17630:SF45	KOG3043		K01061		AT1G35420.2		alpha/beta-Hydrolases superfamily protein			Absent	Metabolic pathways	Chr05	33543	34586	Phvul.005G000200	-
Phvul.009G105300	31124.5	0.0226931	-5.4616	0.250805	-21.7763	3.8909e-105	1.9128e-103	Phvul.009G105300.2.p	PF03181	PTHR31236,PTHR31236:SF2					AT5G25610.1	ATRD22,RD22	BURP domain-containing protein			Absent		Chr09	16335114	16338530	Phvul.009G105300	-
Phvul.006G214200	1069.49	0.117794	-3.08567	0.141726	-21.772	4.2763e-105	2.0982e-103	Phvul.006G214200.1.p	PF04755	PTHR31906,PTHR31906:SF14					AT3G26070.1		Plastid-lipid associated protein PAP / fibrillin family protein			Absent		Chr06	30722524	30726746	Phvul.006G214200	+
Phvul.006G082300	1176.98	0.0501921	-4.3164	0.198271	-21.7701	4.4535e-105	2.1809e-103	Phvul.006G082300.1.p	PF01196	PTHR14413	KOG3280		K02879	GO:0006412,GO:0005840,GO:0005622,GO:0003735	AT3G54210.1		Ribosomal protein L17 family protein			Absent	Ribosome	Chr06	19458176	19460134	Phvul.006G082300	-
Phvul.005G041500	660.871	0.14788	-2.7575	0.126923	-21.7258	1.1693e-104	5.7152e-103	Phvul.005G041500.1.p												Absent		Chr05	4201403	4203556	Phvul.005G041500	-
Phvul.001G002100	10342.2	0.00120331	-9.69877	0.446521	-21.7207	1.3064e-104	6.3733e-103	Phvul.001G002100.1.p	PF00085	PTHR10438,PTHR10438:SF247	KOG0907	1.6.5.4		GO:0045454,GO:0015035,GO:0006662	AT1G76080.1	ATCDSP32,CDSP32	chloroplastic drought-induced stress protein of 32 kD			Absent		Chr01	143367	145324	Phvul.001G002100	+
Phvul.007G027600	1973.79	0.0537976	-4.21632	0.194207	-21.7105	1.6338e-104	7.9552e-103	Phvul.007G027600.1.p	PF00828	PTHR12934,PTHR12934:SF11	KOG0846		K02876	GO:0015934,GO:0006412,GO:0003735	AT3G25920.1	RPL15	ribosomal protein L15			Absent	Ribosome	Chr07	2138458	2141846	Phvul.007G027600	-
Phvul.008G210600	449.922	0.0253151	-5.30386	0.244533	-21.6897	2.565e-104	1.2465e-102	Phvul.008G210600.1.p		PTHR15852,PTHR15852:SF25					AT3G44020.1		thylakoid lumenal P17.1 protein			Absent		Chr08	55895423	55897938	Phvul.008G210600	+
Phvul.002G033600	1537.6	0.0558831	-4.16144	0.19193	-21.6821	3.0268e-104	1.4681e-102	Phvul.002G033600.1.p	PF01569	PTHR11247,PTHR11247:SF25	KOG3146	3.1.3.4	K07252		AT5G66450.1		Phosphatidic acid phosphatase (PAP2) family protein			Absent	N-Glycan biosynthesis	Chr02	3369862	3373735	Phvul.002G033600	-
Phvul.009G037900	343.326	0.00178661	-9.12856	0.421198	-21.6729	3.6991e-104	1.7908e-102	Phvul.009G037900.1.p	PF04770	PTHR31948,PTHR31948:SF20					AT4G24660.1	ATHB22,HB22,MEE68	homeobox protein 22	ZF-HD	homeobox protein 22	Absent		Chr09	8064149	8066279	Phvul.009G037900	-
Phvul.004G160800	386.199	0.072821	-3.7795	0.174511	-21.6577	5.1428e-104	2.485e-102	Phvul.004G160800.2.p	PF12695	PTHR10992,PTHR10992:SF841	KOG1454				AT3G24420.1		alpha/beta-Hydrolases superfamily protein			Absent		Chr04	46507326	46510869	Phvul.004G160800	-
Phvul.011G119700	1828.06	0.0002327	-12.0692	0.557921	-21.6325	8.8783e-104	4.2819e-102	Phvul.011G119700.1.p	PF03007,PF06974	PTHR31650,PTHR31650:SF7				GO:0045017,GO:0004144	AT3G49190.1		O-acyltransferase (WSD1-like) family protein			Absent		Chr11	21097911	21100729	Phvul.011G119700	+
Phvul.007G136300	496.263	32.1891	5.0085	0.231582	21.6273	9.9348e-104	4.7824e-102	Phvul.007G136300.1.p	PF00400,PF04564	PTHR22849,PTHR22849:SF31	KOG0279	2.7.11.7		GO:0005515,GO:0016567,GO:0004842	AT3G06880.2		Transducin/WD40 repeat-like superfamily protein			Absent		Chr07	21492362	21500231	Phvul.007G136300	+
Phvul.011G029800	3118.58	0.0112855	-6.46939	0.299157	-21.6254	1.0358e-103	4.9766e-102	Phvul.011G029800.1.p	PF14870	PTHR32010,PTHR32010:SF6					AT5G23120.1	HCF136	photosystem II stability/assembly factor, chloroplast (HCF136)			Absent		Chr11	2706756	2711360	Phvul.011G029800	-
Phvul.007G251600	149.239	19.9318	4.317	0.199932	21.5924	2.1188e-103	1.0161e-101	Phvul.007G251600.2.p	PF01486,PF00319	PTHR11945,PTHR11945:SF175	KOG0014			GO:0006355,GO:0005634,GO:0003700,GO:0046983,GO:0003677	AT5G13790.1	AGL15	AGAMOUS-like 15			Absent		Chr07	37364358	37368674	Phvul.007G251600	+
Phvul.008G122300	752.335	0.0810586	-3.62489	0.167931	-21.5856	2.455e-103	1.1751e-101	Phvul.008G122300.1.p		PTHR36777,PTHR36777:SF1					AT4G13220.1					Absent		Chr08	17375741	17384683	Phvul.008G122300	-
Phvul.002G122600	1086.02	0.00400845	-7.96274	0.368993	-21.5797	2.7887e-103	1.3323e-101	Phvul.002G122600.1.p	PF05199,PF00732	PTHR10668,PTHR10668:SF80		1.1.3.20	K17756	GO:0055114,GO:0016614,GO:0050660	AT4G19380.1		Long-chain fatty alcohol dehydrogenase family protein			Absent		Chr02	26070490	26078266	Phvul.002G122600	-
Phvul.010G112200	910.543	0.00233363	-8.74321	0.405178	-21.5787	2.8485e-103	1.3584e-101	Phvul.010G112200.1.p	PF11282	PTHR35733					AT3G15110.1					Absent		Chr10	38734266	38737898	Phvul.010G112200	-
Phvul.008G036600	4058.88	0.0925982	-3.43287	0.15913	-21.5727	3.2401e-103	1.5422e-101	Phvul.008G036600.2.p	PF00534,PF08323	PTHR12526,PTHR12526:SF337		2.4.1.21	K00703		AT3G01180.1	AtSS2,SS2	starch synthase 2			Absent	Starch and sucrose metabolism; Metabolic pathways; Biosynthesis of secondary metabolites	Chr08	2993319	2998196	Phvul.008G036600	+
Phvul.003G045300	872.374	0.00123588	-9.66024	0.447864	-21.5696	3.4684e-103	1.6478e-101	Phvul.003G045300.2.p	PF05757	PTHR33399,PTHR33399:SF5			K08901	GO:0019898,GO:0015979,GO:0009654,GO:0009523,GO:0005509	AT1G14150.1	PQL1,PQL2	PsbQ-like 2			Absent	Photosynthesis	Chr03	5304377	5306226	Phvul.003G045300	-
Phvul.004G130100	906.815	0.00051839	-10.9137	0.506203	-21.5599	4.2775e-103	2.0284e-101	Phvul.004G130100.1.p	PF10358	PTHR33414,PTHR33414:SF2					AT1G42550.1	PMI1	plastid movement impaired1			Absent		Chr04	42652943	42656094	Phvul.004G130100	+
Phvul.004G122400	449.24	0.00125319	-9.64018	0.447142	-21.5596	4.3067e-103	2.0385e-101	Phvul.004G122400.1.p		PTHR35320,PTHR35320:SF1					AT5G62140.1					Absent		Chr04	41432980	41434628	Phvul.004G122400	-
Phvul.L001937	390.342	0.0677208	-3.88426	0.180192	-21.5562	4.6282e-103	2.1866e-101	Phvul.L001937.1.p	PF00081,PF02777	PTHR11404,PTHR11404:SF17	KOG0876	1.15.1.1	K04564	GO:0055114,GO:0046872,GO:0006801,GO:0004784	AT5G23310.1	FSD3	Fe superoxide dismutase 3			Absent	Peroxisome	scaffold_13	197127	208963	Phvul.L001937	-
Phvul.003G027300	8243.65	0.0369817	-4.75704	0.220709	-21.5535	4.9142e-103	2.3174e-101	Phvul.003G027300.1.p	PF00069	PTHR11584,PTHR11584:SF316	KOG0594	2.7.11.1		GO:0006468,GO:0005524,GO:0004672	AT1G68830.1	STN7	STT7 homolog STN7			Absent		Chr03	2628079	2633287	Phvul.003G027300	-
Phvul.002G135000	233.869	23.1489	4.53287	0.210508	21.533	7.6382e-103	3.5953e-101	Phvul.002G135000.2.p	PF13961,PF12796,PF13962	PTHR24177,PTHR24177:SF42					AT3G18670.1		Ankyrin repeat family protein			Absent		Chr02	27955876	27967618	Phvul.002G135000	-
Phvul.008G082000	1509.42	2583.23	11.335	0.526565	21.5262	8.8446e-103	4.1555e-101	Phvul.008G082000.1.p	PF04654	PTHR31881,PTHR31881:SF5					AT5G43180.1		Protein of unknown function, DUF599			Absent		Chr08	7982836	7983793	Phvul.008G082000	-
Phvul.011G038600	3387.72	0.0415454	-4.58917	0.213318	-21.5133	1.1685e-102	5.4797e-101	Phvul.011G038600.3.p	PF08338,PF01370	PTHR11092,PTHR11092:SF1	KOG3019	1.1.1.354		GO:0050662,GO:0003824	AT2G21280.1	ATSULA,GC1,SULA	NAD(P)-binding Rossmann-fold superfamily protein			Absent		Chr11	3509167	3514764	Phvul.011G038600	+
Phvul.003G146900	1005.47	0.000421849	-11.211	0.521371	-21.5029	1.4629e-102	6.848e-101	Phvul.003G146900.1.p	PF13193,PF00501	PTHR24096,PTHR24096:SF149		6.2.1.34,6.2.1.12	K01904	GO:0008152,GO:0003824	AT3G21240.1	4CL2,AT4CL2	4-coumarate:CoA ligase 2			Absent	Ubiquinone and other terpenoid-quinone biosynthesis; Phenylpropanoid biosynthesis; Metabolic pathways; Biosynthesis of secondary metabolites	Chr03	35694121	35699156	Phvul.003G146900	+
Phvul.007G201800	3578.48	0.0431281	-4.53523	0.210936	-21.5005	1.5391e-102	7.1914e-101	Phvul.007G201800.1.p	PF06963	PTHR11660,PTHR11660:SF53	KOG2601			GO:0034755,GO:0016021,GO:0005381	AT5G26820.1	ATIREG3,IREG3,MAR1,RTS3	iron-regulated protein 3			Absent		Chr07	32476117	32481223	Phvul.007G201800	-
Phvul.009G157200	316.701	0.0327483	-4.93244	0.229518	-21.4905	1.9122e-102	8.9184e-101	Phvul.009G157200.2.p	PF02493,PF01504	PTHR23086,PTHR23086:SF33		2.7.1.68	K00889	GO:0046488,GO:0016307	AT1G21980.1	ATPIP5K1,ATPIPK1,PIP5K1	phosphatidylinositol-4-phosphate 5-kinase 1			Absent	Inositol phosphate metabolism; Metabolic pathways; Phosphatidylinositol signaling system; Endocytosis	Chr09	23317993	23323311	Phvul.009G157200	-
Phvul.004G017000	754.672	0.00925195	-6.75603	0.314511	-21.4811	2.3402e-102	1.0895e-100	Phvul.004G017000.1.p	PF00160	PTHR11071,PTHR11071:SF236	KOG0881	5.2.1.8		GO:0006457,GO:0003755,GO:0000413	AT3G01480.1	ATCYP38,CYP38	cyclophilin 38			Absent		Chr04	1854914	1859100	Phvul.004G017000	-
Phvul.003G058100	342.074	145.702	7.18688	0.334609	21.4785	2.4754e-102	1.1503e-100	Phvul.003G058100.1.p	PF05057	PTHR31828,PTHR31828:SF1	KOG4569	3.1.1.32			AT4G18550.1		alpha/beta-Hydrolases superfamily protein			Absent		Chr03	7860924	7863411	Phvul.003G058100	+
Phvul.010G126700	5655.28	0.013669	-6.19295	0.28837	-21.4757	2.6278e-102	1.2189e-100	Phvul.010G126700.6.p	PF00226	PTHR24078,PTHR24078:SF193					AT3G14200.1		Chaperone DnaJ-domain superfamily protein			Absent		Chr10	40749228	40753407	Phvul.010G126700	-
Phvul.002G175300	3480.6	0.000122657	-12.9931	0.605143	-21.4711	2.8997e-102	1.3425e-100	Phvul.002G175300.1.p	PF00070	PTHR22912		1.6.5.9	K17871	GO:0055114,GO:0016491	AT1G07180.1	ATNDI1,NDA1	alternative NAD(P)H dehydrogenase 1			Absent		Chr02	33319259	33322568	Phvul.002G175300	+
Phvul.009G067500	280.134	0.0987912	-3.33947	0.155545	-21.4695	3.0002e-102	1.3866e-100	Phvul.009G067500.1.p	PF11523	PTHR33415,PTHR33415:SF4					AT3G46630.1		Protein of unknown function (DUF3223)			Absent		Chr09	11922497	11928040	Phvul.009G067500	+
Phvul.007G017400	2366.85	0.135404	-2.88466	0.134369	-21.4681	3.0912e-102	1.426e-100	Phvul.007G017400.1.p	PF05180	PTHR20922,PTHR20922:SF15			K17808	GO:0008270	AT5G27280.1		Zim17-type zinc finger protein			Absent		Chr07	1175261	1177663	Phvul.007G017400	+
Phvul.007G240000	997.552	0.212334	-2.23559	0.104138	-21.4675	3.1319e-102	1.4422e-100	Phvul.007G240000.1.p	PF02582	PTHR16255,PTHR16255:SF6	KOG2861				AT5G13610.1		Protein of unknown function (DUF155)			Absent		Chr07	36369709	36376633	Phvul.007G240000	-
Phvul.011G058900	1592.74	2725.42	11.4123	0.531891	21.456	4.0119e-102	1.8441e-100	Phvul.011G058900.1.p												Absent		Chr11	5268122	5269095	Phvul.011G058900	+
Phvul.010G147700	291.973	0.0342978	-4.86574	0.227092	-21.4263	7.6042e-102	3.489e-100	Phvul.010G147700.2.p	PF00857	PTHR11080	KOG4003	3.5.1.110		GO:0008152,GO:0003824	AT3G16190.1		Isochorismatase family protein			Absent		Chr10	42892541	42897017	Phvul.010G147700	+
Phvul.008G053500	1625.15	0.00777717	-7.00654	0.327113	-21.4193	8.824e-102	4.0414e-100	Phvul.008G053500.1.p	PF10184	PTHR36334,PTHR36334:SF1					AT1G65230.1		Uncharacterized conserved protein (DUF2358)			Absent		Chr08	4742074	4745147	Phvul.008G053500	-
Phvul.010G146100	575.035	0.000904553	-10.1105	0.472176	-21.4126	1.0199e-101	4.6626e-100	Phvul.010G146100.2.p	PF07911	PTHR33108,PTHR33108:SF14					AT5G25840.1		Protein of unknown function (DUF1677)			Absent		Chr10	42756737	42758241	Phvul.010G146100	-
Phvul.004G013500	18930.5	3.89433e-05	-14.6483	0.685597	-21.3657	2.7861e-101	1.2715e-99	Phvul.004G013500.6.p	PF00484	PTHR11002,PTHR11002:SF7	KOG1578	4.2.1.1		GO:0008270,GO:0004089	AT3G01500.2	ATBCA1,ATSABP3,CA1,SABP3	carbonic anhydrase 1			Absent	Nitrogen metabolism; Metabolic pathways	Chr04	1530649	1538171	Phvul.004G013500	+
Phvul.011G148100	816.79	0.00736632	-7.08484	0.332245	-21.3242	6.7758e-101	3.0867e-99	Phvul.011G148100.2.p	PF00160	PTHR11071,PTHR11071:SF174		5.2.1.8		GO:0006457,GO:0003755,GO:0000413	AT3G15520.1		Cyclophilin-like peptidyl-prolyl cis-trans isomerase family protein			Absent		Chr11	41670856	41682612	Phvul.011G148100	-
Phvul.003G258500	524.993	0.00802116	-6.96197	0.326605	-21.3162	8.0384e-101	3.6553e-99	Phvul.003G258500.1.p	PF00171	PTHR11699,PTHR11699:SF117		1.2.1.3	K00128	GO:0055114,GO:0016491,GO:0008152	AT4G36250.1	ALDH3F1	aldehyde dehydrogenase 3F1			Absent	Glycolysis / Gluconeogenesis; Ascorbate and aldarate metabolism; Fatty acid degradation; Valine, leucine and isoleucine degradation; Lysine degradation; Arginine and proline metabolism; Histidine metabolism; Tryptophan metabolism; beta-Alanine metabolism; Glycerolipid metabolism; Pyruvate metabolism; Pantothenate and CoA biosynthesis; Limonene and pinene degradation; Metabolic pathways; Biosynthe…	Chr03	49826056	49830295	Phvul.003G258500	-
Phvul.006G028400	3034.2	0.0426871	-4.55005	0.213714	-21.2904	1.3934e-100	6.3251e-99	Phvul.006G028400.1.p	PF00248	PTHR11732,PTHR11732:SF213	KOG1575	1.1.1.65			AT1G06690.1		NAD(P)-linked oxidoreductase superfamily protein			Absent		Chr06	10706921	10712098	Phvul.006G028400	+
Phvul.L001631	6340.93	0.00394709	-7.985	0.375065	-21.2896	1.4165e-100	6.4184e-99	Phvul.L001631.1.p	PF02507	PTHR34939,PTHR34939:SF1		1.97.1.12	K02694	GO:0015979,GO:0009538,GO:0009522	AT1G31330.1	PSAF	photosystem I subunit F			Absent	Photosynthesis; Metabolic pathways	scaffold_1197	133	1213	Phvul.L001631	-
Phvul.005G110400	936.238	0.00673009	-7.21516	0.338992	-21.2842	1.5912e-100	7.1972e-99	Phvul.005G110400.1.p	PF08276,PF01453,PF00954,PF00069	PTHR27002,PTHR27002:SF150	KOG1187	2.7.11.1		GO:0048544,GO:0006468,GO:0005524,GO:0004672	AT2G19130.1		S-locus lectin protein kinase family protein			Absent		Chr05	33692518	33695244	Phvul.005G110400	-
Phvul.002G102200	190.703	0.0531766	-4.23306	0.198899	-21.2825	1.6505e-100	7.4523e-99	Phvul.002G102200.2.p	PF12146	PTHR10992,PTHR10992:SF801					AT1G13820.1		alpha/beta-Hydrolases superfamily protein			Absent		Chr02	21616926	21626939	Phvul.002G102200	+
Phvul.007G091800	974.593	0.174	-2.52284	0.118548	-21.2812	1.6937e-100	7.6338e-99	Phvul.007G091800.1.p		PTHR35721,PTHR35721:SF1					AT2G35830.2					Absent		Chr07	9527196	9529142	Phvul.007G091800	-
Phvul.007G185100	3107.38	0.00263574	-8.56758	0.402666	-21.2771	1.8501e-100	8.3236e-99	Phvul.007G185100.7.p	PF00291	PTHR10314,PTHR10314:SF97		2.5.1.47			AT3G04940.1	ATCYSD1,CYSD1	cysteine synthase D1			Absent	Cysteine and methionine metabolism; Sulfur metabolism; Metabolic pathways; Biosynthesis of secondary metabolites; Carbon metabolism; Biosynthesis of amino acids	Chr07	30495797	30503923	Phvul.007G185100	-
Phvul.009G018200	449.482	0.00476642	-7.71288	0.362811	-21.2587	2.7398e-100	1.23052e-98	Phvul.009G018200.1.p	PF00657	PTHR22835,PTHR22835:SF184		3.1.1.3		GO:0016788	AT1G75900.1		GDSL-like Lipase/Acylhydrolase superfamily protein			Absent		Chr09	3416111	3420037	Phvul.009G018200	+
Phvul.002G098700	146.647	0.0116131	-6.42811	0.302783	-21.2301	5.0393e-100	2.25925e-98	Phvul.002G098700.1.p	PF13442	PTHR34688,PTHR34688:SF1			K08906	GO:0020037,GO:0009055	AT5G45040.1		Cytochrome c			Absent	Photosynthesis	Chr02	19721104	19726785	Phvul.002G098700	+
Phvul.003G017900	215.058	0.0118136	-6.40341	0.301745	-21.2213	6.0742e-100	2.71842e-98	Phvul.003G017900.1.p		PTHR36729					AT2G01755.1					Absent		Chr03	1708284	1709112	Phvul.003G017900	+
Phvul.004G019800	963.957	0.0738368	-3.75952	0.177186	-21.2179	6.53e-100	2.9173e-98	Phvul.004G019800.1.p		PTHR35756,PTHR35756:SF1					AT5G14910.1		Heavy metal transport/detoxification superfamily protein			Absent		Chr04	2331722	2334844	Phvul.004G019800	+
Phvul.001G132200	25909	0.0328273	-4.92896	0.232469	-21.2026	9.0348e-100	4.02928e-98	Phvul.001G132200.1.p	PF11965,PF02514	PTHR23304,PTHR23304:SF115		6.6.1.1	K03403	GO:0016851,GO:0009058	AT5G13630.1	ABAR,CCH,CCH1,CHLH,GUN5	magnesium-chelatase subunit chlH, chloroplast, putative / Mg-protoporphyrin IX chelatase, putative (CHLH)			Absent	Porphyrin and chlorophyll metabolism; Metabolic pathways; Biosynthesis of secondary metabolites	Chr01	36661337	36668093	Phvul.001G132200	+
Phvul.002G080400	711.761	11.8101	3.56195	0.168011	21.2007	9.4023e-100	4.18583e-98	Phvul.002G080400.1.p	PF07714	PTHR27005,PTHR27005:SF56	KOG1187	2.7.11.1		GO:0006468,GO:0004672	AT1G69910.1		Protein kinase superfamily protein			Absent		Chr02	12520108	12522649	Phvul.002G080400	-
Phvul.011G195300	175.193	17.6842	4.14439	0.195557	21.1928	1.1129e-99	4.9457e-98	Phvul.011G195300.1.p	PF00931	PTHR23155,PTHR23155:SF414	KOG4658			GO:0043531	AT3G14460.1		LRR and NB-ARC domains-containing disease resistance protein			Absent		Chr11	50850267	50854335	Phvul.011G195300	+
Phvul.006G097700	2706.42	0.0173574	-5.84831	0.276065	-21.1845	1.3274e-99	5.88887e-98	Phvul.006G097700.1.p	PF03982,PF12146	PTHR22753,PTHR22753:SF1		2.3.1.20,2.3.1.22		GO:0016747	AT1G54570.1		Esterase/lipase/thioesterase family protein			Absent		Chr06	20811222	20830765	Phvul.006G097700	-
Phvul.L002143	775.909	0.000609018	-10.6812	0.504242	-21.1827	1.3779e-99	6.10213e-98	Phvul.L002143.1.p	PF00926,PF00925	PTHR21327,PTHR21327:SF7	KOG1284	3.5.4.25	K14652	GO:0009231,GO:0008686,GO:0003935	AT5G59750.1		DHBP synthase RibB-like alpha/beta domain;GTP cyclohydrolase II			Absent	Riboflavin metabolism; Folate biosynthesis; Metabolic pathways; Biosynthesis of secondary metabolites; Biosynthesis of cofactors	scaffold_15	47006	50148	Phvul.L002143	+
Phvul.011G092000	698.936	0.22275	-2.1665	0.102303	-21.1773	1.5464e-99	6.83685e-98	Phvul.011G092000.2.p		PTHR13140,PTHR13140:SF460	KOG0963,KOG0978				AT3G16000.1	MFP1	MAR binding filament-like protein 1			Absent		Chr11	9083874	9088044	Phvul.011G092000	-
Phvul.002G296008	388.71	0.00555129	-7.49296	0.35399	-21.1672	1.917e-99	8.46016e-98	Phvul.002G296008.1.p							AT4G11110.1	SPA2	SPA1-related 2			Absent		Chr02	46503158	46504394	Phvul.002G296008	-
Phvul.002G241100	6112.83	0.0219992	-5.50641	0.260223	-21.1604	2.2152e-99	9.7596e-98	Phvul.002G241100.1.p	PF05368,PF13460,PF08547	PTHR13194,PTHR13194:SF19	KOG1203				AT4G18810.1		NAD(P)-binding Rossmann-fold superfamily protein			Absent		Chr02	41324285	41330972	Phvul.002G241100	-
Phvul.004G145500	2448.5	0.000227353	-12.1028	0.572448	-21.1421	3.2595e-99	1.43354e-97	Phvul.004G145500.1.p	PF00248	PTHR11732,PTHR11732:SF239	KOG1577	1.1.1.334			AT1G59960.1		NAD(P)-linked oxidoreductase superfamily protein			Absent		Chr04	44667533	44669229	Phvul.004G145500	-
Phvul.008G005100	870.576	0.0760158	-3.71756	0.176054	-21.116	5.6689e-99	2.48895e-97	Phvul.008G005100.1.p	PF04839	PTHR35108,PTHR35108:SF1			K19032	GO:0006412,GO:0005840,GO:0003735	AT1G68590.1		Ribosomal protein PSRP-3/Ycf65			Absent		Chr08	481857	482791	Phvul.008G005100	+
Phvul.004G020700	428.053	27.2832	4.76994	0.225932	21.1123	6.1337e-99	2.68837e-97	Phvul.004G020700.1.p												Absent		Chr04	2400895	2401663	Phvul.004G020700	+
Phvul.010G110000	3888.43	0.00111155	-9.81321	0.464857	-21.1102	6.4131e-99	2.80599e-97	Phvul.010G110000.1.p	PF11210	PTHR36341,PTHR36341:SF2					AT2G04039.1					Absent		Chr10	38359297	38361182	Phvul.010G110000	+
Phvul.010G152500	749.685	0.00140979	-9.4703	0.448645	-21.1087	6.6212e-99	2.89207e-97	Phvul.010G152500.3.p	PF08370,PF00005,PF01061	PTHR19241,PTHR19241:SF219		3.6.3.25		GO:0016887,GO:0005524,GO:0016020	AT1G15520.1	ABCG40,ATABCG40,ATPDR12,PDR12	pleiotropic drug resistance 12			Present		Chr10	43253329	43261866	Phvul.010G152500	-
Phvul.011G210100	1348.85	2076.4	11.0199	0.522415	21.0941	9.0151e-99	3.93097e-97	Phvul.011G210100.1.p		PTHR35290,PTHR35290:SF2					AT2G16385.1					Absent		Chr11	52736445	52739134	Phvul.011G210100	-
Phvul.002G023500	2593.49	0.0750107	-3.73676	0.177178	-21.0904	9.7441e-99	4.24158e-97	Phvul.002G023500.1.p	PF00085	PTHR10438,PTHR10438:SF272	KOG0907	5.3.4.1		GO:0045454,GO:0015035,GO:0006662	AT4G37200.1	HCF164	Thioredoxin superfamily protein			Absent		Chr02	2458280	2460153	Phvul.002G023500	-
Phvul.005G055200	51008.4	0.00518826	-7.59053	0.359983	-21.0858	1.07303e-98	4.66291e-97	Phvul.005G055200.1.p	PF04725	PTHR34369,PTHR34369:SF2			K03541	GO:0042651,GO:0015979,GO:0009654,GO:0009523	AT1G79040.1	PSBR	photosystem II subunit R			Absent	Photosynthesis	Chr05	7255301	7257151	Phvul.005G055200	+
Phvul.009G127900	179.306	16.4058	4.03614	0.191527	21.0735	1.39276e-98	6.042e-97	Phvul.009G127900.2.p	PF01566	PTHR11706,PTHR11706:SF38	KOG1291			GO:0016020,GO:0006810,GO:0005215	AT1G15960.1	ATNRAMP6,NRAMP6	NRAMP metal ion transporter 6			Absent		Chr09	19429094	19433403	Phvul.009G127900	-
Phvul.011G018700	1816.72	0.144669	-2.78918	0.132381	-21.0694	1.51974e-98	6.58168e-97	Phvul.011G018700.1.p	PF00294	PTHR10584,PTHR10584:SF162	KOG2854	2.7.1.11			AT4G27600.1	NARA5	pfkB-like carbohydrate kinase family protein			Absent		Chr11	1490217	1493973	Phvul.011G018700	-
Phvul.003G188800	14213.2	0.0581372	-4.10439	0.195044	-21.0434	2.62756e-98	1.13601e-96	Phvul.003G188800.1.p	PF00834	PTHR11749,PTHR11749:SF4	KOG3111	5.1.3.1	K01783	GO:0016857,GO:0005975	AT5G61410.1	EMB2728,RPE	D-ribulose-5-phosphate-3-epimerase			Absent	Pentose phosphate pathway; Pentose and glucuronate interconversions; Carbon fixation in photosynthetic organisms; Metabolic pathways; Biosynthesis of secondary metabolites; Carbon metabolism; Biosynthesis of amino acids	Chr03	41231493	41236529	Phvul.003G188800	-
Phvul.002G124100	1617.56	0.000509514	-10.9386	0.51988	-21.0406	2.78727e-98	1.20301e-96	Phvul.002G124100.1.p												Absent		Chr02	26297917	26298630	Phvul.002G124100	-
Phvul.009G082300	981.992	0.0718436	-3.799	0.180581	-21.0376	2.96957e-98	1.27953e-96	Phvul.009G082300.1.p	PF02325	PTHR33219,PTHR33219:SF4			K02221	GO:0016020	AT5G21920.1	ATYLMG2,YLMG2	YGGT family protein			Absent		Chr09	13560871	13562756	Phvul.009G082300	-
Phvul.002G273200	1252.86	0.198885	-2.32999	0.110771	-21.0343	3.18595e-98	1.37044e-96	Phvul.002G273200.2.p	PF00850	PTHR10625,PTHR10625:SF104	KOG1344	3.5.1.98			AT4G33470.1	ATHDA14,hda14	histone deacetylase 14			Absent		Chr02	44357153	44363322	Phvul.002G273200	-
Phvul.001G165200	3340.41	0.000127894	-12.9328	0.614858	-21.0338	3.22096e-98	1.38317e-96	Phvul.001G165200.1.p	PF03912	PTHR34963,PTHR34963:SF2			K08903	GO:0016020,GO:0015979,GO:0009654,GO:0009523	AT4G28660.2	PSB28	photosystem II reaction center PSB28 protein			Absent	Photosynthesis	Chr01	41938738	41939704	Phvul.001G165200	+
Phvul.002G333700	1742.44	0.113268	-3.14218	0.149428	-21.028	3.63402e-98	1.55792e-96	Phvul.002G333700.1.p		PTHR36383					AT4G24090.1					Absent		Chr02	49663675	49666263	Phvul.002G333700	+
Phvul.006G156600	1609.1	0.00026455	-11.8842	0.565499	-21.0154	4.74607e-98	2.03124e-96	Phvul.006G156600.3.p	PF00432	PTHR11764,PTHR11764:SF16		5.4.99.39		GO:0003824	AT1G78950.1		Terpenoid cyclases family protein			Absent		Chr06	26162197	26167850	Phvul.006G156600	+
Phvul.003G224900	1009.54	0.280441	-1.83423	0.0873706	-20.9937	7.48598e-98	3.1985e-96	Phvul.003G224900.1.p	PF00574	PTHR10381,PTHR10381:SF25	KOG0840	3.4.21.92	K01358		AT4G17040.1	CLPR4	CLP protease R subunit 4			Absent		Chr03	45544227	45552472	Phvul.003G224900	-
Phvul.010G099800	4022.76	0.0289129	-5.11214	0.243516	-20.993	7.59287e-98	3.23874e-96	Phvul.010G099800.1.p	PF07690	PTHR11662,PTHR11662:SF255	KOG2532			GO:0055085,GO:0016021	AT4G00370.1	ANTR2,PHT4;4	Major facilitator superfamily protein			Absent		Chr10	36685313	36691627	Phvul.010G099800	+
Phvul.010G079100	1179.42	0.00036038	-11.4382	0.544886	-20.9919	7.77537e-98	3.31103e-96	Phvul.010G079100.1.p	PF00067	PTHR24298,PTHR24298:SF86				GO:0055114,GO:0020037,GO:0016705,GO:0005506	AT4G31500.1	ATR4,CYP83B1,RED1,RNT1,SUR2	cytochrome P450, family 83, subfamily B, polypeptide 1			Absent		Chr10	28943317	28945243	Phvul.010G079100	+
Phvul.004G170600	543.013	141.874	7.14846	0.340793	20.976	1.08748e-97	4.62313e-96	Phvul.004G170600.1.p	PF00005,PF00664	PTHR24221,PTHR24221:SF228		3.6.3.44	K05658	GO:0016887,GO:0005524,GO:0055085,GO:0042626,GO:0016021,GO:0006810	AT3G28345.1		ABC transporter family protein			Absent	ABC transporters	Chr04	47417707	47427921	Phvul.004G170600	+
Phvul.009G012900	1310.19	0.0482967	-4.37193	0.208572	-20.9613	1.48043e-97	6.2832e-96	Phvul.009G012900.1.p	PF02190	PTHR23327,PTHR23327:SF12	KOG4159	3.4.21.53		GO:0006508,GO:0004176	AT1G75460.1		ATP-dependent protease La (LON) domain protein			Absent		Chr09	2132949	2134074	Phvul.009G012900	+
Phvul.003G085500	633.579	0.000668367	-10.5471	0.503172	-20.9612	1.48391e-97	6.28747e-96	Phvul.003G085500.1.p	PF05421	PTHR36049,PTHR36049:SF3					AT4G16410.1					Absent		Chr03	16948780	16949593	Phvul.003G085500	-
Phvul.003G114100	3403.82	0.00985214	-6.66535	0.318064	-20.956	1.65425e-97	6.99759e-96	Phvul.003G114100.1.p	PF07719	PTHR11246,PTHR11246:SF11					AT3G17040.1	HCF107	high chlorophyll fluorescent 107			Absent		Chr03	29097271	29101747	Phvul.003G114100	-
Phvul.010G075900	964.798	0.173982	-2.52299	0.12041	-20.9534	1.74802e-97	7.38198e-96	Phvul.010G075900.1.p	PF00462	PTHR10293,PTHR10293:SF45	KOG0911			GO:0045454,GO:0015035,GO:0009055	AT2G38270.1	ATGRX2,CXIP2	CAX-interacting protein 2			Absent		Chr10	28165487	28168031	Phvul.010G075900	-
Phvul.008G261600	184.081	0.00647954	-7.26989	0.346984	-20.9517	1.81146e-97	7.6372e-96	Phvul.008G261600.3.p	PF08370,PF00005,PF01061	PTHR19241,PTHR19241:SF169	KOG0061	3.6.3.34		GO:0016887,GO:0005524,GO:0016020	AT2G29940.1	ATPDR3,PDR3	pleiotropic drug resistance 3			Absent		Chr08	60849418	60861954	Phvul.008G261600	-
Phvul.010G008800	959.002	670.906	9.38997	0.448605	20.9315	2.768e-97	1.16508e-95	Phvul.010G008800.1.p	PF01040	PTHR11048,PTHR11048:SF26		2.5.1.36	K09833	GO:0016021,GO:0004659	AT2G18950.1	ATHPT,HPT1,TPT1,VTE2	homogentisate phytyltransferase 1			Absent	Ubiquinone and other terpenoid-quinone biosynthesis; Metabolic pathways; Biosynthesis of secondary metabolites; Biosynthesis of cofactors	Chr10	1254077	1260168	Phvul.010G008800	-
Phvul.007G067500	317.159	0.0206442	-5.59812	0.267655	-20.9154	3.87689e-97	1.62912e-95	Phvul.007G067500.2.p	PF00046,PF01852	PTHR24326,PTHR24326:SF303	KOG0484		K09338	GO:0003677,GO:0008289	AT4G00730.1	AHDP,ANL2	Homeobox-leucine zipper family protein / lipid-binding START domain-containing protein			Absent		Chr07	6210556	6216594	Phvul.007G067500	+
Phvul.009G225500	1088.29	0.00047307	-11.0457	0.528254	-20.9098	4.36369e-97	1.83066e-95	Phvul.009G225500.1.p	PF00504	PTHR21649,PTHR21649:SF5			K08908	GO:0016020,GO:0009765	AT1G19150.1	LHCA2*1,LHCA6	photosystem I light harvesting complex gene 6			Absent	Photosynthesis - antenna proteins; Metabolic pathways	Chr09	34007140	34008533	Phvul.009G225500	+
Phvul.006G056300	734.761	0.000701453	-10.4774	0.501321	-20.8995	5.40838e-97	2.2652e-95	Phvul.006G056300.1.p		PTHR34947,PTHR34947:SF2					AT3G13130.1					Absent		Chr06	16270371	16271338	Phvul.006G056300	+
Phvul.011G189300	2446.28	3417.87	11.7389	0.561707	20.8986	5.51546e-97	2.30535e-95	Phvul.011G189300.1.p	PF00724	PTHR22893,PTHR22893:SF44	KOG0134	1.3.1.42	K05894	GO:0055114,GO:0016491,GO:0010181	AT1G76680.1	ATOPR1,OPR1	12-oxophytodienoate reductase 1			Absent	alpha-Linolenic acid metabolism; Metabolic pathways; Biosynthesis of secondary metabolites	Chr11	50284153	50286070	Phvul.011G189300	+
Phvul.003G272000	170.683	79.0208	6.30416	0.301656	20.8985	5.52235e-97	2.30535e-95	Phvul.003G272000.1.p		PTHR34996,PTHR34996:SF3										Absent		Chr03	50963100	50963745	Phvul.003G272000	-
Phvul.006G156900	915.249	0.000463857	-11.074	0.530083	-20.8911	6.44942e-97	2.68796e-95	Phvul.006G156900.1.p	PF00432	PTHR11764,PTHR11764:SF16		5.4.99.39	K15813	GO:0003824	AT1G78950.1		Terpenoid cyclases family protein			Absent		Chr06	26199708	26204770	Phvul.006G156900	+
Phvul.006G194200	3241.61	0.000131816	-12.8892	0.617613	-20.8694	1.01671e-96	4.2305e-95	Phvul.006G194200.4.p	PF00432	PTHR11764,PTHR11764:SF16		5.4.99.39	K15813	GO:0003824	AT1G78955.1	CAMS1	camelliol C synthase 1			Absent		Chr06	29330171	29337538	Phvul.006G194200	+
Phvul.011G158400	1466.46	4.86926	2.2837	0.109511	20.8536	1.41424e-96	5.87499e-95	Phvul.011G158400.1.p		PTHR32219,PTHR32219:SF2				GO:0010155,GO:0005886,GO:0005783	AT4G27500.1	PPI1	proton pump interactor 1			Absent		Chr11	45111332	45115588	Phvul.011G158400	-
Phvul.008G176700	889.46	0.00148007	-9.40012	0.450957	-20.8448	1.69793e-96	7.04199e-95	Phvul.008G176700.2.p	PF00141	PTHR31356,PTHR31356:SF6		1.11.1.11		GO:0055114,GO:0020037,GO:0006979,GO:0004601	AT4G09010.1	APX4,TL29	ascorbate peroxidase 4			Absent	Ascorbate and aldarate metabolism; Glutathione metabolism; Metabolic pathways	Chr08	49858760	49863803	Phvul.008G176700	-
Phvul.009G244000	1790.54	2124.26	11.0527	0.530289	20.8429	1.7685e-96	7.32274e-95	Phvul.009G244000.1.p	PF00067	PTHR24298,PTHR24298:SF61				GO:0055114,GO:0020037,GO:0016705,GO:0005506	AT4G37340.1	CYP81D3	cytochrome P450, family 81, subfamily D, polypeptide 3			Absent	Isoflavonoid biosynthesis; Metabolic pathways; Biosynthesis of secondary metabolites	Chr09	36475030	36476767	Phvul.009G244000	-
Phvul.002G139400	1772.26	0.000365201	-11.419	0.548025	-20.8367	2.01342e-96	8.32332e-95	Phvul.002G139400.1.p	PF00005,PF00664	PTHR24221,PTHR24221:SF138		3.6.3.44	K05658	GO:0016887,GO:0005524,GO:0055085,GO:0042626,GO:0016021,GO:0006810	AT4G25960.1	PGP2	P-glycoprotein 2			Absent	ABC transporters	Chr02	28509074	28516617	Phvul.002G139400	+
Phvul.004G153900	547.908	37.7374	5.23793	0.251389	20.836	2.04313e-96	8.43247e-95	Phvul.004G153900.1.p												Absent		Chr04	45750360	45750692	Phvul.004G153900	+
Phvul.010G018200	836.52	0.00061868	-10.6585	0.511841	-20.8239	2.62963e-96	1.08355e-94	Phvul.010G018200.2.p	PF00170	PTHR13301,PTHR13301:SF46				GO:0043565,GO:0006355,GO:0003700	AT3G17609.2	HYH	HY5-homolog			Absent	Circadian rhythm - plant	Chr10	2648072	2651703	Phvul.010G018200	-
Phvul.008G289700	42442.1	0.0011558	-9.75689	0.469107	-20.7989	4.43293e-96	1.82366e-94	Phvul.008G289700.1.p	PF00504	PTHR21649,PTHR21649:SF14			K08909	GO:0016020,GO:0009765	AT1G61520.3	LHCA3	photosystem I light harvesting complex gene 3			Absent	Photosynthesis - antenna proteins; Metabolic pathways	Chr08	62794473	62796156	Phvul.008G289700	-
Phvul.003G296400	1643.49	2.42334	1.277	0.06142	20.7912	5.19513e-96	2.13377e-94	Phvul.003G296400.1.p	PF08662	PTHR13227	KOG2315		K15026		AT1G73180.1		Eukaryotic translation initiation factor eIF2A family protein			Absent		Chr03	53321879	53327988	Phvul.003G296400	-
Phvul.011G054500	581.97	0.00122726	-9.67034	0.465171	-20.7888	5.46732e-96	2.24195e-94	Phvul.011G054500.2.p	PF05419	PTHR34800,PTHR34800:SF1					AT3G59400.1	GUN4	enzyme binding;tetrapyrrole binding			Absent		Chr11	4795363	4796377	Phvul.011G054500	+
Phvul.009G143000	1426.24	0.0482563	-4.37314	0.210779	-20.7475	1.29162e-95	5.28795e-94	Phvul.009G143000.1.p	PF13639	PTHR14155,PTHR14155:SF106			K19040	GO:0008270,GO:0005515	AT3G10910.1		RING/U-box superfamily protein			Absent		Chr09	21454046	21455649	Phvul.009G143000	+
Phvul.010G161300	1673.51	0.00575997	-7.43972	0.358618	-20.7455	1.34526e-95	5.49874e-94	Phvul.010G161300.1.p		PTHR37698,PTHR37698:SF1					AT1G15980.1	NDF1,NDH48	NDH-dependent cyclic electron flow 1			Absent		Chr10	43964926	43967993	Phvul.010G161300	+
Phvul.010G095600	1635.47	0.0300867	-5.05473	0.243842	-20.7295	1.87545e-95	7.65358e-94	Phvul.010G095600.1.p	PF02254,PF00999	PTHR16254,PTHR16254:SF13	KOG1650			GO:0006813,GO:0055085,GO:0016021,GO:0015299,GO:0006812	AT4G00630.1	ATKEA2,KEA2	K+ efflux antiporter 2			Absent		Chr10	35972661	35983039	Phvul.010G095600	-
Phvul.008G068500	2495.86	0.00543037	-7.52473	0.363016	-20.7284	1.92053e-95	7.82501e-94	Phvul.008G068500.1.p	PF13561,PF00106	PTHR24322,PTHR24322:SF442	KOG1208		K15095	GO:0016491,GO:0008152	AT3G61220.2		NAD(P)-binding Rossmann-fold superfamily protein			Absent	Monoterpenoid biosynthesis; Biosynthesis of secondary metabolites	Chr08	6225128	6227145	Phvul.008G068500	-
Phvul.004G116800	592.101	0.00071552	-10.4487	0.504173	-20.7245	2.08437e-95	8.47899e-94	Phvul.004G116800.1.p	PF03188	PTHR10106,PTHR10106:SF17	KOG1619	1.16.5.1	K08360	GO:0016021	AT4G25570.1	ACYB-2	Cytochrome b561/ferric reductase transmembrane protein family			Absent		Chr04	40104215	40108499	Phvul.004G116800	+
Phvul.009G020600	390.15	168.592	7.39739	0.35698	20.7221	2.18827e-95	8.88744e-94	Phvul.009G020600.4.p	PF07714	PTHR23257,PTHR23257:SF375		2.7.12.1		GO:0006468,GO:0004672	AT4G38470.1		ACT-like protein tyrosine kinase family protein			Absent		Chr09	4259179	4266728	Phvul.009G020600	-
Phvul.001G081632	603.731	132.016	7.04457	0.339956	20.722	2.19415e-95	8.89713e-94	Phvul.001G081632.1.p	PF03479	PTHR31100,PTHR31100:SF3					AT4G14465.1	AHL20	AT-hook motif nuclear-localized protein 20			Absent		Chr01	12159319	12160837	Phvul.001G081632	-
Phvul.009G195600	5708.44	0.0589161	-4.08519	0.197177	-20.7184	2.365e-95	9.57469e-94	Phvul.009G195600.2.p	PF12807,PF13424	PTHR12601,PTHR12601:SF9					AT4G28080.1		Tetratricopeptide repeat (TPR)-like superfamily protein			Absent		Chr09	29736630	29756516	Phvul.009G195600	-
Phvul.005G026400	1682.12	0.130256	-2.94058	0.141966	-20.7132	2.63211e-95	1.06392e-93	Phvul.005G026400.1.p	PF13371,PF13369	PTHR31350,PTHR31350:SF8					AT4G19160.1					Absent		Chr05	2407717	2414666	Phvul.005G026400	-
Phvul.005G123800	1098.41	0.00038701	-11.3353	0.547381	-20.7083	2.91493e-95	1.17637e-93	Phvul.005G123800.1.p		PTHR34207					AT3G52740.1					Absent		Chr05	36087411	36087806	Phvul.005G123800	-
Phvul.006G115700	484.282	0.0015287	-9.35348	0.452315	-20.6791	5.3403e-95	2.15175e-93	Phvul.006G115700.1.p	PF13301	PTHR34679,PTHR34679:SF2					AT3G61870.1					Absent		Chr06	22409854	22411755	Phvul.006G115700	+
Phvul.008G099700	1990.6	11.5258	3.5268	0.170627	20.6696	6.50324e-95	2.61619e-93	Phvul.008G099700.1.p	PF12796	PTHR24128,PTHR24128:SF14	KOG4412				AT2G28840.1	XBAT31	XB3 ortholog 1 in Arabidopsis thaliana			Absent		Chr08	16099732	16103739	Phvul.008G099700	-
Phvul.006G036200	509.044	0.285765	-1.8071	0.0874577	-20.6625	7.52924e-95	3.02416e-93	Phvul.006G036200.1.p	PF01425	PTHR11895,PTHR11895:SF101	KOG1211	6.3.5.7	K02433	GO:0016884	AT3G25660.1		Amidase family protein			Absent	Aminoacyl-tRNA biosynthesis; Metabolic pathways	Chr06	14417850	14423526	Phvul.006G036200	-
Phvul.011G213300	532.088	0.076799	-3.70277	0.179213	-20.6613	7.72592e-95	3.09828e-93	Phvul.011G213300.2.p	PF13639	PTHR14155,PTHR14155:SF75				GO:0008270,GO:0005515	AT3G63530.1	BB,BB2	RING/U-box superfamily protein			Absent		Chr11	53302335	53308350	Phvul.011G213300	+
Phvul.001G258200	26085.2	0.0105081	-6.57235	0.318144	-20.6584	8.20276e-95	3.28433e-93	Phvul.001G258200.2.p	PF00011	PTHR11527,PTHR11527:SF137			K13993		AT4G27670.1	HSP21	heat shock protein 21			Absent	Protein processing in endoplasmic reticulum	Chr01	50686636	50688648	Phvul.001G258200	-
Phvul.010G016000	6541.13	0.000364041	-11.4236	0.553019	-20.6568	8.48043e-95	3.39018e-93	Phvul.010G016000.1.p	PF00004	PTHR32429,PTHR32429:SF12	KOG0651			GO:0005524	AT2G39730.1	RCA	rubisco activase			Absent		Chr10	2360622	2363749	Phvul.010G016000	-
Phvul.002G249500	226.342	56.1276	5.81064	0.281338	20.6536	9.06779e-95	3.6193e-93	Phvul.002G249500.1.p	PF00069	PTHR27006,PTHR27006:SF29	KOG1187	2.7.11.1		GO:0006468,GO:0005524,GO:0004672	AT1G11050.1		Protein kinase superfamily protein			Absent		Chr02	42173460	42176142	Phvul.002G249500	-
Phvul.003G075600	993.535	0.158136	-2.66076	0.128829	-20.6534	9.09621e-95	3.62496e-93	Phvul.003G075600.1.p	PF04339	PTHR31384,PTHR31384:SF34			K09919		AT2G23390.1					Absent		Chr03	11978697	11983080	Phvul.003G075600	+
Phvul.011G093300	952.185	8.77483	3.13337	0.1519	20.6278	1.54529e-94	6.14855e-93	Phvul.011G093300.1.p	PF13912	PTHR10593,PTHR10593:SF27					AT1G08290.1	WIP3	WIP domain protein 3	C2H2	WIP domain protein 3	Absent		Chr11	9342676	9346072	Phvul.011G093300	-
Phvul.006G182300	1405.34	0.233012	-2.10152	0.101923	-20.6187	1.86592e-94	7.41276e-93	Phvul.006G182300.1.p	PF00343	PTHR11468,PTHR11468:SF3		2.4.1.1	K00688	GO:0008184,GO:0005975	AT3G29320.1		Glycosyl transferase, family 35			Absent	Starch and sucrose metabolism; Metabolic pathways; Biosynthesis of secondary metabolites	Chr06	28377228	28393808	Phvul.006G182300	+
Phvul.011G072900	381.125	0.00173532	-9.17058	0.444839	-20.6155	1.99181e-94	7.90052e-93	Phvul.011G072900.1.p							AT5G60400.3					Absent		Chr11	6720704	6721306	Phvul.011G072900	+
Phvul.009G227001	491.841	27.0008	4.75493	0.230867	20.596	2.98054e-94	1.18039e-92	Phvul.009G227001.1.p	PF07714	PTHR27001,PTHR27001:SF123	KOG1187	2.7.11.1		GO:0006468,GO:0004672	AT2G05940.1		Protein kinase superfamily protein			Absent		Chr09	34172347	34175171	Phvul.009G227001	-
Phvul.010G010050	1375.97	0.131347	-2.92855	0.142231	-20.59	3.37078e-94	1.33287e-92	Phvul.010G010050.4.p	PF00773	PTHR23355,PTHR23355:SF5		3.1.13.1			AT5G02250.1	ATMTRNASEII,EMB2730,RNR1	Ribonuclease II/R family protein			Absent		Chr10	1421756	1458674	Phvul.010G010050	+
Phvul.010G101100	238.735	17.461	4.12606	0.200585	20.5701	5.08468e-94	2.00746e-92	Phvul.010G101100.1.p	PF13639	PTHR14155,PTHR14155:SF110				GO:0008270,GO:0005515	AT3G61460.1	BRH1	brassinosteroid-responsive RING-H2			Absent		Chr10	36971142	36973192	Phvul.010G101100	-
Phvul.008G279000	367.328	0.118275	-3.07978	0.149756	-20.5653	5.61473e-94	2.2133e-92	Phvul.008G279000.1.p	PF16166	PTHR33510,PTHR33510:SF5					AT5G55710.1					Absent		Chr08	62060104	62061056	Phvul.008G279000	+
Phvul.003G195800	886.176	0.18005	-2.47353	0.120403	-20.5438	8.74886e-94	3.44343e-92	Phvul.003G195800.2.p	PF01535,PF13041	PTHR24015,PTHR24015:SF726					AT1G74850.1	PTAC2	plastid transcriptionally active 2			Absent		Chr03	42003090	42010553	Phvul.003G195800	-
Phvul.010G093600	1199.33	0.27815	-1.84606	0.0898814	-20.5389	9.6801e-94	3.80407e-92	Phvul.010G093600.1.p	PF02881,PF00448	PTHR11564,PTHR11564:SF15			K03110	GO:0006614,GO:0005525	AT2G45770.1	CPFTSY,FRD4	signal recognition particle receptor protein, chloroplast (FTSY)			Absent	Protein export	Chr10	35671893	35678406	Phvul.010G093600	+
Phvul.011G015800	726.391	0.000648731	-10.5901	0.515699	-20.5354	1.0396e-93	4.07909e-92	Phvul.011G015800.1.p	PF05648	PTHR12652,PTHR12652:SF17	KOG4186			GO:0016559,GO:0005779	AT3G47430.1	PEX11B	peroxin 11B			Absent		Chr11	1246042	1246719	Phvul.011G015800	-
Phvul.010G092500	1751.53	0.011162	-6.48526	0.3159	-20.5295	1.17345e-93	4.5972e-92	Phvul.010G092500.1.p	PF13639	PTHR14155,PTHR14155:SF160	KOG1493			GO:0008270,GO:0005515	AT4G10160.1		RING/U-box superfamily protein			Absent		Chr10	35448547	35449788	Phvul.010G092500	+
Phvul.008G041100	5107.78	0.0128977	-6.27674	0.306033	-20.51	1.75143e-93	6.85101e-92	Phvul.008G041100.1.p	PF00230	PTHR19139,PTHR19139:SF142	KOG0223		K09874	GO:0016020,GO:0006810,GO:0005215	AT5G37820.1	NIP4;2,NLM5	NOD26-like intrinsic protein 4;2			Absent		Chr08	3406533	3410521	Phvul.008G041100	+
Phvul.007G161400	1155.64	0.0104358	-6.58231	0.320961	-20.5081	1.82112e-93	7.11269e-92	Phvul.007G161400.1.p	PF13639	PTHR22763,PTHR22763:SF20	KOG1493	6.3.2.19		GO:0008270,GO:0005515	AT5G02750.1		RING/U-box superfamily protein			Absent		Chr07	27273733	27275179	Phvul.007G161400	+
Phvul.008G039600	675.89	32.9416	5.04184	0.246148	20.4829	3.05627e-93	1.19185e-91	Phvul.008G039600.9.p	PF07059	PTHR31558,PTHR31558:SF1					AT3G29180.2		Protein of unknown function (DUF1336)			Absent		Chr08	3279971	3285925	Phvul.008G039600	+
Phvul.002G035200	1755.21	0.0329662	-4.92287	0.24046	-20.4728	3.76728e-93	1.46688e-91	Phvul.002G035200.2.p	PF13806	PTHR21496,PTHR21496:SF0		3.7.1.14			AT1G71500.1		Rieske (2Fe-2S) domain-containing protein			Absent		Chr02	3479465	3483975	Phvul.002G035200	-
Phvul.002G312800	563.013	0.227489	-2.13613	0.104398	-20.4613	4.76286e-93	1.8517e-91	Phvul.002G312800.1.p	PF10502	PTHR12383,PTHR12383:SF25	KOG0171	3.4.21.89	K03100	GO:0016020,GO:0008236,GO:0006508	AT3G24590.1	PLSP1	plastidic type i signal peptidase 1			Absent	Protein export	Chr02	47975733	47978517	Phvul.002G312800	-
Phvul.007G000300	1490.79	0.179179	-2.48052	0.121281	-20.4527	5.67857e-93	2.20434e-91	Phvul.007G000300.1.p	PF10063	PTHR36716,PTHR36716:SF2					AT1G28140.1					Absent		Chr07	12909	15060	Phvul.007G000300	-
Phvul.002G257300	2567.89	0.149155	-2.74512	0.134259	-20.4465	6.46091e-93	2.50422e-91	Phvul.002G257300.1.p	PF00684,PF01556,PF00226	PTHR24078,PTHR24078:SF315	KOG0715		K03686	GO:0051082,GO:0031072	AT2G22360.1		DNAJ heat shock family protein			Absent		Chr02	42956406	42962387	Phvul.002G257300	+
Phvul.003G164800	2084.95	0.000844972	-10.2088	0.499297	-20.4464	6.4734e-93	2.50524e-91	Phvul.003G164800.1.p	PF00954,PF01453,PF00069	PTHR27002,PTHR27002:SF142	KOG1187	2.7.11.1		GO:0048544,GO:0006468,GO:0005524,GO:0004672	AT5G60900.1	RLK1	receptor-like protein kinase 1			Absent		Chr03	38423162	38425892	Phvul.003G164800	+
Phvul.002G299900	1551.92	0.0528295	-4.24251	0.207778	-20.4185	1.14481e-92	4.42374e-91	Phvul.002G299900.1.p		PTHR12446					AT5G42070.1					Absent		Chr02	46811047	46813316	Phvul.002G299900	+
Phvul.008G189000	802.432	0.239488	-2.06197	0.100994	-20.4167	1.18819e-92	4.58443e-91	Phvul.008G189000.1.p	PF02536	PTHR13068,PTHR13068:SF24	KOG1267		K15032	GO:0006355,GO:0005739,GO:0003690	AT4G02990.1		Mitochondrial transcription termination factor family protein			Absent		Chr08	52689919	52691496	Phvul.008G189000	-
Phvul.005G123200	1290.49	0.000852832	-10.1955	0.499579	-20.4081	1.41717e-92	5.45965e-91	Phvul.005G123200.1.p	PF11250	PTHR33155,PTHR33155:SF9					AT5G22390.1		Protein of unknown function (DUF3049)			Absent		Chr05	36039621	36040692	Phvul.005G123200	-
Phvul.009G132100	515.376	0.00145134	-9.4284	0.462478	-20.3867	2.19485e-92	8.44288e-91	Phvul.009G132100.1.p	PF12638	PTHR31750,PTHR31750:SF2					AT1G44000.1					Absent	Porphyrin and chlorophyll metabolism; Biosynthesis of secondary metabolites	Chr09	20019412	20023073	Phvul.009G132100	+
Phvul.001G035600	1328.77	0.00032049	-11.6074	0.569447	-20.3837	2.33316e-92	8.96138e-91	Phvul.001G035600.1.p	PF00320	PTHR10071,PTHR10071:SF191				GO:0043565,GO:0008270,GO:0006355,GO:0003700	AT5G56860.1	GATA21,GNC	GATA type zinc finger transcription factor family protein	GATA	cytokinin-responsive gata factor 1	Absent		Chr01	3333687	3335909	Phvul.001G035600	-
Phvul.009G210564	1701.53	0.0763007	-3.71216	0.182203	-20.3738	2.8564e-92	1.09545e-90	Phvul.009G210564.1.p	PF08241	PTHR10108,PTHR10108:SF701		2.1.1.163		GO:0008168,GO:0008152	AT2G41040.1		S-adenosyl-L-methionine-dependent methyltransferases superfamily protein			Absent		Chr09	31815395	31818496	Phvul.009G210564	+
Phvul.001G242100	1815.35	0.000259337	-11.9129	0.584748	-20.3727	2.92171e-92	1.11882e-90	Phvul.001G242100.1.p	PF00504	PTHR21649,PTHR21649:SF32			K08915	GO:0016020,GO:0009765	AT2G40100.1	LHCB4.3	light harvesting complex photosystem II			Absent	Photosynthesis - antenna proteins; Metabolic pathways	Chr01	49452154	49454366	Phvul.001G242100	-
Phvul.005G184300	2097.14	0.0633753	-3.97993	0.19541	-20.3671	3.27694e-92	1.25296e-90	Phvul.005G184300.2.p	PF00004	PTHR32429,PTHR32429:SF11	KOG0651			GO:0005524	AT1G73110.1		P-loop containing nucleoside triphosphate hydrolases superfamily protein			Absent		Chr05	40791233	40796780	Phvul.005G184300	-
Phvul.001G165600	549.957	0.00311557	-8.32629	0.408817	-20.3668	3.29726e-92	1.25884e-90	Phvul.001G165600.1.p	PF00282	PTHR11999,PTHR11999:SF70		4.1.1.25	K01592	GO:0030170,GO:0019752,GO:0016831	AT2G20340.1		Pyridoxal phosphate (PLP)-dependent transferases superfamily protein			Absent	Tyrosine metabolism; Phenylalanine metabolism; Tryptophan metabolism; Indole alkaloid biosynthesis; Isoquinoline alkaloid biosynthesis; Betalain biosynthesis; Metabolic pathways; Biosynthesis of secondary metabolites	Chr01	41993409	42010485	Phvul.001G165600	+
Phvul.009G162100	47069.3	0.0623556	-4.00334	0.196576	-20.3653	3.39524e-92	1.29431e-90	Phvul.009G162100.1.p	PF02151,PF07728,PF10431,PF00004,PF02861	PTHR11638,PTHR11638:SF119			K03696	GO:0005515,GO:0016887,GO:0005524,GO:0019538	AT5G50920.1	ATHSP93-V,CLPC,CLPC1,DCA1,HSP93-V	CLPC homologue 1			Absent		Chr09	24074722	24082499	Phvul.009G162100	+
Phvul.007G134700	11928.6	1164.51	10.1855	0.500162	20.3644	3.4583e-92	1.31638e-90	Phvul.007G134700.1.p	PF00043,PF13417	PTHR11260,PTHR11260:SF227	KOG0406	2.5.1.18	K00799	GO:0005515	AT2G29420.1	ATGSTU7,GST25,GSTU7	glutathione S-transferase tau 7			Absent	Glutathione metabolism; Metabolic pathways	Chr07	21092438	21093465	Phvul.007G134700	-
Phvul.007G151300	391.973	431.921	8.75462	0.429908	20.3639	3.49404e-92	1.32799e-90	Phvul.007G151300.1.p	PF00194	PTHR18952,PTHR18952:SF100	KOG0382	4.2.1.1	K01674		AT1G08080.1	ACA7,ATACA7	alpha carbonic anhydrase 7			Absent	Nitrogen metabolism; Metabolic pathways	Chr07	25624301	25627094	Phvul.007G151300	+
Phvul.002G057400	758.399	0.00055989	-10.8026	0.530516	-20.3624	3.60645e-92	1.36868e-90	Phvul.002G057400.1.p	PF00551	PTHR10520,PTHR10520:SF7	KOG3076	3.5.1.10	K01433	GO:0016742,GO:0009058,GO:0008864,GO:0006189	AT4G17360.1		Formyl transferase			Absent	Glyoxylate and dicarboxylate metabolism; One carbon pool by folate	Chr02	5996945	5999217	Phvul.002G057400	-
Phvul.001G105633	869.671	0.193599	-2.36885	0.116353	-20.3593	3.84323e-92	1.45637e-90	Phvul.001G105633.2.p	PF00013,PF00575,PF03725,PF01138	PTHR11252,PTHR11252:SF0		2.7.7.8		GO:0003723,GO:0003676,GO:0006402,GO:0004654	AT3G03710.1	PNP,RIF10	polyribonucleotide nucleotidyltransferase, putative			Absent	RNA degradation	Chr01	26348243	26409890	Phvul.001G105633	+
Phvul.005G091100	157.231	0.0176894	-5.82097	0.285924	-20.3585	3.9072e-92	1.47841e-90	Phvul.005G091100.1.p	PF09353	PTHR36365					AT3G20680.1		Domain of unknown function (DUF1995)			Absent		Chr05	25635335	25636351	Phvul.005G091100	+
Phvul.008G072700	834.299	0.00965385	-6.69468	0.328868	-20.3568	4.04407e-92	1.52792e-90	Phvul.008G072700.1.p	PF00046,PF01852	PTHR24326,PTHR24326:SF303	KOG0843,KOG0483		K09338	GO:0003677,GO:0008289	AT4G00730.1	AHDP,ANL2	Homeobox-leucine zipper family protein / lipid-binding START domain-containing protein	HD-ZIP	HD-ZIP family protein	Absent		Chr08	6804299	6810679	Phvul.008G072700	+
Phvul.001G094800	354.814	0.155694	-2.68322	0.13183	-20.3536	4.30994e-92	1.62597e-90	Phvul.001G094800.1.p	PF03602	PTHR11061,PTHR11061:SF29		2.1.1.190,2.1.1.189		GO:0031167,GO:0008168	AT3G27180.1		S-adenosyl-L-methionine-dependent methyltransferases superfamily protein			Absent		Chr01	17685812	17700507	Phvul.001G094800	-
Phvul.001G169500	295.913	0.00220778	-8.82318	0.433499	-20.3534	4.33214e-92	1.63192e-90	Phvul.001G169500.1.p	PF00106	PTHR24320,PTHR24320:SF81	KOG1208	1.1.1.330		GO:0016491,GO:0008152	AT2G37540.1		NAD(P)-binding Rossmann-fold superfamily protein			Absent	Metabolic pathways; Biosynthesis of cofactors	Chr01	42638796	42644307	Phvul.001G169500	+
Phvul.001G032200	776.853	1329.16	10.3763	0.509857	20.3514	4.51326e-92	1.69764e-90	Phvul.001G032200.2.p	PF03789,PF05920,PF03790,PF03791	PTHR11850,PTHR11850:SF64	KOG0773			GO:0003677,GO:0006355,GO:0005634	AT4G08150.1	BP,BP1,KNAT1	KNOTTED-like from Arabidopsis thaliana			Absent		Chr01	2986015	2991724	Phvul.001G032200	-
Phvul.007G172400	912.929	0.0833811	-3.58414	0.176121	-20.3504	4.60754e-92	1.73054e-90	Phvul.007G172400.1.p	PF01765	PTHR20982,PTHR20982:SF8	KOG4759		K02838	GO:0006412	AT3G63190.1	AtcpRRF,cpRRF,HFP108,RRF	ribosome recycling factor, chloroplast precursor			Absent		Chr07	28904987	28909111	Phvul.007G172400	+
Phvul.008G117200	303.813	0.0020147	-8.95522	0.440592	-20.3254	7.66136e-92	2.87329e-90	Phvul.008G117200.1.p	PF08659	PTHR24322,PTHR24322:SF593	KOG0725	1.1.1.206,1.1.1.236	K08081		AT2G29360.1		NAD(P)-binding Rossmann-fold superfamily protein			Absent	Tropane, piperidine and pyridine alkaloid biosynthesis; Metabolic pathways; Biosynthesis of secondary metabolites	Chr08	14199249	14203803	Phvul.008G117200	-
Phvul.002G296004	852.947	0.00300375	-8.37902	0.412359	-20.3197	8.61034e-92	3.22445e-90	Phvul.002G296004.1.p	PF00400	PTHR22847,PTHR22847:SF443	KOG0265		K16240	GO:0005515	AT4G11110.1	SPA2	SPA1-related 2			Absent	Circadian rhythm - plant	Chr02	46498207	46501794	Phvul.002G296004	-
Phvul.002G315100	239.475	0.0192406	-5.6997	0.28064	-20.3097	1.05581e-91	3.94804e-90	Phvul.002G315100.1.p	PF03372	PTHR12121,PTHR12121:SF41	KOG2338	3.1.13.4			AT3G18500.3		DNAse I-like superfamily protein			Absent		Chr02	48175038	48182452	Phvul.002G315100	-
Phvul.011G133590	784.912	9.17337	3.19745	0.157459	20.3066	1.12482e-91	4.19993e-90	Phvul.011G133590.9.p	PF13181,PF13424	PTHR23083,PTHR23083:SF444	KOG4162			GO:0005515	AT4G28600.1	NPGR2	no pollen germination related 2			Absent		Chr11	33341797	33346673	Phvul.011G133590	+
Phvul.004G125400	187.287	27.6904	4.79132	0.235991	20.303	1.21053e-91	4.51334e-90	Phvul.004G125400.2.p	PF06232	PTHR31718,PTHR31718:SF8					AT5G62200.1		Embryo-specific protein 3, (ATS3)			Absent		Chr04	42128066	42129992	Phvul.004G125400	-
Phvul.010G046500	171.164	16.885	4.07767	0.200923	20.2946	1.43402e-91	5.33878e-90	Phvul.010G046500.3.p	PF03106	PTHR31221,PTHR31221:SF20				GO:0043565,GO:0006355,GO:0003700	AT2G44745.1		WRKY family transcription factor			Absent		Chr10	7159395	7165959	Phvul.010G046500	-
Phvul.007G037400	494.148	6.17439	2.6263	0.129504	20.2796	1.94778e-91	7.24091e-90	Phvul.007G037400.1.p	PF02485	PTHR19297,PTHR19297:SF70	KOG0799			GO:0016020,GO:0008375	AT1G71070.1		Core-2/I-branching beta-1,6-N-acetylglucosaminyltransferase family protein			Absent		Chr07	3043870	3048858	Phvul.007G037400	+
Phvul.006G122600	1730.89	5.49806	2.45892	0.12135	20.2631	2.72284e-91	1.01075e-89	Phvul.006G122600.2.p	PF02719	PTHR10366,PTHR10366:SF326		5.1.3.5	K12448		AT1G30620.1	HSR8,MUR4,UXE1	NAD(P)-binding Rossmann-fold superfamily protein			Absent	Amino sugar and nucleotide sugar metabolism; Metabolic pathways	Chr06	23109370	23117337	Phvul.006G122600	-
Phvul.010G161700	1422.68	0.0799063	-3.64555	0.180113	-20.2403	4.32107e-91	1.60169e-89	Phvul.010G161700.1.p	PF09353	PTHR34051,PTHR34051:SF2					AT1G73060.1	LPA3	Low PSII Accumulation 3			Absent		Chr10	43989363	43993391	Phvul.010G161700	+
Phvul.002G060700	1734.32	0.136301	-2.87513	0.142079	-20.2361	4.70952e-91	1.74314e-89	Phvul.002G060700.1.p		PTHR36333,PTHR36333:SF1					AT1G62780.1					Absent		Chr02	6665939	6667900	Phvul.002G060700	+
Phvul.004G026900	680.892	63.8273	5.9961	0.296393	20.2302	5.30345e-91	1.96012e-89	Phvul.004G026900.1.p	PF07847	PTHR22966,PTHR22966:SF8	KOG4281	1.13.11.19	K10712	GO:0055114,GO:0016702	AT5G39890.1		Protein of unknown function (DUF1637)			Absent		Chr04	3008538	3012573	Phvul.004G026900	+
Phvul.007G259700	1379.74	0.128696	-2.95796	0.146228	-20.2284	5.5069e-91	2.03237e-89	Phvul.007G259700.1.p	PF04755	PTHR31906,PTHR31906:SF16					AT2G42130.4		Plastid-lipid associated protein PAP / fibrillin family protein			Absent		Chr07	38117033	38122560	Phvul.007G259700	-
Phvul.007G223000	250.567	0.0574416	-4.12176	0.203867	-20.2179	6.81022e-91	2.50973e-89	Phvul.007G223000.1.p	PF00254	PTHR10516,PTHR10516:SF313	KOG0544	5.2.1.8		GO:0006457	AT4G19830.1		FKBP-like peptidyl-prolyl cis-trans isomerase family protein			Absent		Chr07	34640385	34643481	Phvul.007G223000	-
Phvul.007G226500	481.634	0.0814223	-3.61843	0.17899	-20.2159	7.10073e-91	2.61301e-89	Phvul.007G226500.1.p	PF00067	PTHR24291,PTHR24291:SF52	KOG0157	1.14.99.45	K09837	GO:0055114,GO:0020037,GO:0016705,GO:0005506	AT3G53130.1	CYP97C1,LUT1	Cytochrome P450 superfamily protein			Absent	Carotenoid biosynthesis; Metabolic pathways; Biosynthesis of secondary metabolites	Chr07	34979102	34991528	Phvul.007G226500	+
Phvul.002G018600	386.609	0.0042097	-7.89207	0.390582	-20.2059	8.68247e-91	3.19046e-89	Phvul.002G018600.2.p	PF03763	PTHR31471,PTHR31471:SF2					AT1G45207.2		Remorin family protein			Absent		Chr02	1983558	1986300	Phvul.002G018600	-
Phvul.008G132800	591.84	0.0393729	-4.66665	0.23101	-20.2011	9.57667e-91	3.51397e-89	Phvul.008G132800.1.p	PF08240,PF13602	PTHR11695,PTHR11695:SF507	KOG1198	1.6.5.5		GO:0055114,GO:0016491,GO:0008270	AT4G13010.1		Oxidoreductase, zinc-binding dehydrogenase family protein			Absent	alpha-Linolenic acid metabolism; Biosynthesis of secondary metabolites	Chr08	21793239	21796989	Phvul.008G132800	-
Phvul.004G075800	164.304	0.00701735	-7.15486	0.35425	-20.1972	1.03588e-90	3.7955e-89	Phvul.004G075800.1.p	PF03140	PTHR31549,PTHR31549:SF2					AT3G50160.1		Plant protein of unknown function (DUF247)			Absent		Chr04	13060320	13061794	Phvul.004G075800	+
Phvul.008G192400	65335.3	0.00423484	-7.88348	0.391292	-20.1473	2.84165e-90	1.03969e-88	Phvul.008G192400.1.p	PF00004	PTHR32429,PTHR32429:SF12	KOG0651			GO:0005524	AT2G39730.1	RCA	rubisco activase			Absent		Chr08	53258187	53261542	Phvul.008G192400	-
Phvul.001G222900	2955.98	35.3325	5.14292	0.255318	20.1432	3.08797e-90	1.12819e-88	Phvul.001G222900.1.p	PF08442,PF16114	PTHR23118		2.3.3.8	K01648		AT1G09430.1	ACLA-3	ATP-citrate lyase A-3			Absent	Citrate cycle (TCA cycle); Metabolic pathways; Biosynthesis of secondary metabolites	Chr01	47803561	47808098	Phvul.001G222900	-
Phvul.007G157500	1317	0.00700171	-7.15808	0.355455	-20.1378	3.44405e-90	1.25649e-88	Phvul.007G157500.5.p		PTHR24320,PTHR24320:SF81		1.1.1.330			AT5G02540.1		NAD(P)-binding Rossmann-fold superfamily protein			Absent	Metabolic pathways; Biosynthesis of cofactors	Chr07	26647420	26651724	Phvul.007G157500	+
Phvul.009G010500	706.135	0.249158	-2.00486	0.0996597	-20.1171	5.22734e-90	1.90435e-88	Phvul.009G010500.1.p	PF05542	PTHR33598,PTHR33598:SF4					AT1G63610.2					Absent		Chr09	1849171	1853852	Phvul.009G010500	+
Phvul.002G006900	353.255	255.438	7.99683	0.398159	20.0845	1.00851e-89	3.66881e-88	Phvul.002G006900.1.p	PF03479	PTHR31100,PTHR31100:SF14					AT4G17800.1		Predicted AT-hook DNA-binding family protein			Absent		Chr02	722291	723601	Phvul.002G006900	-
Phvul.006G000100	1010.25	0.00132186	-9.56322	0.476374	-20.075	1.21994e-89	4.43163e-88	Phvul.006G000100.1.p	PF03169	PTHR22601,PTHR22601:SF12				GO:0055085	AT4G10770.1	ATOPT7,OPT7	oligopeptide transporter 7			Absent		Chr06	136418	142891	Phvul.006G000100	-
Phvul.001G224700	3309.96	0.03954	-4.66054	0.232166	-20.0742	1.24137e-89	4.50306e-88	Phvul.001G224700.3.p	PF13905,PF13419,PF01436	PTHR13833,PTHR13833:SF49	KOG2914			GO:0005515	AT1G56500.1		haloacid dehalogenase-like hydrolase family protein			Absent		Chr01	47929578	47946624	Phvul.001G224700	-
Phvul.004G144900	268.88	30.5999	4.93545	0.245907	20.0704	1.33917e-89	4.85093e-88	Phvul.004G144900.1.p	PF00249	PTHR10641,PTHR10641:SF665	KOG0048		K09422		AT1G17950.1	ATMYB52,BW52,MYB52	myb domain protein 52	MYB	myb domain protein 52	Absent		Chr04	44604997	44608054	Phvul.004G144900	+
Phvul.007G056000	9676.26	69.6308	6.12165	0.305287	20.0521	1.93445e-89	6.99728e-88	Phvul.007G056000.4.p	PF13419	PTHR12725,PTHR12725:SF81		3.1.3.5			AT2G32150.1		Haloacid dehalogenase-like hydrolase (HAD) superfamily protein			Absent		Chr07	4670049	4672373	Phvul.007G056000	-
Phvul.007G271800	992.091	1697.15	10.7289	0.535284	20.0434	2.30588e-89	8.32896e-88	Phvul.007G271800.1.p	PF03479	PTHR31100,PTHR31100:SF3					AT4G14465.1	AHL20	AT-hook motif nuclear-localized protein 20			Absent		Chr07	39308748	39309554	Phvul.007G271800	-
Phvul.003G166500	945.833	0.000449796	-11.1184	0.555076	-20.0305	2.98779e-89	1.07768e-87	Phvul.003G166500.1.p	PF02298	PTHR33021,PTHR33021:SF55				GO:0009055	AT5G20230.1	ATBCB,BCB,SAG14	blue-copper-binding protein			Absent		Chr03	38670814	38671719	Phvul.003G166500	+
Phvul.011G073800	298.238	0.00270321	-8.53111	0.426231	-20.0152	4.05783e-89	1.46156e-87	Phvul.011G073800.1.p	PF03094	PTHR31942,PTHR31942:SF23			K08472	GO:0016021,GO:0006952	AT1G61560.1	ATMLO6,MLO6	Seven transmembrane MLO family protein			Absent		Chr11	6872400	6878820	Phvul.011G073800	+
Phvul.009G160800	807.429	0.098901	-3.33787	0.166931	-19.9956	6.02068e-89	2.16549e-87	Phvul.009G160800.1.p	PF13716	PTHR10174,PTHR10174:SF145	KOG1470				AT1G01630.1		Sec14p-like phosphatidylinositol transfer family protein			Absent		Chr09	23748211	23750844	Phvul.009G160800	+
Phvul.006G064900	2247.69	0.0456781	-4.45235	0.222754	-19.9877	7.04235e-89	2.52939e-87	Phvul.006G064900.2.p	PF05977	PTHR11662,PTHR11662:SF312	KOG2532	3.6.3.27			AT2G29650.1	ANTR1,PHT4;1	phosphate transporter 4;1			Absent		Chr06	17568437	17575158	Phvul.006G064900	+
Phvul.004G080700	5003.13	0.073607	-3.76401	0.188323	-19.9871	7.13771e-89	2.56002e-87	Phvul.004G080700.1.p		PTHR33646,PTHR33646:SF2					AT5G18130.1					Absent		Chr04	19194012	19195908	Phvul.004G080700	-
Phvul.009G199300	2515.57	0.0462814	-4.43342	0.221876	-19.9816	7.96743e-89	2.8536e-87	Phvul.009G199300.1.p	PF10184,PF04832	PTHR11220,PTHR11220:SF35					AT5G20140.1		SOUL heme-binding family protein			Absent		Chr09	30278524	30286120	Phvul.009G199300	-
Phvul.009G259300	161.052	0.011916	-6.39095	0.319845	-19.9814	7.99228e-89	2.85848e-87	Phvul.009G259300.2.p	PF00891	PTHR11746,PTHR11746:SF103	KOG3178	2.1.1.68		GO:0008171	AT5G54160.1	ATOMT1,OMT1	O-methyltransferase 1			Absent		Chr09	37927797	37930065	Phvul.009G259300	-
Phvul.002G039100	537.481	319.425	8.31934	0.416589	19.9701	1.00161e-88	3.57729e-87	Phvul.002G039100.1.p	PF08541,PF00195	PTHR11877,PTHR11877:SF27		2.3.1.74	K00660	GO:0016747,GO:0008610	AT5G13930.1	ATCHS,CHS,TT4	Chalcone and stilbene synthase family protein			Absent	Flavonoid biosynthesis; Metabolic pathways; Biosynthesis of secondary metabolites; Circadian rhythm - plant	Chr02	3744175	3745756	Phvul.002G039100	+
Phvul.009G060900	304.194	12.4148	3.63399	0.182119	19.9539	1.38557e-88	4.94169e-87	Phvul.009G060900.1.p	PF00170	PTHR22952,PTHR22952:SF182				GO:0043565,GO:0006355,GO:0003700	AT1G75390.1	AtbZIP44,bZIP44	basic leucine-zipper 44	bZIP	basic leucine-zipper 44	Absent		Chr09	11063303	11063740	Phvul.009G060900	-
Phvul.007G152500	1100.1	7.90863	2.98343	0.149523	19.9529	1.41338e-88	5.03382e-87	Phvul.007G152500.1.p	PF04909,PF00120	PTHR20852,PTHR20852:SF16	KOG0683	6.3.1.2		GO:0016787,GO:0006807,GO:0004356	AT3G53180.1		glutamate-ammonia ligases;catalytics;glutamate-ammonia ligases			Absent		Chr07	25766202	25776404	Phvul.007G152500	-
Phvul.001G148600	231.636	0.0153387	-6.02668	0.302056	-19.9522	1.43512e-88	5.10411e-87	Phvul.001G148600.3.p		PTHR33739,PTHR33739:SF2					AT3G23590.1	MED33A,RFR1	REF4-related 1			Absent		Chr01	39550592	39560032	Phvul.001G148600	+
Phvul.008G048100	154.535	15.2876	3.93429	0.197199	19.9508	1.47385e-88	5.23454e-87	Phvul.008G048100.2.p	PF03106	PTHR31221,PTHR31221:SF20				GO:0043565,GO:0006355,GO:0003700	AT2G44745.1		WRKY family transcription factor			Absent		Chr08	4218900	4226673	Phvul.008G048100	-
Phvul.003G158700	286.96	11.1776	3.48254	0.174658	19.9392	1.8592e-88	6.59396e-87	Phvul.003G158700.1.p	PF07714,PF00704	PTHR27002,PTHR27002:SF1	KOG1187	2.7.11.1		GO:0006468,GO:0004672,GO:0005975,GO:0004553	AT4G23180.1	CRK10,RLK4	cysteine-rich RLK (RECEPTOR-like protein kinase) 10			Absent		Chr03	37486636	37489949	Phvul.003G158700	+
Phvul.009G091200	469.673	0.326502	-1.61484	0.0810549	-19.9228	2.5832e-88	9.14897e-87	Phvul.009G091200.4.p	PF01406	PTHR10890,PTHR10890:SF8	KOG2007	6.1.1.16			AT2G31170.2	SYCO ARATH	Cysteinyl-tRNA synthetase, class Ia family protein			Absent	Aminoacyl-tRNA biosynthesis	Chr09	14620302	14625130	Phvul.009G091200	-
Phvul.004G125800	1068.7	0.0020644	-8.92006	0.447975	-19.912	3.2033e-88	1.13294e-86	Phvul.004G125800.1.p	PF09360	PTHR13680	KOG3461			GO:0051537,GO:0043231	AT5G51720.1		2 iron, 2 sulfur cluster binding			Absent		Chr04	42152855	42154475	Phvul.004G125800	-
Phvul.001G219800	1568.99	0.000421305	-11.2128	0.563251	-19.9074	3.51358e-88	1.24096e-86	Phvul.001G219800.1.p	PF00150	PTHR31451,PTHR31451:SF13		3.2.1.78	K19355	GO:0005975,GO:0004553	AT5G66460.1		Glycosyl hydrolase superfamily protein			Absent	Fructose and mannose metabolism; Metabolic pathways	Chr01	47529979	47533588	Phvul.001G219800	+
Phvul.002G076600	586.671	345.211	8.43133	0.423961	19.8871	5.26697e-88	1.85766e-86	Phvul.002G076600.1.p	PF01471,PF00413	PTHR10201,PTHR10201:SF140		3.4.24.23		GO:0031012,GO:0008270,GO:0006508,GO:0004222	AT1G70170.1	MMP	matrix metalloproteinase			Absent		Chr02	11759476	11760867	Phvul.002G076600	-
Phvul.011G138300	1044.75	0.000407544	-11.2608	0.566282	-19.8854	5.44182e-88	1.91668e-86	Phvul.011G138300.1.p	PF01221	PTHR11886,PTHR11886:SF22	KOG3430	3.6.4.2	K10418	GO:0007017,GO:0005875	AT4G27360.1		Dynein light chain type 1 family protein			Absent		Chr11	35009596	35010534	Phvul.011G138300	-
Phvul.006G021000	992.148	0.356394	-1.48845	0.0748915	-19.8748	6.72706e-88	2.36608e-86	Phvul.006G021000.1.p	PF02470	PTHR34675,PTHR34675:SF1					AT3G20320.1	TGD2	trigalactosyldiacylglycerol2			Absent		Chr06	8654928	8660223	Phvul.006G021000	+
Phvul.009G211000	13756.6	201.783	7.65666	0.38525	19.8745	6.76231e-88	2.3752e-86	Phvul.009G211000.1.p	PF02095					GO:0005199						Absent		Chr09	31904849	31905766	Phvul.009G211000	-
Phvul.006G015400	384.495	48.8823	5.61124	0.282358	19.8727	7.00608e-88	2.45743e-86	Phvul.006G015400.2.p	PF00067	PTHR24298,PTHR24298:SF177	KOG0156	1.14.13.88	K13083	GO:0055114,GO:0020037,GO:0016705,GO:0005506	AT5G07990.1	CYP75B1,D501,TT7	Cytochrome P450 superfamily protein			Absent	Flavonoid biosynthesis; Flavone and flavonol biosynthesis; Biosynthesis of secondary metabolites	Chr06	7047400	7050191	Phvul.006G015400	-
Phvul.008G147400	142.659	0.0159346	-5.97169	0.300558	-19.8687	7.60043e-88	2.66224e-86	Phvul.008G147400.2.p		PTHR31874					AT5G14370.1		CCT motif family protein			Absent		Chr08	41837005	41842351	Phvul.008G147400	+
Phvul.003G206700	2553.33	0.056325	-4.15008	0.208897	-19.8666	7.91707e-88	2.76934e-86	Phvul.003G206700.1.p	PF00076	PTHR24012	KOG0131		K11294	GO:0003676	AT5G50250.1	CP31B	chloroplast RNA-binding protein 31B			Absent		Chr03	43236632	43239212	Phvul.003G206700	+
Phvul.010G006200	500.679	0.238434	-2.06834	0.104129	-19.8632	8.47666e-88	2.96102e-86	Phvul.010G006200.1.p	PF00467,PF02357	PTHR30265,PTHR30265:SF2				GO:0006355	AT3G09210.1	PTAC13	plastid transcriptionally active 13			Absent		Chr10	907473	911435	Phvul.010G006200	+
Phvul.005G066200	1276.7	181.174	7.50123	0.377697	19.8604	8.95181e-88	3.12271e-86	Phvul.005G066200.1.p	PF04852	PTHR31165,PTHR31165:SF9					AT2G42610.1	LSH10	Protein of unknown function (DUF640)			Absent		Chr05	11038166	11040346	Phvul.005G066200	+
Phvul.005G153500	4052.93	0.00661408	-7.24024	0.364658	-19.8549	1.00026e-87	3.4845e-86	Phvul.005G153500.1.p	PF00643	PTHR31832,PTHR31832:SF8				GO:0008270,GO:0005622	AT1G06040.1	STO	B-box zinc finger family protein	DBB	DBB family protein	Absent		Chr05	38325489	38327921	Phvul.005G153500	-
Phvul.003G147200	1197.55	0.0214561	-5.54247	0.279492	-19.8305	1.62315e-87	5.64667e-86	Phvul.003G147200.1.p	PF04535	PTHR11615,PTHR11615:SF161					AT4G25830.1		Uncharacterised protein family (UPF0497)			Absent		Chr03	35766625	35768173	Phvul.003G147200	-
Phvul.009G239200	774.173	0.1222	-3.03268	0.152976	-19.8245	1.82947e-87	6.35574e-86	Phvul.009G239200.2.p	PF01535,PF13041	PTHR24015,PTHR24015:SF343			K17710		AT2G18940.1		Tetratricopeptide repeat (TPR)-like superfamily protein			Absent		Chr09	35817814	35819748	Phvul.009G239200	+
Phvul.008G015100	1517.65	0.0255616	-5.28988	0.266878	-19.8214	1.94749e-87	6.75652e-86	Phvul.008G015100.1.p	PF01789	PTHR31407,PTHR31407:SF4			K02717	GO:0019898,GO:0015979,GO:0009654,GO:0009523,GO:0005509	AT3G55330.1	PPL1	PsbP-like protein 1			Absent	Photosynthesis	Chr08	1238503	1240945	Phvul.008G015100	+
Phvul.009G137600	6071.58	0.00944127	-6.7268	0.339456	-19.8164	2.14893e-87	7.44526e-86	Phvul.009G137600.1.p	PF04542,PF04545,PF04539	PTHR30603,PTHR30603:SF4			K03093	GO:0016987,GO:0006355,GO:0006352,GO:0003700,GO:0003677	AT5G24120.1	ATSIG5,SIG5,SIGE	sigma factor E			Absent		Chr09	20739107	20742516	Phvul.009G137600	+
Phvul.008G076100	1140.38	4.40832	2.14023	0.108013	19.8145	2.23276e-87	7.72517e-86	Phvul.008G076100.5.p	PF03479	PTHR31500,PTHR31500:SF15					AT4G12080.1	AHL1,ATAHL1	AT-hook motif nuclear-localized protein 1			Absent		Chr08	7332659	7337374	Phvul.008G076100	+
Phvul.002G238600	453.492	135.764	7.08496	0.357897	19.7961	3.21879e-87	1.11216e-85	Phvul.002G238600.1.p	PF04852	PTHR31165,PTHR31165:SF8					AT2G42610.1	LSH10	Protein of unknown function (DUF640)			Absent		Chr02	41013035	41021612	Phvul.002G238600	+
Phvul.011G138900	14129.6	5.85586	2.54988	0.128855	19.7888	3.71893e-87	1.28323e-85	Phvul.011G138900.1.p	PF01253	PTHR10388,PTHR10388:SF14	KOG1770		K03113	GO:0006413,GO:0003743	AT4G27130.1		Translation initiation factor SUI1 family protein			Absent		Chr11	35403133	35406099	Phvul.011G138900	+
Phvul.006G161600	816.044	0.0118979	-6.39315	0.323095	-19.7872	3.83809e-87	1.32256e-85	Phvul.006G161600.1.p	PF13460	PTHR14194,PTHR14194:SF36	KOG1203	1.3.1.75	K19073		AT5G18660.1	PCB2	NAD(P)-binding Rossmann-fold superfamily protein			Absent	Porphyrin and chlorophyll metabolism; Metabolic pathways; Biosynthesis of secondary metabolites	Chr06	26524759	26526276	Phvul.006G161600	+
Phvul.003G259500	667.504	0.262773	-1.92811	0.0974671	-19.7822	4.24012e-87	1.45912e-85	Phvul.003G259500.2.p	PF11833	PTHR33372,PTHR33372:SF2					AT3G51140.1		Protein of unknown function (DUF3353)			Absent		Chr03	49909589	49913280	Phvul.003G259500	+
Phvul.002G255100	453.011	7.21652	2.8513	0.144256	19.7656	5.8914e-87	2.02462e-85	Phvul.002G255100.1.p	PF00083	PTHR23505,PTHR23505:SF14	KOG1330			GO:0055085,GO:0022857,GO:0016021	AT5G10190.1		Major facilitator superfamily protein			Absent		Chr02	42740233	42744644	Phvul.002G255100	+
Phvul.008G151824	438.84	0.0721303	-3.79325	0.191921	-19.7647	5.99739e-87	2.05827e-85	Phvul.008G151824.1.p	PF01535,PF13041	PTHR24015,PTHR24015:SF572					AT3G04760.1		Pentatricopeptide repeat (PPR-like) superfamily protein			Absent		Chr08	40797503	40799581	Phvul.008G151824	+
Phvul.009G176600	152.535	0.0638301	-3.96962	0.200916	-19.7576	6.90693e-87	2.36723e-85	Phvul.009G176600.6.p		PTHR11871,PTHR11871:SF12	KOG1354			GO:0008601,GO:0000159	AT1G51690.3	ATB ALPHA,B ALPHA	protein phosphatase 2A 55 kDa regulatory subunit B alpha isoform			Absent	mRNA surveillance pathway	Chr09	26261785	26282337	Phvul.009G176600	-
Phvul.001G264066	505.762	0.0114537	-6.44804	0.326469	-19.7509	7.88782e-87	2.69977e-85	Phvul.001G264066.1.p	PF07717,PF04408	PTHR18934,PTHR18934:SF120		3.6.4.13		GO:0004386	AT3G26560.1		ATP-dependent RNA helicase, putative			Absent		Chr01	51063832	51065212	Phvul.001G264066	-
Phvul.008G148700	7864.33	14.4653	3.85453	0.195175	19.7491	8.16409e-87	2.79059e-85	Phvul.008G148700.1.p	PF00479,PF02781	PTHR23429,PTHR23429:SF6		1.1.1.49	K00036	GO:0055114,GO:0050661,GO:0006006,GO:0004345	AT5G40760.1	G6PD6	glucose-6-phosphate dehydrogenase 6			Absent	Pentose phosphate pathway; Glutathione metabolism; Metabolic pathways; Biosynthesis of secondary metabolites; Carbon metabolism	Chr08	42532949	42540782	Phvul.008G148700	-
Phvul.006G037000	1504.89	0.00094654	-10.045	0.50864	-19.7488	8.21108e-87	2.80289e-85	Phvul.006G037000.1.p	PF02458	PTHR31642,PTHR31642:SF57		2.3.1.133	K13065	GO:0016747	AT2G19070.1	SHT	spermidine hydroxycinnamoyl transferase			Absent	Phenylpropanoid biosynthesis; Flavonoid biosynthesis; Stilbenoid, diarylheptanoid and gingerol biosynthesis; Metabolic pathways; Biosynthesis of secondary metabolites	Chr06	14152167	14153750	Phvul.006G037000	-
Phvul.008G015800	7222.1	2244.22	11.132	0.563829	19.7436	9.10663e-87	3.10442e-85	Phvul.008G015800.1.p	PF00248	PTHR11732,PTHR11732:SF220	KOG1577	2.3.1.170			AT1G59960.1		NAD(P)-linked oxidoreductase superfamily protein			Absent	Flavonoid biosynthesis; Metabolic pathways; Biosynthesis of secondary metabolites	Chr08	1299787	1301970	Phvul.008G015800	+
Phvul.009G237600	1789.44	0.000238707	-12.0325	0.610721	-19.7021	2.07014e-86	7.04762e-85	Phvul.009G237600.1.p	PF13676,PF00931	PTHR11017,PTHR11017:SF163	KOG4658			GO:0007165,GO:0005515,GO:0043531	AT5G17680.1		disease resistance protein (TIR-NBS-LRR class), putative			Absent		Chr09	35588161	35594392	Phvul.009G237600	+
Phvul.008G133000	1596.22	0.0630287	-3.98785	0.202568	-19.6865	2.81503e-86	9.55795e-85	Phvul.008G133000.2.p	PF01762	PTHR11214,PTHR11214:SF5		2.4.1.206		GO:0016020,GO:0008378,GO:0006486	AT1G05170.2		Galactosyltransferase family protein			Absent		Chr08	22089788	22092764	Phvul.008G133000	+
Phvul.008G250500	881	0.000483049	-11.0155	0.559547	-19.6865	2.81269e-86	9.55795e-85	Phvul.008G250500.1.p	PF06813	PTHR21576,PTHR21576:SF11					AT2G30300.1		Major facilitator superfamily protein			Absent		Chr08	59929821	59931778	Phvul.008G250500	-
Phvul.005G132800	1609.56	2751.64	11.4261	0.580772	19.6739	3.60649e-86	1.22289e-84	Phvul.005G132800.2.p												Absent		Chr05	37223731	37224972	Phvul.005G132800	-
Phvul.011G040600	778.152	0.0872392	-3.51888	0.178934	-19.6658	4.23192e-86	1.43306e-84	Phvul.011G040600.1.p	PF00370	PTHR10196,PTHR10196:SF9	KOG2517	2.7.1.30		GO:0016773,GO:0005975	AT2G21370.1	XK-1,XK1	xylulose kinase-1			Absent	Pentose and glucuronate interconversions; Metabolic pathways	Chr11	3678415	3682393	Phvul.011G040600	-
Phvul.011G150200	270.364	122.231	6.93347	0.352723	19.657	5.03809e-86	1.70379e-84	Phvul.011G150200.1.p	PF00954,PF08276,PF01453,PF07714	PTHR27002,PTHR27002:SF9	KOG1187	2.7.11.1		GO:0048544,GO:0006468,GO:0004672	AT4G27290.1		S-locus lectin protein kinase family protein			Absent		Chr11	42587936	42591395	Phvul.011G150200	+
Phvul.005G090800	378.826	0.00186316	-9.06803	0.461841	-19.6345	7.84297e-86	2.64882e-84	Phvul.005G090800.1.p	PF05757	PTHR33399,PTHR33399:SF2			K08901	GO:0019898,GO:0015979,GO:0009654,GO:0009523,GO:0005509	AT3G01440.1	PQL1,PQL2	PsbQ-like 1			Absent	Photosynthesis	Chr05	25585389	25587168	Phvul.005G090800	-
Phvul.002G040800	9212.8	0.122342	-3.031	0.154452	-19.6242	9.61221e-86	3.24205e-84	Phvul.002G040800.1.p	PF00675,PF05193	PTHR11851,PTHR11851:SF152	KOG0959	3.4.21.102			AT5G42390.1		Insulinase (Peptidase family M16) family protein			Absent		Chr02	3873501	3888537	Phvul.002G040800	+
Phvul.010G043100	588.681	10.259	3.35882	0.171209	19.6182	1.08148e-85	3.64283e-84	Phvul.010G043100.1.p	PF07714	PTHR27001,PTHR27001:SF228	KOG1187	2.7.11.1		GO:0006468,GO:0004672	AT5G47070.1		Protein kinase superfamily protein			Absent		Chr10	6588295	6593185	Phvul.010G043100	-
Phvul.003G293600	196.336	0.00470355	-7.73203	0.394446	-19.6023	1.47841e-85	4.97327e-84	Phvul.003G293600.1.p	PF00069	PTHR24343,PTHR24343:SF162	KOG0583	2.7.11.1	K14498	GO:0006468,GO:0005524,GO:0004672	AT4G33950.1	ATOST1,OST1,P44,SNRK2-6,SNRK2.6,SRK2E	Protein kinase superfamily protein			Present	MAPK signaling pathway - plant; Plant hormone signal transduction	Chr03	53069612	53074612	Phvul.003G293600	-
Phvul.009G065200	406.799	0.0253252	-5.30328	0.270609	-19.5976	1.62121e-85	5.44644e-84	Phvul.009G065200.1.p	PF00085	PTHR10438,PTHR10438:SF229	KOG0907	3.5.1.52		GO:0045454,GO:0015035,GO:0006662	AT1G07700.1		Thioredoxin superfamily protein			Absent		Chr09	11494485	11497290	Phvul.009G065200	+
Phvul.011G005200	5862.98	0.0090546	-6.78713	0.346467	-19.5896	1.89846e-85	6.36948e-84	Phvul.011G005200.1.p	PF04043	PTHR31080,PTHR31080:SF19		3.1.1.11		GO:0004857	AT5G62360.1		Plant invertase/pectin methylesterase inhibitor superfamily protein			Absent		Chr11	376930	378347	Phvul.011G005200	-
Phvul.005G071800	6193.07	0.0597541	-4.06482	0.207524	-19.5873	1.98615e-85	6.6549e-84	Phvul.005G071800.9.p	PF00069,PF00400	PTHR22847,PTHR22847:SF422				GO:0006468,GO:0005524,GO:0004672,GO:0005515	AT3G15354.1	SPA3	SPA1-related 3			Absent		Chr05	20584795	20590386	Phvul.005G071800	-
Phvul.009G133700	223.44	19.8598	4.31178	0.220145	19.5861	2.03274e-85	6.80206e-84	Phvul.009G133700.1.p	PF13921	PTHR10641,PTHR10641:SF496			K09422		AT1G17950.1	ATMYB52,BW52,MYB52	myb domain protein 52	MYB	myb domain protein 52	Absent		Chr09	20210580	20212222	Phvul.009G133700	-
Phvul.005G004000	5063.62	0.000301506	-11.6955	0.597361	-19.5786	2.35223e-85	7.86083e-84	Phvul.005G004000.1.p	PF01241	PTHR34195,PTHR34195:SF1			K08905	GO:0016020,GO:0015979,GO:0009522	AT1G55670.1	PSAG	photosystem I subunit G			Absent	Photosynthesis	Chr05	323469	324333	Phvul.005G004000	+
Phvul.009G218800	353.707	7.48207	2.90344	0.148454	19.5578	3.53689e-85	1.18043e-83	Phvul.009G218800.1.p	PF00201	PTHR11926,PTHR11926:SF242				GO:0016758,GO:0008152	AT3G21760.1	HYR1	UDP-Glycosyltransferase superfamily protein			Absent		Chr09	33071458	33075241	Phvul.009G218800	+
Phvul.002G136400	352.526	28.9024	4.85312	0.248238	19.5503	4.10292e-85	1.36755e-83	Phvul.002G136400.3.p	PF12695	PTHR12277,PTHR12277:SF45	KOG1552				AT1G32190.1		alpha/beta-Hydrolases superfamily protein			Absent		Chr02	28152201	28157207	Phvul.002G136400	-
Phvul.004G033300	5580.92	0.0246356	-5.34311	0.273329	-19.5483	4.26899e-85	1.42104e-83	Phvul.004G033300.2.p	PF14234	PTHR33835,PTHR33835:SF2					AT3G01060.1					Absent		Chr04	3927605	3932823	Phvul.004G033300	+
Phvul.001G264132	392.622	0.0122534	-6.35068	0.324912	-19.5459	4.47328e-85	1.4871e-83	Phvul.001G264132.1.p	PF00270	PTHR18934,PTHR18934:SF120		3.6.4.13		GO:0005524,GO:0003676	AT3G26560.1		ATP-dependent RNA helicase, putative			Absent		Chr01	51065293	51066724	Phvul.001G264132	-
Phvul.005G086500	2028.99	0.0727789	-3.78034	0.19343	-19.5437	4.67105e-85	1.55083e-83	Phvul.005G086500.1.p		PTHR36785,PTHR36785:SF1					AT4G27390.1					Absent		Chr05	24884172	24888393	Phvul.005G086500	+
Phvul.007G113500	132.926	0.0085186	-6.87517	0.351826	-19.5414	4.88133e-85	1.61853e-83	Phvul.007G113500.1.p	PF00294	PTHR10584,PTHR10584:SF169	KOG2855	2.7.1.4	K00847		AT4G10260.1		pfkB-like carbohydrate kinase family protein			Absent	Fructose and mannose metabolism; Starch and sucrose metabolism; Amino sugar and nucleotide sugar metabolism; Metabolic pathways; Biosynthesis of secondary metabolites	Chr07	18365159	18367005	Phvul.007G113500	+
Phvul.010G001500	934.022	0.000455924	-11.0989	0.568324	-19.5292	6.19905e-85	2.05278e-83	Phvul.010G001500.2.p	PF01699	PTHR31503,PTHR31503:SF1			K07300	GO:0055085,GO:0016021	AT3G51860.1	ATCAX3,ATHCX1,CAX1-LIKE,CAX3	cation exchanger 3			Absent		Chr10	412065	416468	Phvul.010G001500	+
Phvul.002G012600	830.32	0.141086	-2.82535	0.144732	-19.5213	7.23945e-85	2.39419e-83	Phvul.002G012600.1.p	PF14622	PTHR11207,PTHR11207:SF4		3.1.26.3		GO:0006396,GO:0004525,GO:0003723	AT4G37510.1		Ribonuclease III family protein			Absent		Chr02	1413379	1417910	Phvul.002G012600	+
Phvul.009G183300	1369.39	7.75804	2.95569	0.15141	19.5211	7.2617e-85	2.39843e-83	Phvul.009G183300.2.p	PF00249	PTHR12374,PTHR12374:SF26					AT1G74840.1		Homeodomain-like superfamily protein	MYB_related	MYB_related family protein	Absent		Chr09	27603693	27607212	Phvul.009G183300	+
Phvul.009G108000	2009.77	0.136466	-2.87339	0.147235	-19.5156	8.08691e-85	2.66753e-83	Phvul.009G108000.1.p	PF07876	PTHR33178,PTHR33178:SF2					AT3G17210.1	ATHS1,HS1	heat stable protein 1			Absent		Chr09	16740512	16742408	Phvul.009G108000	+
Phvul.004G000400	3905.5	0.0584743	-4.09605	0.21013	-19.493	1.25997e-84	4.15073e-83	Phvul.004G000400.1.p	PF02941	PTHR10949,PTHR10949:SF11		1.8.7.2		GO:0015979,GO:0051539,GO:0016992,GO:0009107	AT5G08410.1	FTRA2	ferredoxin/thioredoxin reductase subunit A (variable subunit) 2			Absent		Chr04	82813	83637	Phvul.004G000400	+
Phvul.007G278700	832.396	0.0803032	-3.6384	0.186697	-19.4882	1.38149e-84	4.54516e-83	Phvul.007G278700.1.p	PF00830	PTHR13528,PTHR13528:SF3			K02902	GO:0006412,GO:0005840,GO:0005622,GO:0003735	AT2G33450.1		Ribosomal L28 family			Absent	Ribosome	Chr07	39842649	39845017	Phvul.007G278700	-
Phvul.010G060800	708.014	0.000600658	-10.7012	0.54921	-19.4846	1.48202e-84	4.86964e-83	Phvul.010G060800.1.p	PF00069,PF00139	PTHR27007,PTHR27007:SF43	KOG1187	2.7.11.1		GO:0006468,GO:0005524,GO:0004672,GO:0030246	AT5G01550.1	LECRKA4.2	lectin receptor kinase a4.1			Absent		Chr10	9503176	9505775	Phvul.010G060800	+
Phvul.008G003500	642.718	0.0199933	-5.64434	0.289712	-19.4826	1.54382e-84	5.06617e-83	Phvul.008G003500.1.p	PF00854	PTHR11654,PTHR11654:SF112				GO:0016020,GO:0006810,GO:0005215	AT5G13400.1		Major facilitator superfamily protein			Absent		Chr08	324522	329026	Phvul.008G003500	-
Phvul.008G172700	153.327	21.1932	4.40553	0.22615	19.4806	1.60533e-84	5.26122e-83	Phvul.008G172700.1.p	PF05678	PTHR33179,PTHR33179:SF5					AT1G35830.1		VQ motif-containing protein			Absent		Chr08	48655201	48657098	Phvul.008G172700	+
Phvul.011G009700	3442.09	0.00128437	-9.60472	0.493211	-19.4739	1.82926e-84	5.98743e-83	Phvul.011G009700.1.p		PTHR34940,PTHR34940:SF1					AT1G51400.1		Photosystem II 5 kD protein			Absent		Chr11	726496	726816	Phvul.011G009700	-
Phvul.009G059500	743.465	0.478998	-1.06191	0.0545414	-19.4698	1.98147e-84	6.47728e-83	Phvul.009G059500.1.p	PF00294	PTHR10584,PTHR10584:SF153	KOG2854	2.7.1.11			AT1G19600.1		pfkB-like carbohydrate kinase family protein			Absent		Chr09	10918157	10921419	Phvul.009G059500	+
Phvul.007G138200	614.772	0.000691254	-10.4985	0.539406	-19.4631	2.25781e-84	7.37118e-83	Phvul.007G138200.1.p	PF13947,PF00069	PTHR27005	KOG1187	2.7.11.1,2.7.10.2		GO:0030247,GO:0006468,GO:0005524,GO:0004672	AT1G21240.1	WAK3	wall associated kinase 3			Absent		Chr07	21768884	21772537	Phvul.007G138200	+
Phvul.007G227000	829.195	0.223364	-2.16253	0.111113	-19.4624	2.28657e-84	7.45552e-83	Phvul.007G227000.1.p		PTHR35719,PTHR35719:SF2					AT3G04310.1					Absent		Chr07	35048617	35053684	Phvul.007G227000	-
Phvul.002G184300	1248.05	82.2032	6.36112	0.326846	19.4622	2.29867e-84	7.48537e-83	Phvul.002G184300.1.p	PF08541,PF00195	PTHR11877,PTHR11877:SF27		2.3.1.74	K00660	GO:0016747,GO:0008610	AT5G13930.1	ATCHS,CHS,TT4	Chalcone and stilbene synthase family protein			Absent	Flavonoid biosynthesis; Metabolic pathways; Biosynthesis of secondary metabolites; Circadian rhythm - plant	Chr02	34495833	34497370	Phvul.002G184300	-
Phvul.008G188500	214.855	0.0439301	-4.50865	0.231731	-19.4564	2.57388e-84	8.37087e-83	Phvul.008G188500.1.p	PF05978	PTHR23294,PTHR23294:SF25	KOG3098				AT1G18000.1		Major facilitator superfamily protein			Absent		Chr08	52619210	52621772	Phvul.008G188500	+
Phvul.005G116000	508.246	7.13899	2.83572	0.145861	19.4412	3.4575e-84	1.12303e-82	Phvul.005G116000.2.p	PF03106	PTHR31429,PTHR31429:SF10				GO:0043565,GO:0006355,GO:0003700	AT1G62300.1	ATWRKY6,WRKY6	WRKY family transcription factor			Absent		Chr05	34849823	34852957	Phvul.005G116000	-
Phvul.010G052300	10614	0.00621747	-7.32946	0.377209	-19.4307	4.24222e-84	1.37616e-82	Phvul.010G052300.1.p	PF05757	PTHR33399,PTHR33399:SF3			K08901	GO:0019898,GO:0015979,GO:0009654,GO:0009523,GO:0005509	AT4G05180.1	PSBQ,PSBQ-2,PSII-Q	photosystem II subunit Q-2			Absent	Photosynthesis	Chr10	8105275	8108247	Phvul.010G052300	+
Phvul.008G127100	243.496	19.0195	4.24941	0.218702	19.4301	4.2945e-84	1.39134e-82	Phvul.008G127100.1.p	PF08276,PF00954,PF01453,PF07714	PTHR27002,PTHR27002:SF84	KOG1187	2.7.11.1		GO:0048544,GO:0006468,GO:0004672	AT1G11330.2		S-locus lectin protein kinase family protein			Absent		Chr08	18617111	18620425	Phvul.008G127100	-
Phvul.010G007200	1111.44	0.0954531	-3.38906	0.174459	-19.4261	4.64361e-84	1.50254e-82	Phvul.010G007200.2.p		PTHR33476,PTHR33476:SF7					AT5G61040.1					Absent		Chr10	1051853	1056518	Phvul.010G007200	-
Phvul.007G180000	635.368	0.0482131	-4.37443	0.225273	-19.4184	5.398e-84	1.74442e-82	Phvul.007G180000.1.p	PF09353	PTHR35509,PTHR35509:SF1					AT5G27560.1		Domain of unknown function (DUF1995)			Absent		Chr07	30045049	30048976	Phvul.007G180000	+
Phvul.010G006500	2890.87	0.0172819	-5.85459	0.301583	-19.4129	6.00395e-84	1.93778e-82	Phvul.010G006500.1.p	PF04832	PTHR11220					AT2G37970.1	SOUL-1	SOUL heme-binding family protein			Absent		Chr10	1009770	1010619	Phvul.010G006500	+
Phvul.002G298304	1161.69	0.0886936	-3.49503	0.180285	-19.3861	1.01087e-83	3.25844e-82	Phvul.002G298304.2.p		PTHR37381,PTHR37381:SF1					AT1G64430.2		Pentatricopeptide repeat (PPR) superfamily protein			Absent		Chr02	46668092	46674198	Phvul.002G298304	+
Phvul.003G287800	1046.73	108.372	6.75985	0.348778	19.3815	1.10511e-83	3.55773e-82	Phvul.003G287800.1.p	PF02780,PF02779,PF13292	PTHR11624,PTHR11624:SF83		2.2.1.7	K01662	GO:0008152,GO:0003824,GO:0016114,GO:0008661	AT4G15560.1	CLA,CLA1,DEF,DXPS2,DXS	Deoxyxylulose-5-phosphate synthase			Absent	Thiamine metabolism; Terpenoid backbone biosynthesis; Metabolic pathways; Biosynthesis of secondary metabolites	Chr03	52540797	52544284	Phvul.003G287800	+
Phvul.010G076200	6599.43	0.00982103	-6.66991	0.344343	-19.37	1.38298e-83	4.44666e-82	Phvul.010G076200.1.p	PF00487,PF11960	PTHR32100,PTHR32100:SF17		1.14.99.33	K10257	GO:0006629,GO:0055114,GO:0016717	AT5G05580.1	FAD8	fatty acid desaturase 8			Absent		Chr10	28037674	28041059	Phvul.010G076200	-
Phvul.002G134100	727.137	0.00433322	-7.85034	0.405292	-19.3696	1.39353e-83	4.47494e-82	Phvul.002G134100.1.p	PF14432,PF01535,PF13041	PTHR24015,PTHR24015:SF552					AT1G31920.1		Tetratricopeptide repeat (TPR)-like superfamily protein			Absent		Chr02	27784962	27787241	Phvul.002G134100	+
Phvul.002G256700	1300.22	0.0674919	-3.88914	0.200899	-19.3586	1.72368e-83	5.52815e-82	Phvul.002G256700.1.p	PF00831	PTHR10916,PTHR10916:SF0	KOG3436		K02904	GO:0006412,GO:0005840,GO:0005622,GO:0003735	AT5G65220.1		Ribosomal L29 family protein			Absent	Ribosome	Chr02	42876913	42879719	Phvul.002G256700	+
Phvul.010G115500	444.033	569.889	9.15454	0.473252	19.3439	2.29438e-83	7.34922e-82	Phvul.010G115500.1.p	PF00249	PTHR10641,PTHR10641:SF613			K09422		AT5G49330.1	ATMYB111,MYB111,PFG3	myb domain protein 111	MYB	myb domain protein 111	Absent		Chr10	39286532	39287725	Phvul.010G115500	-
Phvul.002G039232	625.701	170.057	7.40988	0.383313	19.3311	2.94002e-83	9.40548e-82	Phvul.002G039232.1.p	PF08541,PF00195	PTHR11877,PTHR11877:SF27		2.3.1.74	K00660	GO:0016747,GO:0008610	AT5G13930.1	ATCHS,CHS,TT4	Chalcone and stilbene synthase family protein			Absent	Flavonoid biosynthesis; Metabolic pathways; Biosynthesis of secondary metabolites; Circadian rhythm - plant	Chr02	3756479	3757928	Phvul.002G039232	+
Phvul.003G046500	191.237	0.0224455	-5.47743	0.283395	-19.3279	3.13001e-83	1.00007e-81	Phvul.003G046500.1.p		PTHR35279,PTHR35279:SF1					AT1G26761.1		Arabinanase/levansucrase/invertase			Absent		Chr03	5718668	5720131	Phvul.003G046500	-
Phvul.011G182500	8073.25	13776.9	13.75	0.711526	19.3246	3.33426e-83	1.064e-81	Phvul.011G182500.2.p	PF00407	PTHR31907,PTHR31907:SF2				GO:0009607,GO:0006952	AT1G70890.1	MLP43	MLP-like protein 43			Absent		Chr11	49598759	49601038	Phvul.011G182500	+
Phvul.011G044700	1349.88	1608	10.651	0.551669	19.3069	4.69598e-83	1.49666e-81	Phvul.011G044700.1.p	PF01370	PTHR10366,PTHR10366:SF375				GO:0050662,GO:0003824	AT4G39230.1		NmrA-like negative transcriptional regulator family protein			Absent	Isoflavonoid biosynthesis	Chr11	4024638	4026584	Phvul.011G044700	-
Phvul.006G149680	8972.29	0.104511	-3.25827	0.168778	-19.305	4.87097e-83	1.55049e-81	Phvul.006G149680.1.p	PF13579,PF16760	PTHR12526,PTHR12526:SF341		2.4.1.21			AT1G11720.2	ATSS3,SS3	starch synthase 3			Absent	Starch and sucrose metabolism; Metabolic pathways; Biosynthesis of secondary metabolites	Chr06	25493351	25506979	Phvul.006G149680	-
Phvul.001G004500	517.318	0.000821016	-10.2503	0.530984	-19.3044	4.93648e-83	1.56938e-81	Phvul.001G004500.1.p	PF00657	PTHR22835,PTHR22835:SF227		3.1.1.3		GO:0016788	AT1G75880.2		SGNH hydrolase-type esterase superfamily protein			Absent		Chr01	271490	275181	Phvul.001G004500	-
Phvul.011G196200	567.386	0.00200725	-8.96057	0.464483	-19.2915	6.3312e-83	2.01027e-81	Phvul.011G196200.1.p	PF11883,PF01657,PF07714	PTHR27002,PTHR27002:SF95	KOG1187	2.7.11.1		GO:0004674,GO:0006468,GO:0004672	AT4G23180.1	CRK10,RLK4	cysteine-rich RLK (RECEPTOR-like protein kinase) 10			Absent		Chr11	51014039	51017363	Phvul.011G196200	+
Phvul.001G111200	1993.13	0.191957	-2.38115	0.123552	-19.2724	9.16168e-83	2.90538e-81	Phvul.001G111200.1.p	PF13883,PF10615	PTHR13343,PTHR13343:SF4	KOG3374				AT3G03890.1		FMN binding			Absent		Chr01	32650091	32654821	Phvul.001G111200	-
Phvul.007G279000	5792.02	0.00801579	-6.96294	0.361342	-19.2697	9.65521e-83	3.05808e-81	Phvul.007G279000.1.p	PF08241	PTHR10108,PTHR10108:SF920	KOG1540	2.1.1.295	K12502	GO:0008168,GO:0008152	AT3G63410.1	APG1,E37,IEP37,VTE3	S-adenosyl-L-methionine-dependent methyltransferases superfamily protein			Absent	Ubiquinone and other terpenoid-quinone biosynthesis; Metabolic pathways; Biosynthesis of secondary metabolites; Biosynthesis of cofactors	Chr07	39856715	39858877	Phvul.007G279000	-
Phvul.009G262300	301.465	17.2897	4.11184	0.213408	19.2675	1.00686e-82	3.18504e-81	Phvul.009G262300.1.p	PF00657	PTHR22835,PTHR22835:SF262				GO:0016788	AT1G53920.1	GLIP5	GDSL-motif lipase 5			Absent		Chr09	38139994	38141491	Phvul.009G262300	+
Phvul.003G148600	582.913	0.00186236	-9.06866	0.470978	-19.2549	1.28337e-82	4.05473e-81	Phvul.003G148600.2.p	PF01163,PF03822,PF00069	PTHR24343,PTHR24343:SF123	KOG0583	2.7.11.1	K07198	GO:0007165,GO:0006468,GO:0005524,GO:0004672	AT5G57630.1	CIPK21,SnRK3.4	CBL-interacting protein kinase 21			Absent		Chr03	35928136	35932279	Phvul.003G148600	-
Phvul.003G012800	474.447	48.8565	5.61048	0.291475	19.2486	1.45142e-82	4.57999e-81	Phvul.003G012800.1.p	PF07816	PTHR33095,PTHR33095:SF7					AT2G15760.1		Protein of unknown function (DUF1645)			Absent		Chr03	1316162	1317415	Phvul.003G012800	-
Phvul.011G047900	18061.4	0.13067	-2.936	0.152639	-19.235	1.88674e-82	5.94628e-81	Phvul.011G047900.1.p	PF02401	PTHR31619,PTHR31619:SF2		1.17.1.2	K03527	GO:0051745,GO:0050992,GO:0046872,GO:0019288	AT4G34350.1	CLB6,HDR,ISPH	4-hydroxy-3-methylbut-2-enyl diphosphate reductase			Absent	Terpenoid backbone biosynthesis; Metabolic pathways; Biosynthesis of secondary metabolites	Chr11	4302965	4305969	Phvul.011G047900	-
Phvul.006G211000	445.845	456.749	8.83526	0.459405	19.232	1.99928e-82	6.29317e-81	Phvul.006G211000.1.p	PF02458	PTHR31623,PTHR31623:SF15		2.3.1.160		GO:0016747	AT3G26040.1		HXXXD-type acyl-transferase family protein			Absent		Chr06	30486139	30487449	Phvul.006G211000	-
Phvul.006G024700	2315.28	0.00162944	-9.26141	0.482021	-19.2137	2.84256e-82	8.93652e-81	Phvul.006G024700.1.p	PF02458	PTHR31642,PTHR31642:SF57		2.3.1.133	K13065	GO:0016747	AT2G19070.1	SHT	spermidine hydroxycinnamoyl transferase			Absent	Phenylpropanoid biosynthesis; Flavonoid biosynthesis; Stilbenoid, diarylheptanoid and gingerol biosynthesis; Metabolic pathways; Biosynthesis of secondary metabolites	Chr06	9556936	9561110	Phvul.006G024700	-
Phvul.001G044100	988.019	0.0656044	-3.93006	0.204602	-19.2084	3.15012e-82	9.89123e-81	Phvul.001G044100.3.p	PF07082	PTHR34127,PTHR34127:SF1					AT3G43540.1		Protein of unknown function (DUF1350)			Absent		Chr01	3893967	3900161	Phvul.001G044100	-
Phvul.L002632	12542.1	13928.8	13.7658	0.716997	19.1992	3.7566e-82	1.1781e-80	Phvul.L002632.1.p	PF07883	PTHR31238,PTHR31238:SF42					AT3G05950.1		RmlC-like cupins superfamily protein			Absent		scaffold_12	1021851	1022852	Phvul.L002632	+
Phvul.002G216800	5947.61	0.133816	-2.90168	0.151231	-19.1871	4.74755e-82	1.48704e-80	Phvul.002G216800.2.p	PF00056,PF02866	PTHR11540,PTHR11540:SF21		1.1.1.37	K00026	GO:0055114,GO:0016491,GO:0016616,GO:0019752	AT5G09660.1	PMDH2	peroxisomal NAD-malate dehydrogenase 2			Absent	Citrate cycle (TCA cycle); Cysteine and methionine metabolism; Pyruvate metabolism; Glyoxylate and dicarboxylate metabolism; Carbon fixation in photosynthetic organisms; Metabolic pathways; Biosynthesis of secondary metabolites; Carbon metabolism	Chr02	38602208	38605881	Phvul.002G216800	-
Phvul.008G107300	688.672	0.12773	-2.96883	0.154774	-19.1817	5.26416e-82	1.64683e-80	Phvul.008G107300.1.p		PTHR35731,PTHR35731:SF1					AT3G09050.1					Absent		Chr08	11937582	11938838	Phvul.008G107300	+
Phvul.010G156200	724.105	0.0016146	-9.2746	0.483612	-19.1778	5.67584e-82	1.77344e-80	Phvul.010G156200.1.p	PF00487	PTHR11351,PTHR11351:SF2	KOG1600		K00507	GO:0006629	AT3G15850.1	ADS3,FAD5,FADB,JB67	fatty acid desaturase 5			Absent		Chr10	43503065	43505349	Phvul.010G156200	-
Phvul.006G005700	1728.91	0.133005	-2.91045	0.151803	-19.1725	6.28061e-82	1.96e-80	Phvul.006G005700.1.p	PF09273,PF00856	PTHR13271,PTHR13271:SF44	KOG1337	2.1.1.127		GO:0005515	AT3G07670.1		Rubisco methyltransferase family protein			Absent		Chr06	3719706	3726056	Phvul.006G005700	-
Phvul.006G059272	245.956	0.0426358	-4.55179	0.237696	-19.1497	9.74244e-82	3.03661e-80	Phvul.006G059272.2.p		PTHR10516,PTHR10516:SF250		5.2.1.8			AT4G26555.1		FKBP-like peptidyl-prolyl cis-trans isomerase family protein			Absent		Chr06	16727626	16731096	Phvul.006G059272	+
Phvul.001G145600	1205.27	244.821	7.93559	0.414418	19.1487	9.91454e-82	3.08648e-80	Phvul.001G145600.1.p	PF03018	PTHR21495,PTHR21495:SF71					AT5G42500.1		Disease resistance-responsive (dirigent-like protein) family protein			Absent	Isoflavonoid biosynthesis; Metabolic pathways; Biosynthesis of secondary metabolites	Chr01	39112918	39113907	Phvul.001G145600	-
Phvul.009G081400	2763.05	0.00577567	-7.4358	0.388669	-19.1315	1.38156e-81	4.29565e-80	Phvul.009G081400.1.p	PF06596	PTHR34455,PTHR34455:SF1				GO:0016020,GO:0015979,GO:0009523	AT2G06520.1	PSBX	photosystem II subunit X			Absent		Chr09	13413239	13413876	Phvul.009G081400	+
Phvul.L004046	858.549	0.213717	-2.22623	0.116373	-19.13	1.41979e-81	4.40914e-80	Phvul.L004046.1.p	PF02517	PTHR10794,PTHR10794:SF53			K07052	GO:0016020	AT1G14270.1		CAAX amino terminal protease family protein			Absent		scaffold_17	568504	575495	Phvul.L004046	+
Phvul.L001972	517.554	0.108456	-3.20482	0.167626	-19.1189	1.75878e-81	5.45521e-80	Phvul.L001972.1.p	PF00595,PF03572	PTHR32060,PTHR32060:SF7		3.4.21.102		GO:0005515,GO:0008236,GO:0006508	AT4G17740.2		Peptidase S41 family protein			Absent		scaffold_44	123957	131515	Phvul.L001972	+
Phvul.010G075400	1670.03	33.1234	5.04978	0.264176	19.1152	1.88651e-81	5.84429e-80	Phvul.010G075400.1.p	PF00043,PF13417	PTHR11260,PTHR11260:SF303	KOG0406	2.5.1.18	K00799	GO:0005515	AT3G09270.1	ATGSTU8,GSTU8	glutathione S-transferase TAU 8			Absent	Glutathione metabolism; Metabolic pathways	Chr10	28323708	28325462	Phvul.010G075400	+
Phvul.011G174800	975.906	0.13696	-2.86817	0.150066	-19.1128	1.97739e-81	6.11836e-80	Phvul.011G174800.1.p	PF01926,PF06071	PTHR23305,PTHR23305:SF12	KOG1491		K06942	GO:0005525	AT1G56050.1		GTP-binding protein-related			Absent		Chr11	48512461	48522793	Phvul.011G174800	-
Phvul.004G149800	817.787	0.0929128	-3.42798	0.179372	-19.111	2.04645e-81	6.32437e-80	Phvul.004G149800.2.p	PF01327	PTHR10458,PTHR10458:SF2	KOG3137	3.5.1.88	K01462	GO:0042586,GO:0005506	AT5G14660.1	ATDEF2,DEF2,PDF1B	peptide deformylase 1B			Absent		Chr04	45159764	45164368	Phvul.004G149800	+
Phvul.011G083600	290.345	0.0219989	-5.50642	0.288213	-19.1054	2.27836e-81	7.03254e-80	Phvul.011G083600.2.p		PTHR37230,PTHR37230:SF1					AT3G45050.4					Absent		Chr11	7896898	7899409	Phvul.011G083600	-
Phvul.011G100300	445.364	0.000953091	-10.0351	0.525358	-19.1014	2.45574e-81	7.57086e-80	Phvul.011G100300.2.p	PF04690	PTHR31675,PTHR31675:SF2				GO:0007275	AT1G08465.1	YAB2	Plant-specific transcription factor YABBY family protein			Absent		Chr11	10729512	10736267	Phvul.011G100300	-
Phvul.010G120200	1490.01	567.147	9.14758	0.478946	19.0994	2.55422e-81	7.86496e-80	Phvul.010G120200.1.p	PF08100,PF00891	PTHR11746,PTHR11746:SF103	KOG3178	2.1.1.111	K13066	GO:0046983,GO:0008171	AT5G54160.1	ATOMT1,OMT1	O-methyltransferase 1			Absent		Chr10	40065384	40067602	Phvul.010G120200	-
Phvul.002G029100	605.479	0.000702357	-10.4755	0.548533	-19.0973	2.65778e-81	8.17394e-80	Phvul.002G029100.1.p		PTHR37231,PTHR37231:SF1					AT3G50685.1					Absent		Chr02	2987071	2987982	Phvul.002G029100	+
Phvul.003G232300	398.206	558.272	9.12482	0.477954	19.0914	2.97636e-81	9.14269e-80	Phvul.003G232300.1.p	PF00249	PTHR10641,PTHR10641:SF565			K09422		AT3G49690.1	ATMYB84,MYB84,RAX3	myb domain protein 84	MYB	myb domain protein 84	Absent		Chr03	46543362	46544906	Phvul.003G232300	+
Phvul.010G005500	7015.96	3007.44	11.5543	0.606291	19.0574	5.7057e-81	1.75055e-79	Phvul.010G005500.1.p	PF14368	PTHR33122					AT5G05960.1		Bifunctional inhibitor/lipid-transfer protein/seed storage 2S albumin superfamily protein			Absent		Chr10	849926	851704	Phvul.010G005500	+
Phvul.010G040600	1553.95	0.000275074	-11.8279	0.620693	-19.0559	5.86518e-81	1.79731e-79	Phvul.010G040600.1.p	PF04116,PF12076	PTHR11863,PTHR11863:SF41			K15404	GO:0055114,GO:0016491,GO:0006633,GO:0005506	AT1G02205.2	CER1	Fatty acid hydroxylase superfamily			Absent	Cutin, suberine and wax biosynthesis; Biosynthesis of secondary metabolites	Chr10	6035697	6045910	Phvul.010G040600	+
Phvul.009G041300	144.669	0.0844306	-3.56609	0.187141	-19.0556	5.90096e-81	1.8061e-79	Phvul.009G041300.1.p	PF00583	PTHR13355,PTHR13355:SF12		2.3.1.4		GO:0008080	AT4G19985.1		Acyl-CoA N-acyltransferases (NAT) superfamily protein			Absent		Chr09	8485293	8487231	Phvul.009G041300	+
Phvul.006G024100	936.16	0.0059707	-7.38788	0.387722	-19.0546	6.01918e-81	1.84008e-79	Phvul.006G024100.1.p	PF00494	PTHR31480,PTHR31480:SF4	KOG1459	2.5.1.18,2.5.1.32	K02291	GO:0016740,GO:0009058	AT5G17230.1	PSY	PHYTOENE SYNTHASE			Absent	Carotenoid biosynthesis; Metabolic pathways; Biosynthesis of secondary metabolites	Chr06	9727535	9730509	Phvul.006G024100	-
Phvul.001G051900	1062.62	0.124374	-3.00724	0.157937	-19.0407	7.84252e-81	2.3946e-79	Phvul.001G051900.1.p	PF03969	PTHR12169,PTHR12169:SF5	KOG2383			GO:0005524	AT2G25530.1		AFG1-like ATPase family protein			Absent		Chr01	5652167	5672379	Phvul.001G051900	+
Phvul.001G248700	152.664	0.0310934	-5.00725	0.263014	-19.0379	8.27524e-81	2.5237e-79	Phvul.001G248700.1.p	PF14531,PF03822	PTHR24347,PTHR24347:SF167	KOG0583	2.7.11.1		GO:0007165	AT5G58380.1	CIPK10,PKS2,SIP1,SNRK3.8	SOS3-interacting protein 1			Absent		Chr01	49972232	49974793	Phvul.001G248700	-
Phvul.L001635	681.516	15.3938	3.94428	0.207233	19.0331	9.07171e-81	2.76329e-79	Phvul.L001635.1.p	PF00854	PTHR11654,PTHR11654:SF19			K14638	GO:0016020,GO:0006810,GO:0005215	AT3G45660.1		Major facilitator superfamily protein			Absent		scaffold_1223	22	890	Phvul.L001635	-
Phvul.001G149800	1312.6	0.0556619	-4.16717	0.21905	-19.0238	1.08262e-80	3.29377e-79	Phvul.001G149800.1.p		PTHR33982					AT3G52420.1	ATOEP7,OEP7	outer envelope membrane protein 7			Absent		Chr01	39685299	39685891	Phvul.001G149800	+
Phvul.006G054300	338.721	0.00125182	-9.64176	0.506846	-19.023	1.09909e-80	3.33989e-79	Phvul.006G054300.1.p	PF00067	PTHR24298,PTHR24298:SF71	KOG0156			GO:0055114,GO:0020037,GO:0016705,GO:0005506	AT3G26310.1	CYP71B35	cytochrome P450, family 71, subfamily B, polypeptide 35			Absent		Chr06	15982893	15985297	Phvul.006G054300	-
Phvul.002G268800	156.694	0.028284	-5.14387	0.270491	-19.0168	1.23776e-80	3.7568e-79	Phvul.002G268800.2.p	PF00892	PTHR31218,PTHR31218:SF15				GO:0016021,GO:0016020,GO:0022857	AT5G64700.1		nodulin MtN21 /EamA-like transporter family protein			Absent		Chr02	43959369	43962964	Phvul.002G268800	+
Phvul.010G001300	173.599	0.0271494	-5.20294	0.27375	-19.0062	1.51668e-80	4.59788e-79	Phvul.010G001300.1.p	PF00201	PTHR11926,PTHR11926:SF220	KOG1192	2.4.1.323		GO:0016758,GO:0008152	AT1G22340.1	AtUGT85A7,UGT85A7	UDP-glucosyl transferase 85A7			Absent		Chr10	1289816	1293978	Phvul.010G001300	-
Phvul.010G161600	1062.47	0.167776	-2.57539	0.135523	-19.0034	1.59991e-80	4.84444e-79	Phvul.010G161600.3.p		PTHR31096,PTHR31096:SF16					AT1G16880.1		uridylyltransferase-related			Absent		Chr10	43982693	43987144	Phvul.010G161600	-
Phvul.007G089900	1425.26	0.0933295	-3.42152	0.180059	-19.0022	1.63398e-80	4.94171e-79	Phvul.007G089900.1.p	PF02536	PTHR13068,PTHR13068:SF26				GO:0006355,GO:0005739,GO:0003690	AT4G09620.1		Mitochondrial transcription termination factor family protein			Absent		Chr07	9295484	9298579	Phvul.007G089900	-
Phvul.007G113200	321.324	0.215692	-2.21296	0.116482	-18.9983	1.762e-80	5.32258e-79	Phvul.007G113200.1.p	PF00004	PTHR20953,PTHR20953:SF4				GO:0005524	AT1G33290.1		P-loop containing nucleoside triphosphate hydrolases superfamily protein			Absent		Chr07	18257991	18265400	Phvul.007G113200	+
Phvul.008G180200	947.432	0.141957	-2.81648	0.14834	-18.9866	2.19995e-80	6.63766e-79	Phvul.008G180200.1.p	PF00342	PTHR11469,PTHR11469:SF9		5.3.1.9	K01810	GO:0006096,GO:0006094,GO:0004347	AT4G24620.1	PGI,PGI1	phosphoglucose isomerase 1			Absent	Glycolysis / Gluconeogenesis; Pentose phosphate pathway; Starch and sucrose metabolism; Amino sugar and nucleotide sugar metabolism; Metabolic pathways; Biosynthesis of secondary metabolites; Carbon metabolism	Chr08	50948470	50955614	Phvul.008G180200	+
Phvul.009G220200	6507.56	0.0340562	-4.87594	0.256842	-18.9842	2.30541e-80	6.9476e-79	Phvul.009G220200.7.p	PF03822,PF07714	PTHR24343,PTHR24343:SF143	KOG0583	2.7.11.1		GO:0007165,GO:0006468,GO:0004672	AT3G17510.1	CIPK1,SnRK3.16	CBL-interacting protein kinase 1			Absent		Chr09	33227536	33234964	Phvul.009G220200	-
Phvul.001G054800	302.759	0.0025544	-8.6128	0.453756	-18.9811	2.44243e-80	7.35182e-79	Phvul.001G054800.1.p	PF14226,PF03171	PTHR10209,PTHR10209:SF119	KOG0143	4.2.3.19		GO:0055114,GO:0016491	AT1G52820.1		2-oxoglutarate (2OG) and Fe(II)-dependent oxygenase superfamily protein			Absent		Chr01	6125335	6128136	Phvul.001G054800	+
Phvul.010G002200	640.831	12.2089	3.60986	0.190404	18.9589	3.72767e-80	1.12072e-78	Phvul.010G002200.1.p												Absent		Chr10	472006	477436	Phvul.010G002200	+
Phvul.002G128500	1354.66	0.139946	-2.83705	0.149831	-18.935	5.87247e-80	1.76347e-78	Phvul.002G128500.1.p	PF00574	PTHR10381,PTHR10381:SF24	KOG0840	3.4.21.92	K01358		AT5G45390.1	CLPP4,NCLPP4	CLP protease P4			Absent		Chr02	27082244	27085187	Phvul.002G128500	+
Phvul.011G096200	639.604	0.236702	-2.07886	0.109847	-18.9249	7.10761e-80	2.13186e-78	Phvul.011G096200.2.p		PTHR34118,PTHR34118:SF1					AT5G22340.2					Absent		Chr11	9780232	9784659	Phvul.011G096200	-
Phvul.008G058700	375.787	200.582	7.64805	0.404139	18.9243	7.19328e-80	2.15502e-78	Phvul.008G058700.2.p	PF01657,PF07714	PTHR27002,PTHR27002:SF122	KOG1187	2.7.11.1		GO:0006468,GO:0004672	AT4G21410.1	CRK29	cysteine-rich RLK (RECEPTOR-like protein kinase) 29			Absent		Chr08	5245904	5248947	Phvul.008G058700	-
Phvul.003G026100	18106.7	0.0211307	-5.56451	0.29413	-18.9186	8.02185e-80	2.40043e-78	Phvul.003G026100.1.p		PTHR31342,PTHR31342:SF7					AT3G25690.1	CHUP1	Hydroxyproline-rich glycoprotein family protein			Absent		Chr03	2519959	2526064	Phvul.003G026100	+
Phvul.009G154300	981.512	0.133099	-2.90942	0.153794	-18.9177	8.15209e-80	2.43654e-78	Phvul.009G154300.6.p	PF02146	PTHR11085,PTHR11085:SF6	KOG2683	3.5.1.98	K11414	GO:0070403	AT5G09230.7	AtSRT2,SRT2	sirtuin 2			Absent	Nicotinate and nicotinamide metabolism; Metabolic pathways	Chr09	22879246	22886468	Phvul.009G154300	+
Phvul.008G173800	114.348	0.0171285	-5.86746	0.310174	-18.9167	8.31222e-80	2.48149e-78	Phvul.008G173800.2.p	PF12697	PTHR10992,PTHR10992:SF837		3.1.1.3			AT4G39955.1		alpha/beta-Hydrolases superfamily protein			Absent		Chr08	48991460	49000592	Phvul.008G173800	+
Phvul.007G084200	1044.52	0.0724174	-3.78752	0.200248	-18.9142	8.72136e-80	2.60058e-78	Phvul.007G084200.1.p	PF00575	PTHR15838,PTHR15838:SF1			K02945	GO:0003676	AT1G71720.1		Nucleic acid-binding proteins superfamily			Absent	Ribosome	Chr07	8492140	8498359	Phvul.007G084200	+
Phvul.002G331900	19316.1	0.0379912	-4.71819	0.249975	-18.8746	1.8444e-79	5.4933e-78	Phvul.002G331900.1.p	PF05542	PTHR31808,PTHR31808:SF4					AT1G48450.1		Protein of unknown function (DUF760)			Absent		Chr02	49554880	49557278	Phvul.002G331900	-
Phvul.007G217800	415.173	15.425	3.9472	0.209243	18.8642	2.24832e-79	6.6885e-78	Phvul.007G217800.2.p	PF00847	PTHR31190,PTHR31190:SF27			K09286	GO:0006355,GO:0003700	AT3G16770.1	ATEBP,EBP,ERF72,RAP2.3	ethylene-responsive element binding protein			Absent		Chr07	34047426	34049630	Phvul.007G217800	-
Phvul.002G287200	1259.06	0.017868	-5.80648	0.307812	-18.8637	2.26681e-79	6.73562e-78	Phvul.002G287200.1.p	PF07876	PTHR33178,PTHR33178:SF1					AT2G32500.1		Stress responsive alpha-beta barrel domain protein			Absent		Chr02	45630068	45636846	Phvul.002G287200	+
Phvul.008G087600	745.497	1043.6	10.0274	0.531592	18.8629	2.30404e-79	6.83826e-78	Phvul.008G087600.1.p	PF00202	PTHR11986,PTHR11986:SF66		2.6.1.44	K00827	GO:0030170,GO:0008483	AT3G08860.1	PYD4	PYRIMIDINE 4			Absent	Alanine, aspartate and glutamate metabolism; Glycine, serine and threonine metabolism; Cysteine and methionine metabolism; Valine, leucine and isoleucine degradation; Metabolic pathways; Biosynthesis of secondary metabolites	Chr08	8618264	8624234	Phvul.008G087600	+
Phvul.002G040600	491.508	0.220169	-2.18332	0.115751	-18.8623	2.33074e-79	6.90947e-78	Phvul.002G040600.1.p	PF00069	PTHR36796		2.7.11.1		GO:0006468,GO:0005524,GO:0004672	AT5G16810.1		Protein kinase superfamily protein			Absent		Chr02	3859240	3865107	Phvul.002G040600	+
Phvul.005G085900	2593.3	0.0425222	-4.55564	0.241529	-18.8617	2.35684e-79	6.97872e-78	Phvul.005G085900.5.p	PF02736,PF00612,PF00063	PTHR13140,PTHR13140:SF384		3.6.4.1	K10357	GO:0016459,GO:0005524,GO:0003774,GO:0005515	AT5G54280.2	ATM2,ATM4,ATMYOS1	myosin 2			Absent		Chr05	27689599	27700447	Phvul.005G085900	+
Phvul.004G112900	183.938	0.00584486	-7.41862	0.393355	-18.8599	2.4386e-79	7.21241e-78	Phvul.004G112900.8.p	PF00106	PTHR24320,PTHR24320:SF100	KOG1208	1.1.1.330		GO:0016491,GO:0008152	AT4G23420.2		NAD(P)-binding Rossmann-fold superfamily protein			Absent		Chr04	39085311	39103060	Phvul.004G112900	-
Phvul.003G192800	261.108	0.0021511	-8.86071	0.470204	-18.8444	3.26754e-79	9.6529e-78	Phvul.003G192800.1.p	PF00854	PTHR11654,PTHR11654:SF184			K14638	GO:0016020,GO:0006810,GO:0005215	AT1G69850.1	ATNRT1:2,NRT1:2,NTL1	nitrate transporter 1:2			Absent		Chr03	41667505	41670986	Phvul.003G192800	-
Phvul.006G213600	3050.31	0.221892	-2.17207	0.115317	-18.8357	3.85049e-79	1.13618e-77	Phvul.006G213600.1.p	PF11891	PTHR31038,PTHR31038:SF2					AT5G24690.1		Protein of unknown function (DUF3411)			Absent		Chr06	30688562	30693544	Phvul.006G213600	+
Phvul.002G041600	3758.22	0.301693	-1.72885	0.0918009	-18.8326	4.08311e-79	1.20232e-77	Phvul.002G041600.1.p		PTHR34048,PTHR34048:SF3					AT5G16660.1					Absent		Chr02	3948487	3950699	Phvul.002G041600	-
Phvul.009G261200	83.6362	0.0656524	-3.92901	0.208628	-18.8326	4.08405e-79	1.20232e-77	Phvul.009G261200.1.p	PF00181	PTHR13691,PTHR13691:SF19			K02886	GO:0006412,GO:0005840,GO:0005622,GO:0003735	ATCG01310.1		ribosomal protein L2			Absent		Chr09	38100916	38101584	Phvul.009G261200	+
Phvul.004G013600	1600.5	0.103878	-3.26704	0.173632	-18.8159	5.59515e-79	1.64527e-77	Phvul.004G013600.1.p	PF13180,PF00089	PTHR22939,PTHR22939:SF81	KOG1320	3.4.21.107		GO:0005515,GO:0006508,GO:0004252	AT3G27925.1	Deg1,DEGP1	DegP protease 1			Absent		Chr04	1541722	1547914	Phvul.004G013600	-
Phvul.001G164700	3745.38	0.0612892	-4.02822	0.214142	-18.811	6.13698e-79	1.80252e-77	Phvul.001G164700.3.p		PTHR26312,PTHR26312:SF89					AT4G17940.1		Tetratricopeptide repeat (TPR)-like superfamily protein			Absent		Chr01	41907968	41910830	Phvul.001G164700	-
Phvul.007G221800	528.668	5.13045	2.35908	0.125418	18.8098	6.27225e-79	1.84012e-77	Phvul.007G221800.1.p	PF00560,PF08263,PF13855,PF00069	PTHR27000,PTHR27000:SF191	KOG1187	2.7.11.1		GO:0005515,GO:0006468,GO:0005524,GO:0004672	AT2G33170.1		Leucine-rich repeat receptor-like protein kinase family protein			Absent		Chr07	34507671	34512670	Phvul.007G221800	-
Phvul.002G039000	249.495	146.871	7.19841	0.38288	18.8007	7.45297e-79	2.184e-77	Phvul.002G039000.1.p	PF08541,PF00195	PTHR11877,PTHR11877:SF27		2.3.1.74	K00660	GO:0016747,GO:0008610	AT5G13930.1	ATCHS,CHS,TT4	Chalcone and stilbene synthase family protein			Absent	Flavonoid biosynthesis; Metabolic pathways; Biosynthesis of secondary metabolites; Circadian rhythm - plant	Chr02	3734660	3736221	Phvul.002G039000	-
Phvul.007G225600	1099.75	0.0112131	-6.47867	0.344605	-18.8003	7.51556e-79	2.19981e-77	Phvul.007G225600.1.p	PF00254	PTHR10516,PTHR10516:SF323	KOG0544	5.2.1.8		GO:0006457	AT3G10060.1		FKBP-like peptidyl-prolyl cis-trans isomerase family protein			Absent		Chr07	34909183	34912973	Phvul.007G225600	+
Phvul.002G077700	446.766	0.113862	-3.13464	0.166799	-18.7929	8.63254e-79	2.52385e-77	Phvul.002G077700.3.p	PF00271,PF08148			3.6.4.13			AT1G70070.1	EMB25,ISE2,PDE317	DEAD/DEAH box helicase, putative			Absent		Chr02	11945222	11953149	Phvul.002G077700	-
Phvul.001G114100	23243.9	0.117084	-3.09438	0.164666	-18.7919	8.79414e-79	2.56815e-77	Phvul.001G114100.2.p		PTHR34941										Absent		Chr01	31246026	31247153	Phvul.001G114100	+
Phvul.008G088700	1021.44	0.00199305	-8.9708	0.477379	-18.7918	8.81913e-79	2.5725e-77	Phvul.008G088700.2.p	PF04525	PTHR31087,PTHR31087:SF11					AT5G01750.2		Protein of unknown function (DUF567)			Absent		Chr08	8798586	8799513	Phvul.008G088700	+
Phvul.004G145400	604.466	0.107752	-3.21421	0.171044	-18.7917	8.83182e-79	2.57325e-77	Phvul.004G145400.1.p	PF13812,PF13041,PF01535	PTHR12683,PTHR12683:SF10				GO:0007049,GO:0005634	AT4G30825.1		Tetratricopeptide repeat (TPR)-like superfamily protein			Absent		Chr04	44662612	44665170	Phvul.004G145400	-
Phvul.005G158900	214.973	0.0026166	-8.57809	0.456568	-18.7882	9.43102e-79	2.7447e-77	Phvul.005G158900.1.p	PF00069	PTHR24361,PTHR24361:SF243	KOG0198,KOG0581	2.7.11.1		GO:0006468,GO:0005524,GO:0004672	AT4G14480.1		Protein kinase superfamily protein			Absent		Chr05	38748268	38749662	Phvul.005G158900	-
Phvul.011G157700	1110.43	0.125696	-2.99199	0.159297	-18.7825	1.051e-78	3.05521e-77	Phvul.011G157700.1.p	PF13098	PTHR10438,PTHR10438:SF255	KOG0910	1.8.1.8	K03671	GO:0045454,GO:0015035,GO:0006662	AT3G15360.1	ATHM4,ATM4,TRX-M4	thioredoxin M-type 4			Absent		Chr11	44975080	44977195	Phvul.011G157700	-
Phvul.011G048700	3727.11	5231.71	12.3531	0.657722	18.7816	1.06815e-78	3.10153e-77	Phvul.011G048700.2.p	PF00042	PTHR22924				GO:0020037,GO:0019825	AT2G16060.1	AHB1,ARATH GLB1,ATGLB1,GLB1,HB1,NSHB1	hemoglobin 1			Absent		Chr11	4362822	4364090	Phvul.011G048700	+
Phvul.001G168700	336.609	0.00991305	-6.65645	0.35448	-18.7781	1.14099e-78	3.30925e-77	Phvul.001G168700.2.p	PF00010	PTHR12565,PTHR12565:SF86				GO:0046983	AT2G20180.2	PIF1,PIL5	phytochrome interacting factor 3-like 5			Absent		Chr01	42509553	42515317	Phvul.001G168700	+
Phvul.001G175900	281.143	0.00234683	-8.73507	0.465424	-18.768	1.3805e-78	3.99937e-77	Phvul.001G175900.2.p	PF03094	PTHR31942,PTHR31942:SF20				GO:0016021,GO:0006952	AT3G45290.1	ATMLO3,MLO3	Seven transmembrane MLO family protein			Absent		Chr01	43248053	43256766	Phvul.001G175900	-
Phvul.008G145600	933.282	0.159454	-2.64879	0.141199	-18.7592	1.62754e-78	4.70969e-77	Phvul.008G145600.1.p	PF01535,PF13041	PTHR24015,PTHR24015:SF641					AT3G46610.1		Pentatricopeptide repeat (PPR-like) superfamily protein			Absent		Chr08	34633999	34636635	Phvul.008G145600	+
Phvul.001G224900	336.313	10.5811	3.40342	0.181592	18.7421	2.24486e-78	6.48869e-77	Phvul.001G224900.1.p	PF03789,PF05920,PF03790,PF03791	PTHR11850,PTHR11850:SF102	KOG0773			GO:0003677,GO:0006355,GO:0005634	AT1G23380.1	KNAT6,KNAT6L,KNAT6S	KNOTTED1-like homeobox gene 6	TALE	KNOTTED1-like homeobox gene 6	Absent		Chr01	47970468	47976339	Phvul.001G224900	+
Phvul.006G072600	3268.59	0.108122	-3.20926	0.171284	-18.7365	2.49616e-78	7.20689e-77	Phvul.006G072600.1.p	PF03227	PTHR13234,PTHR13234:SF8	KOG3160		K08059		AT1G07080.1		Thioredoxin superfamily protein			Absent		Chr06	18540898	18542970	Phvul.006G072600	-
Phvul.006G059254	1229.61	0.209227	-2.25686	0.120469	-18.734	2.61599e-78	7.5443e-77	Phvul.006G059254.1.p		PTHR34938,PTHR34938:SF1					AT1G56200.1	emb1303	embryo defective 1303			Absent		Chr06	16705153	16708390	Phvul.006G059254	+
Phvul.011G086300	1821.81	0.113263	-3.14225	0.167832	-18.7226	3.23865e-78	9.32944e-77	Phvul.011G086300.1.p	PF00080	PTHR10003,PTHR10003:SF34	KOG0441	1.15.1.1	K04565	GO:0055114,GO:0046872,GO:0006801,GO:0071486,GO:0034599,GO:0009507	AT2G28190.1	CSD2,CZSOD2	copper/zinc superoxide dismutase 2			Absent	Peroxisome	Chr11	8222918	8227984	Phvul.011G086300	+
Phvul.007G237700	1060.11	0.235862	-2.08399	0.111338	-18.7177	3.55143e-78	1.02189e-76	Phvul.007G237700.1.p	PF01169	PTHR12608,PTHR12608:SF7	KOG2881			GO:0016020	AT4G13590.1		Uncharacterized protein family (UPF0016)			Absent		Chr07	36179388	36185694	Phvul.007G237700	+
Phvul.009G137100	688.936	0.00970677	-6.68679	0.357355	-18.7119	3.96074e-78	1.13838e-76	Phvul.009G137100.1.p	PF00153	PTHR24089,PTHR24089:SF397	KOG0761		K15119		AT4G27940.1	ATMTM1,MTM1	manganese tracking factor for mitochondrial SOD2			Absent		Chr09	20653368	20662253	Phvul.009G137100	+
Phvul.001G036500	484.049	0.0656965	-3.92804	0.209926	-18.7115	3.98762e-78	1.14481e-76	Phvul.001G036500.1.p		PTHR10593,PTHR10593:SF38					AT3G50700.1	AtIDD2,IDD2	indeterminate(ID)-domain 2	C2H2	indeterminate(ID)-domain 2	Absent		Chr01	3417904	3422329	Phvul.001G036500	-
Phvul.002G137400	974.3	0.169082	-2.5642	0.137094	-18.704	4.5901e-78	1.31629e-76	Phvul.002G137400.1.p	PF04969,PF01202	PTHR21087,PTHR21087:SF0					AT2G35500.1	SKL2	shikimate kinase like 2			Absent		Chr02	28342514	28346762	Phvul.002G137400	+
Phvul.011G192200	135.045	14.0512	3.81262	0.203842	18.7039	4.60459e-78	1.31896e-76	Phvul.011G192200.1.p	PF00931	PTHR23155,PTHR23155:SF414	KOG4658			GO:0043531	AT3G14460.1		LRR and NB-ARC domains-containing disease resistance protein			Absent		Chr11	50578832	50582397	Phvul.011G192200	+
Phvul.008G003200	326.985	419.104	8.71116	0.465994	18.6937	5.56952e-78	1.59357e-76	Phvul.008G003200.1.p	PF01190											Absent		Chr08	282749	286476	Phvul.008G003200	-
Phvul.001G045100	1548.77	0.00781115	-7.00025	0.374592	-18.6877	6.23662e-78	1.78244e-76	Phvul.001G045100.3.p	PF07714	PTHR27003,PTHR27003:SF107	KOG1187	2.7.11.1		GO:0006468,GO:0004672	AT5G26150.1		protein kinase family protein			Absent		Chr01	3720002	3724520	Phvul.001G045100	+
Phvul.007G014600	4618.83	0.0194622	-5.68318	0.304124	-18.687	6.31182e-78	1.80191e-76	Phvul.007G014600.1.p	PF00612,PF00063	PTHR13140,PTHR13140:SF384		3.6.4.1		GO:0005515,GO:0016459,GO:0005524,GO:0003774	AT3G19960.1	ATM1	myosin 1			Absent		Chr07	999729	1011442	Phvul.007G014600	-
Phvul.001G234600	255.194	101.491	6.6652	0.356732	18.684	6.67616e-78	1.90379e-76	Phvul.001G234600.1.p	PF03479	PTHR31100,PTHR31100:SF13					AT3G55560.1	AGF2,AHL15	AT-hook protein of GA feedback 2			Absent		Chr01	48832897	48834455	Phvul.001G234600	-
Phvul.008G056400	2601.32	0.0580155	-4.10742	0.22	-18.67	8.67724e-78	2.47165e-76	Phvul.008G056400.1.p	PF00067	PTHR24291,PTHR24291:SF54	KOG0157		K15747	GO:0055114,GO:0020037,GO:0016705,GO:0005506	AT1G31800.1	CYP97A3,LUT5	cytochrome P450, family 97, subfamily A, polypeptide 3			Absent	Carotenoid biosynthesis; Metabolic pathways; Biosynthesis of secondary metabolites	Chr08	5029174	5035078	Phvul.008G056400	+
Phvul.010G146200	1941.22	4.91826	2.29815	0.123124	18.6653	9.47683e-78	2.6964e-76	Phvul.010G146200.1.p	PF00046,PF08670,PF01852	PTHR24326,PTHR24326:SF217	KOG0483		K09338	GO:0003677,GO:0008289	AT1G52150.1	ATHB-15,ATHB15,CNA,ICU4	Homeobox-leucine zipper family protein / lipid-binding START domain-containing protein	HD-ZIP	HD-ZIP family protein	Absent		Chr10	42761406	42769273	Phvul.010G146200	-
Phvul.008G079900	971.899	0.10164	-3.29846	0.176758	-18.6609	1.02958e-77	2.92615e-76	Phvul.008G079900.2.p	PF00583	PTHR23091,PTHR23091:SF229				GO:0008080	AT1G32070.3	ATNSI,NSI	nuclear shuttle interacting			Absent	Tryptophan metabolism; Metabolic pathways; Biosynthesis of secondary metabolites	Chr08	7758731	7762243	Phvul.008G079900	-
Phvul.009G144700	662.666	165.803	7.37332	0.395228	18.6558	1.13193e-77	3.21343e-76	Phvul.009G144700.1.p	PF14686,PF14683,PF06045	PTHR32018,PTHR32018:SF1		4.2.2.23	K18195		AT1G09890.1		Rhamnogalacturonate lyase family protein			Absent		Chr09	21675976	21680652	Phvul.009G144700	-
Phvul.009G258500	808.235	0.000527599	-10.8883	0.583805	-18.6505	1.25014e-77	3.54509e-76	Phvul.009G258500.1.p	PF14159	PTHR33222,PTHR33222:SF9					AT2G46820.2	PSAP,PSI-P,PTAC8,TMP14	photosystem I P subunit			Absent		Chr09	37836023	37838118	Phvul.009G258500	+
Phvul.003G183700	174.483	0.00377875	-8.04788	0.431516	-18.6502	1.25736e-77	3.56158e-76	Phvul.003G183700.1.p	PF03634	PTHR31072,PTHR31072:SF24					AT5G60970.1	TCP5	TEOSINTE BRANCHED 1, cycloidea and PCF transcription factor 5	TCP	TEOSINTE BRANCHED 1, cycloidea and PCF transcription factor 5	Absent		Chr03	40699832	40701810	Phvul.003G183700	-
Phvul.005G026966	594.375	0.0128589	-6.28109	0.336923	-18.6425	1.45234e-77	4.10931e-76	Phvul.005G026966.1.p												Absent		Chr05	2490560	2491077	Phvul.005G026966	-
Phvul.004G037200	178.218	0.00492442	-7.66583	0.41157	-18.6258	1.9846e-77	5.60907e-76	Phvul.004G037200.1.p	PF12095	PTHR36803					AT5G39210.1	CRR7	chlororespiratory reduction 7			Absent		Chr04	4343176	4344357	Phvul.004G037200	-
Phvul.001G212900	8161.68	0.0117862	-6.40676	0.344148	-18.6163	2.36994e-77	6.69076e-76	Phvul.001G212900.1.p	PF02672	PTHR33921,PTHR33921:SF2					AT3G62410.1	CP12,CP12-2	CP12 domain-containing protein 2			Absent		Chr01	46932977	46933970	Phvul.001G212900	-
Phvul.003G272900	1490.79	25.9775	4.69919	0.252464	18.6133	2.50619e-77	7.06757e-76	Phvul.003G272900.1.p	PF01370	PTHR10366,PTHR10366:SF397		1.23.1.4,1.23.1.1		GO:0050662,GO:0003824	AT1G32100.1	ATPRR1,PRR1	pinoresinol reductase 1			Absent	Biosynthesis of various secondary metabolites - part 2; Metabolic pathways; Biosynthesis of secondary metabolites	Chr03	51029404	51031731	Phvul.003G272900	+
Phvul.002G150000	1340.73	0.0560515	-4.1571	0.22337	-18.6109	2.62281e-77	7.38825e-76	Phvul.002G150000.5.p	PF00664,PF00005	PTHR24221,PTHR24221:SF220	KOG0057	3.6.3.43		GO:0055085,GO:0042626,GO:0016021,GO:0006810,GO:0005524,GO:0016887	AT1G70610.1	ATTAP1,TAP1	transporter associated with antigen processing protein 1			Absent		Chr02	30312561	30324112	Phvul.002G150000	-
Phvul.001G059500	282.751	0.177199	-2.49656	0.13426	-18.595	3.52997e-77	9.93268e-76	Phvul.001G059500.1.p	PF13812,PF01535,PF13041	PTHR24015,PTHR24015:SF346					AT5G10690.1		pentatricopeptide (PPR) repeat-containing protein / CBS domain-containing protein			Absent		Chr01	6870612	6880228	Phvul.001G059500	-
Phvul.008G118000	2132.99	0.0375795	-4.73391	0.254602	-18.5934	3.63492e-77	1.02167e-75	Phvul.008G118000.1.p	PF00504	PTHR14154,PTHR14154:SF11					AT5G02120.1	OHP	one helix protein			Absent		Chr08	14453452	14454584	Phvul.008G118000	+
Phvul.009G178100	2510.16	0.250172	-1.99901	0.107521	-18.5919	3.739e-77	1.04976e-75	Phvul.009G178100.1.p	PF01592	PTHR10093	KOG3361			GO:0051536,GO:0016226,GO:0005506	AT4G22220.1	ATISU1,ISU1	SufE/NifU family protein			Absent		Chr09	26536724	26538455	Phvul.009G178100	+
Phvul.011G006900	639.606	0.202719	-2.30245	0.123891	-18.5845	4.29263e-77	1.20387e-75	Phvul.011G006900.1.p		PTHR33625,PTHR33625:SF3					AT4G25170.1		Uncharacterised conserved protein (UCP012943)			Absent		Chr11	493194	495232	Phvul.011G006900	-
Phvul.005G185701	248.917	0.0198006	-5.65831	0.304478	-18.5836	4.35833e-77	1.22096e-75	Phvul.005G185701.1.p	PF00069	PTHR27003,PTHR27003:SF95	KOG1187	2.7.11.1		GO:0006468,GO:0005524,GO:0004672	AT1G16760.1		Protein kinase protein with adenine nucleotide alpha hydrolases-like domain			Absent		Chr05	40894965	40899056	Phvul.005G185701	-
Phvul.008G005500	639.633	71.0985	6.15175	0.331075	18.5812	4.56598e-77	1.27772e-75	Phvul.008G005500.1.p	PF03195	PTHR31304,PTHR31304:SF3					AT3G02550.1	LBD41	LOB domain-containing protein 41	LBD	LOB domain-containing protein 41	Absent		Chr08	510991	512518	Phvul.008G005500	+
Phvul.002G022000	667.708	7.12093	2.83207	0.152487	18.5726	5.35926e-77	1.49806e-75	Phvul.002G022000.1.p	PF02701	PTHR31992,PTHR31992:SF32				GO:0006355,GO:0003677	AT5G65590.1		Dof-type zinc finger DNA-binding family protein	Dof	Dof family protein	Absent		Chr02	2337071	2338633	Phvul.002G022000	-
Phvul.005G138000	587.54	14.7174	3.87945	0.209063	18.5564	7.23858e-77	2.02117e-75	Phvul.005G138000.6.p	PF00854	PTHR11654,PTHR11654:SF19			K14638	GO:0016020,GO:0006810,GO:0005215	AT3G45660.1		Major facilitator superfamily protein			Absent		Chr05	38048972	38052072	Phvul.005G138000	-
Phvul.001G250600	250.323	160.925	7.33024	0.39508	18.5538	7.59788e-77	2.11917e-75	Phvul.001G250600.1.p	PF00155	PTHR11751,PTHR11751:SF379	KOG0257	2.6.1.78,2.6.1.79,2.6.1.1	K15849	GO:0030170,GO:0009058	AT2G22250.3	AAT,ATAAT,MEE17	aspartate aminotransferase			Absent	Tyrosine metabolism; Phenylalanine metabolism; Phenylalanine, tyrosine and tryptophan biosynthesis; Isoquinoline alkaloid biosynthesis; Tropane, piperidine and pyridine alkaloid biosynthesis; Metabolic pathways; Biosynthesis of secondary metabolites; Biosynthesis of amino acids	Chr01	50113485	50117612	Phvul.001G250600	+
Phvul.009G006700	2294.81	0.3131	-1.6753	0.0903509	-18.5422	9.4267e-77	2.62638e-75	Phvul.009G006700.1.p		PTHR34048,PTHR34048:SF1					AT1G42960.1					Absent		Chr09	1134119	1137249	Phvul.009G006700	-
Phvul.002G139001	773.039	0.245028	-2.02898	0.109427	-18.5419	9.47467e-77	2.63686e-75	Phvul.002G139001.1.p	PF08323	PTHR12526,PTHR12526:SF382					AT5G65685.1		UDP-Glycosyltransferase superfamily protein			Absent	Starch and sucrose metabolism; Metabolic pathways; Biosynthesis of secondary metabolites	Chr02	28969897	28990496	Phvul.002G139001	-
Phvul.006G065100	4174.68	0.00126158	-9.63055	0.519476	-18.539	1.00102e-76	2.78285e-75	Phvul.006G065100.1.p	PF11493	PTHR36370					AT3G47070.1					Absent		Chr06	17583672	17584315	Phvul.006G065100	+
Phvul.001G039200	4698.78	0.0187102	-5.74003	0.309727	-18.5326	1.12795e-76	3.13231e-75	Phvul.001G039200.1.p	PF06596	PTHR34455,PTHR34455:SF1				GO:0016020,GO:0015979,GO:0009523	AT2G06520.1	PSBX	photosystem II subunit X			Absent		Chr01	4509901	4510542	Phvul.001G039200	+
Phvul.001G085500	493.277	0.0215778	-5.53431	0.29864	-18.5317	1.14531e-76	3.17706e-75	Phvul.001G085500.2.p	PF00010	PTHR31945,PTHR31945:SF13				GO:0046983	AT3G26744.1	ATICE1,ICE1,SCRM	basic helix-loop-helix (bHLH) DNA-binding superfamily protein			Absent		Chr01	13171213	13174931	Phvul.001G085500	-
Phvul.002G327000	1281.22	0.0316849	-4.98006	0.26875	-18.5305	1.17214e-76	3.24793e-75	Phvul.002G327000.1.p		PTHR35690,PTHR35690:SF1					AT1G18060.1					Absent		Chr02	49135836	49138843	Phvul.002G327000	-
Phvul.001G092900	190.352	161.854	7.33855	0.396124	18.5259	1.27643e-76	3.53309e-75	Phvul.001G092900.1.p	PF00141	PTHR31517,PTHR31517:SF7		1.11.1.7	K00430	GO:0055114,GO:0020037,GO:0006979,GO:0004601	AT5G14130.1		Peroxidase superfamily protein			Absent	Phenylpropanoid biosynthesis; Metabolic pathways; Biosynthesis of secondary metabolites	Chr01	17124459	17127397	Phvul.001G092900	-
Phvul.010G065700	1231.83	0.236679	-2.079	0.112282	-18.5158	1.53951e-76	4.25665e-75	Phvul.010G065700.2.p	PF14237	PTHR37755					AT5G01590.1					Absent		Chr10	27703549	27709144	Phvul.010G065700	-
Phvul.007G273100	812.256	0.0982453	-3.34747	0.180799	-18.5149	1.56664e-76	4.32694e-75	Phvul.007G273100.1.p	PF16891,PF00149	PTHR11668,PTHR11668:SF259	KOG0374	3.1.3.16	K06269	GO:0016787	AT2G39840.1	TOPP4	type one serine/threonine protein phosphatase 4			Absent	mRNA surveillance pathway	Chr07	39420534	39425407	Phvul.007G273100	+
Phvul.002G226000	309.652	17.4505	4.12519	0.222921	18.5052	1.87552e-76	5.17444e-75	Phvul.002G226000.1.p	PF06749	PTHR31769,PTHR31769:SF16					AT1G61065.1		Protein of unknown function (DUF1218)			Absent		Chr02	39751610	39756313	Phvul.002G226000	+
Phvul.007G189800	334.21	0.157842	-2.66345	0.143954	-18.502	1.98882e-76	5.4811e-75	Phvul.007G189800.1.p	PF13410,PF13409	PTHR32419,PTHR32419:SF21	KOG2903		K07393	GO:0005515	AT5G44000.1		Glutathione S-transferase family protein			Absent		Chr07	30974109	30975777	Phvul.007G189800	-
Phvul.003G004800	642.216	0.000663458	-10.5577	0.570696	-18.4997	2.07602e-76	5.71523e-75	Phvul.003G004800.1.p	PF00067	PTHR24286,PTHR24286:SF86	KOG0157	1.14.13.93		GO:0055114,GO:0020037,GO:0016705,GO:0005506	AT2G29090.2	CYP707A2	cytochrome P450, family 707, subfamily A, polypeptide 2			Absent	Carotenoid biosynthesis	Chr03	153272	164152	Phvul.003G004800	+
Phvul.007G261500	146.773	0.00635915	-7.29695	0.394546	-18.4945	2.28454e-76	6.28249e-75	Phvul.007G261500.1.p							AT2G41940.1	ZFP8	zinc finger protein 8			Absent		Chr07	38351561	38353215	Phvul.007G261500	+
Phvul.006G050600	419.415	0.00526668	-7.56889	0.409298	-18.4924	2.37779e-76	6.53186e-75	Phvul.006G050600.2.p	PF03009	PTHR23344,PTHR23344:SF8	KOG2258	3.1.4.46		GO:0008081,GO:0006629,GO:0008889	AT5G55480.1	SVL1	SHV3-like 1			Absent		Chr06	15544436	15560710	Phvul.006G050600	+
Phvul.002G300600	1053.6	0.0479354	-4.38276	0.237026	-18.4907	2.45547e-76	6.738e-75	Phvul.002G300600.1.p	PF01250	PTHR21011,PTHR21011:SF1			K02990	GO:0019843,GO:0006412,GO:0005840,GO:0003735	AT1G64510.1		Translation elongation factor EF1B/ribosomal protein S6 family protein			Absent	Ribosome	Chr02	46849868	46851622	Phvul.002G300600	-
Phvul.009G261901	623.44	33.211	5.05359	0.273428	18.4823	2.86521e-76	7.8539e-75	Phvul.009G261901.1.p		PTHR34206,PTHR34206:SF1					AT3G14280.1					Absent		Chr09	38126093	38126956	Phvul.009G261901	+
Phvul.011G158900	503.149	14.2412	3.832	0.207398	18.4766	3.18897e-76	8.73196e-75	Phvul.011G158900.1.p	PF05678	PTHR33402,PTHR33402:SF6					AT1G28280.2		VQ motif-containing protein			Absent		Chr11	45247924	45248884	Phvul.011G158900	+
Phvul.009G133900	4237.39	0.0164891	-5.92234	0.320662	-18.4691	3.65899e-76	1.00082e-74	Phvul.009G133900.1.p	PF13098	PTHR10438,PTHR10438:SF290	KOG0910	1.8.1.8	K03671	GO:0045454,GO:0015035,GO:0006662	AT3G15360.1	ATHM4,ATM4,TRX-M4	thioredoxin M-type 4			Absent		Chr09	20242748	20244455	Phvul.009G133900	+
Phvul.009G162700	15991.4	337.682	8.39952	0.455065	18.4578	4.50941e-76	1.2321e-74	Phvul.009G162700.1.p	PF03083	PTHR10791,PTHR10791:SF22	KOG1623		K15382	GO:0016021	AT5G50790.1		Nodulin MtN3 family protein			Absent		Chr09	24156871	24159150	Phvul.009G162700	-
Phvul.001G173300	2157.05	2543.34	11.3125	0.612991	18.4546	4.7868e-76	1.30649e-74	Phvul.001G173300.2.p	PF13410,PF13417	PTHR11260,PTHR11260:SF222	KOG0406	2.5.1.18	K00799	GO:0005515	AT5G02790.1	GSTL3	Glutathione S-transferase family protein			Absent	Glutathione metabolism; Metabolic pathways	Chr01	43013676	43015747	Phvul.001G173300	+
Phvul.006G116611	1182.13	224.258	7.80901	0.423389	18.4441	5.81855e-76	1.5864e-74	Phvul.006G116611.1.p												Absent		Chr06	22503330	22503626	Phvul.006G116611	+
Phvul.008G112900	3025.26	5165.39	12.3347	0.668902	18.4402	6.25366e-76	1.7032e-74	Phvul.008G112900.1.p	PF14368	PTHR33122,PTHR33122:SF4					AT5G55410.2		Bifunctional inhibitor/lipid-transfer protein/seed storage 2S albumin superfamily protein			Absent		Chr08	13096130	13097071	Phvul.008G112900	+
Phvul.004G111300	778.896	0.00124453	-9.65018	0.523331	-18.4399	6.28537e-76	1.71001e-74	Phvul.004G111300.1.p	PF02458	PTHR31896,PTHR31896:SF4				GO:0016747	AT5G23940.1	DCR,EMB3009,PEL3	HXXXD-type acyl-transferase family protein			Absent		Chr04	38622379	38625456	Phvul.004G111300	+
Phvul.008G043200	111.124	0.110932	-3.17225	0.172083	-18.4345	6.9498e-76	1.88876e-74	Phvul.008G043200.4.p	PF01081	PTHR30246,PTHR30246:SF1		4.1.2.14		GO:0016829,GO:0008152						Absent		Chr08	3684209	3687730	Phvul.008G043200	-
Phvul.004G087801	1679.76	0.0313952	-4.99331	0.27087	-18.4344	6.9647e-76	1.89079e-74	Phvul.004G087801.1.p	PF03109	PTHR10566,PTHR10566:SF83	KOG1236	3.6.3.46	K08869		AT1G71810.1		Protein kinase superfamily protein			Absent		Chr04	14419066	14453042	Phvul.004G087801	+
Phvul.011G047800	3766.94	0.109223	-3.19466	0.173429	-18.4206	8.98372e-76	2.43632e-74	Phvul.011G047800.2.p	PF05140	PTHR31566,PTHR31566:SF0			K07399		AT1G49380.1		cytochrome c biogenesis protein family			Absent		Chr11	4297749	4303156	Phvul.011G047800	+
Phvul.003G189600	4936.31	0.0358603	-4.80147	0.260725	-18.4158	9.81305e-76	2.6584e-74	Phvul.003G189600.1.p	PF07992	PTHR10617,PTHR10617:SF116		1.3.1.83	K10960	GO:0055114,GO:0016491	AT1G74470.1		Pyridine nucleotide-disulphide oxidoreductase family protein			Absent	Porphyrin and chlorophyll metabolism; Terpenoid backbone biosynthesis; Metabolic pathways; Biosynthesis of secondary metabolites	Chr03	41324472	41326804	Phvul.003G189600	+
Phvul.007G008600	7469.58	75.5985	6.24029	0.338885	18.4142	1.01091e-75	2.73568e-74	Phvul.007G008600.1.p	PF02431	PTHR28039,PTHR28039:SF8		5.5.1.6	K01859	GO:0016872	AT3G55120.1	A11,CFI,TT5	Chalcone-flavanone isomerase family protein			Absent	Flavonoid biosynthesis; Metabolic pathways; Biosynthesis of secondary metabolites	Chr07	616509	618799	Phvul.007G008600	-
Phvul.006G050400	442.695	0.00654109	-7.25625	0.394244	-18.4055	1.18738e-75	3.20983e-74	Phvul.006G050400.5.p	PF03009	PTHR23344,PTHR23344:SF8		3.1.4.46		GO:0008081,GO:0006629,GO:0008889	AT4G26690.1	GPDL2,MRH5,SHV3	PLC-like phosphodiesterase family protein			Absent		Chr06	15517391	15532866	Phvul.006G050400	+
Phvul.007G148700	309.684	0.0033894	-8.20475	0.445923	-18.3995	1.32619e-75	3.58126e-74	Phvul.007G148700.2.p	PF00520	PTHR10217,PTHR10217:SF494			K05391	GO:0055085,GO:0016020,GO:0006811,GO:0005216	AT2G28260.1	ATCNGC15,CNGC15	cyclic nucleotide-gated channel 15			Absent	Plant-pathogen interaction	Chr07	24599093	24603636	Phvul.007G148700	+
Phvul.011G145600	798.783	0.0264327	-5.24153	0.284951	-18.3945	1.45389e-75	3.92195e-74	Phvul.011G145600.1.p		PTHR35318,PTHR35318:SF2					AT5G54585.1					Absent		Chr11	37634356	37636231	Phvul.011G145600	-
Phvul.001G262200	547.223	0.114401	-3.12782	0.17014	-18.3838	1.76995e-75	4.76948e-74	Phvul.001G262200.1.p	PF04359	PTHR34782,PTHR34782:SF1					AT1G27385.1					Absent		Chr01	50950375	50954250	Phvul.001G262200	+
Phvul.007G275300	5298.03	47.7065	5.57611	0.303317	18.3838	1.77182e-75	4.76948e-74	Phvul.007G275300.2.p	PF03124,PF03105	PTHR10783,PTHR10783:SF53	KOG1162			GO:0016021	AT3G23430.1	ATPHO1,PHO1	phosphate 1			Absent		Chr07	39606448	39618769	Phvul.007G275300	+
Phvul.006G113000	1644.16	0.151747	-2.72026	0.147996	-18.3807	1.87677e-75	5.04668e-74	Phvul.006G113000.3.p	PF15044,PF12807,PF13424	PTHR12601,PTHR12601:SF17			K03255		AT1G01320.2		Tetratricopeptide repeat (TPR)-like superfamily protein			Absent		Chr06	22164531	22181008	Phvul.006G113000	+
Phvul.003G278800	1445.16	77.187	6.27029	0.34139	18.3669	2.41824e-75	6.49584e-74	Phvul.003G278800.1.p	PF00005,PF01061	PTHR19241,PTHR19241:SF213				GO:0016887,GO:0005524,GO:0016020	AT1G31770.1	ABCG14	ATP-binding cassette 14			Absent	ABC transporters	Chr03	51584728	51588182	Phvul.003G278800	-
Phvul.007G103400	196.5	0.285261	-1.80965	0.0985583	-18.3612	2.68714e-75	7.21054e-74	Phvul.007G103400.1.p	PF00076	PTHR24012				GO:0003676	AT3G20930.1		RNA-binding (RRM/RBD/RNP motifs) family protein			Absent		Chr07	11979986	11983484	Phvul.007G103400	+
Phvul.003G199100	2285.12	0.00104907	-9.89668	0.539379	-18.3483	3.40808e-75	9.13545e-74	Phvul.003G199100.2.p	PF00171	PTHR11699,PTHR11699:SF180		1.2.1.3	K00128	GO:0055114,GO:0016491,GO:0008152	AT3G48000.1	ALDH2,ALDH2A,ALDH2B4	aldehyde dehydrogenase 2B4			Absent	Glycolysis / Gluconeogenesis; Ascorbate and aldarate metabolism; Fatty acid degradation; Valine, leucine and isoleucine degradation; Lysine degradation; Arginine and proline metabolism; Histidine metabolism; Tryptophan metabolism; beta-Alanine metabolism; Glycerolipid metabolism; Pyruvate metabolism; Pantothenate and CoA biosynthesis; Limonene and pinene degradation; Metabolic pathways; Biosynthe…	Chr03	42367845	42372587	Phvul.003G199100	+
Phvul.008G146000	1202.62	18.8423	4.2359	0.230891	18.3459	3.56097e-75	9.53524e-74	Phvul.008G146000.1.p	PF00560,PF08263,PF13855,PF00069	PTHR27000,PTHR27000:SF143	KOG1187	2.7.11.1		GO:0005515,GO:0006468,GO:0005524,GO:0004672	AT4G08850.1		Leucine-rich repeat receptor-like protein kinase family protein			Absent		Chr08	34400525	34403827	Phvul.008G146000	-
Phvul.002G064100	139.196	74.9338	6.22755	0.339501	18.3432	3.73926e-75	1.00021e-73	Phvul.002G064100.2.p	PF03789,PF05920,PF03790,PF03791	PTHR11850,PTHR11850:SF101	KOG0773			GO:0003677,GO:0006355,GO:0005634	AT1G23380.1	KNAT6,KNAT6L,KNAT6S	KNOTTED1-like homeobox gene 6	TALE	KNOTTED1-like homeobox gene 6	Absent		Chr02	7665197	7674753	Phvul.002G064100	-
Phvul.004G085100	224.682	0.00209799	-8.89677	0.485291	-18.3329	4.52297e-75	1.20858e-73	Phvul.004G085100.1.p	PF13347	PTHR19432,PTHR19432:SF38			K15378		AT1G22710.1	ATSUC2,SUC2,SUT1	sucrose-proton symporter 2			Absent		Chr04	27703506	27706463	Phvul.004G085100	+
Phvul.008G283400	464.403	0.0387015	-4.69147	0.255987	-18.327	5.04302e-75	1.34613e-73	Phvul.008G283400.1.p	PF02341	PTHR33791,PTHR33791:SF4					AT5G19855.1		Chaperonin-like RbcX protein			Absent		Chr08	62362922	62365710	Phvul.008G283400	+
Phvul.007G042000	10411.2	0.205218	-2.28477	0.124727	-18.3182	5.92525e-75	1.57996e-73	Phvul.007G042000.1.p	PF05542	PTHR33598,PTHR33598:SF2					AT2G14910.1					Absent		Chr07	3423708	3427630	Phvul.007G042000	+
Phvul.011G178900	3206.59	0.0826336	-3.59713	0.196716	-18.2858	1.07281e-74	2.85765e-73	Phvul.011G178900.1.p	PF10184	PTHR22750,PTHR22750:SF44	KOG4457				AT1G79510.2		Uncharacterized conserved protein (DUF2358)			Absent		Chr11	49003836	49005625	Phvul.011G178900	+
Phvul.005G112700	767.171	361.556	8.49807	0.464993	18.2757	1.29254e-74	3.43934e-73	Phvul.005G112700.1.p	PF01657	PTHR32411					AT3G22060.1		Receptor-like protein kinase-related family protein			Absent		Chr05	34246172	34248650	Phvul.005G112700	-
Phvul.005G166800	319.636	0.0013286	-9.55588	0.523034	-18.2701	1.43208e-74	3.80666e-73	Phvul.005G166800.1.p	PF07911	PTHR33108,PTHR33108:SF14					AT5G25840.1		Protein of unknown function (DUF1677)			Absent		Chr05	39413687	39414262	Phvul.005G166800	-
Phvul.002G256200	1502.97	0.0353851	-4.82071	0.263911	-18.2664	1.53121e-74	4.06593e-73	Phvul.002G256200.2.p	PF03000	PTHR32370,PTHR32370:SF37					AT5G10250.1	DOT3	Phototropic-responsive NPH3 family protein			Absent		Chr02	42839313	42843345	Phvul.002G256200	-
Phvul.009G007100	907.508	0.0991389	-3.33441	0.182642	-18.2565	1.83623e-74	4.87079e-73	Phvul.009G007100.2.p	PF00254	PTHR10516,PTHR10516:SF319		5.2.1.8		GO:0006457	AT1G20810.1		FKBP-like peptidyl-prolyl cis-trans isomerase family protein			Absent		Chr09	1155740	1157632	Phvul.009G007100	+
Phvul.010G133300	1241.53	7.85295	2.97323	0.162913	18.2504	2.05305e-74	5.44025e-73	Phvul.010G133300.2.p	PF02045	PTHR12632,PTHR12632:SF12			K08064	GO:0006355,GO:0003700	AT1G72830.1	ATHAP2C,HAP2C,NF-YA3	nuclear factor Y, subunit A3			Absent		Chr10	41539292	41543858	Phvul.010G133300	+
Phvul.002G278100	1388.43	0.07317	-3.7726	0.206736	-18.2484	2.13119e-74	5.64144e-73	Phvul.002G278100.1.p	PF00762	PTHR11108,PTHR11108:SF5		4.99.1.1	K01772	GO:0006783,GO:0004325	AT2G30390.1	ATFC-II,FC-II,FC2	ferrochelatase 2			Absent	Porphyrin and chlorophyll metabolism; Metabolic pathways; Biosynthesis of secondary metabolites; Biosynthesis of cofactors	Chr02	44768442	44774471	Phvul.002G278100	-
Phvul.011G182600	286.587	341.007	8.41366	0.461116	18.2463	2.21504e-74	5.85732e-73	Phvul.011G182600.1.p	PF00407	PTHR31907,PTHR31907:SF2				GO:0009607,GO:0006952	AT1G70890.1	MLP43	MLP-like protein 43			Absent		Chr11	49604234	49606030	Phvul.011G182600	+
Phvul.010G134800	389.675	0.00121073	-9.6899	0.531176	-18.2424	2.37966e-74	6.28612e-73	Phvul.010G134800.1.p	PF01477,PF00305	PTHR11771,PTHR11771:SF48		1.13.11.58,1.13.11.12	K15718	GO:0005515,GO:0055114,GO:0046872,GO:0016702	AT1G55020.1	ATLOX1,LOX1	lipoxygenase 1			Absent	Linoleic acid metabolism	Chr10	41705211	41710020	Phvul.010G134800	+
Phvul.002G038800	152.136	82.8291	6.37207	0.34943	18.2356	2.69352e-74	7.10781e-73	Phvul.002G038800.2.p	PF08541,PF00195	PTHR11877,PTHR11877:SF27		2.3.1.74	K00660	GO:0016747,GO:0008610	AT5G13930.1	ATCHS,CHS,TT4	Chalcone and stilbene synthase family protein			Absent	Flavonoid biosynthesis; Metabolic pathways; Biosynthesis of secondary metabolites; Circadian rhythm - plant	Chr02	3716703	3718257	Phvul.002G038800	-
Phvul.006G195100	2064.82	0.159779	-2.64585	0.145097	-18.2351	2.71954e-74	7.16907e-73	Phvul.006G195100.1.p		PTHR31346,PTHR31346:SF3					AT1G11430.1		plastid developmental protein DAG, putative			Absent		Chr06	29398076	29399809	Phvul.006G195100	+
Phvul.006G206500	1416.83	0.337837	-1.5656	0.0858713	-18.2319	2.87918e-74	7.58204e-73	Phvul.006G206500.2.p	PF00403,PF13424	PTHR10098,PTHR10098:SF117				GO:0046872,GO:0030001	AT3G14110.2	FLU	Tetratricopeptide repeat (TPR)-like superfamily protein			Absent		Chr06	30128189	30133525	Phvul.006G206500	+
Phvul.008G061900	1996.77	0.0670158	-3.89935	0.214001	-18.2212	3.50484e-74	9.22011e-73	Phvul.008G061900.3.p	PF07690	PTHR11662,PTHR11662:SF255	KOG2532			GO:0055085,GO:0016021	AT4G00370.1	ANTR2,PHT4;4	Major facilitator superfamily protein			Absent		Chr08	5601956	5608153	Phvul.008G061900	-
Phvul.005G067950	901.209	0.0841126	-3.57154	0.196016	-18.2206	3.54047e-74	9.30423e-73	Phvul.005G067950.1.p	PF03634	PTHR31072,PTHR31072:SF3					AT3G15030.2	MEE35,TCP4	TCP family transcription factor 4	TCP	TCP family protein	Absent		Chr05	11699989	11702240	Phvul.005G067950	+
Phvul.007G274900	342.629	0.00259516	-8.58996	0.471463	-18.2198	3.59539e-74	9.43883e-73	Phvul.007G274900.2.p	PF00854	PTHR11654,PTHR11654:SF73	KOG1237			GO:0016020,GO:0006810,GO:0005215	AT5G46050.1	ATPTR3,PTR3	peptide transporter 3			Absent		Chr07	39556596	39561636	Phvul.007G274900	-
Phvul.011G115230	518.3	885.923	9.79104	0.537584	18.213	4.06852e-74	1.06699e-72	Phvul.011G115230.1.p	PF00249	PTHR10641,PTHR10641:SF574	KOG0048		K09422		AT4G13480.1	AtMYB79,MYB79	myb domain protein 79	MYB	myb domain protein 79	Absent		Chr11	22230836	22232127	Phvul.011G115230	+
Phvul.007G274000	770.692	0.137373	-2.86383	0.157412	-18.1933	5.83392e-74	1.5284e-72	Phvul.007G274000.2.p	PF00248	PTHR11732,PTHR11732:SF255	KOG1575				AT1G04420.1		NAD(P)-linked oxidoreductase superfamily protein			Absent		Chr07	39483405	39488463	Phvul.007G274000	-
Phvul.005G133000	642.691	991.599	9.95361	0.54789	18.1672	9.39099e-74	2.45778e-72	Phvul.005G133000.1.p	PF00194	PTHR18952,PTHR18952:SF111	KOG0382	4.2.1.1	K01674		AT1G08080.1	ACA7,ATACA7	alpha carbonic anhydrase 7			Absent	Nitrogen metabolism; Metabolic pathways	Chr05	37246275	37248852	Phvul.005G133000	-
Phvul.009G244100	5698.6	1015.5	9.98797	0.54983	18.1656	9.67266e-74	2.52889e-72	Phvul.009G244100.1.p	PF00067	PTHR24298,PTHR24298:SF61				GO:0055114,GO:0020037,GO:0016705,GO:0005506	AT4G37340.1	CYP81D3	cytochrome P450, family 81, subfamily D, polypeptide 3			Absent	Isoflavonoid biosynthesis; Metabolic pathways; Biosynthesis of secondary metabolites	Chr09	36496196	36498045	Phvul.009G244100	+
Phvul.001G023800	687.593	0.24825	-2.01014	0.11066	-18.165	9.7642e-74	2.55021e-72	Phvul.001G023800.3.p	PF11977,PF13812	PTHR13547,PTHR13547:SF3		3.1.26.5	K18213		AT2G32230.1	PRORP1	proteinaceous RNase P 1			Absent		Chr01	2009098	2013649	Phvul.001G023800	+
Phvul.006G110800	1700.62	0.169769	-2.55835	0.140846	-18.1642	9.91492e-74	2.58692e-72	Phvul.006G110800.1.p	PF00153	PTHR24089,PTHR24089:SF329	KOG0752		K14684		AT4G01100.1	ADNT1	adenine nucleotide transporter 1			Absent		Chr06	21951276	21956343	Phvul.006G110800	-
Phvul.009G221700	836.933	0.0418544	-4.57848	0.252251	-18.1505	1.27228e-73	3.31614e-72	Phvul.009G221700.1.p	PF00861	PTHR12899			K02881	GO:0006412,GO:0005840,GO:0005622,GO:0003735	AT1G48350.1		Ribosomal L18p/L5e family protein			Absent	Ribosome	Chr09	33438444	33441081	Phvul.009G221700	+
Phvul.004G146800	460.418	22.7399	4.50716	0.248359	18.1478	1.33726e-73	3.48194e-72	Phvul.004G146800.2.p	PF00249	PTHR31496,PTHR31496:SF7					AT5G16560.1	KAN,KAN1	Homeodomain-like superfamily protein			Absent		Chr04	44848948	44857728	Phvul.004G146800	+
Phvul.007G212500	760.578	0.0206903	-5.5949	0.308435	-18.1396	1.55121e-73	4.03489e-72	Phvul.007G212500.1.p	PF00501	PTHR24096,PTHR24096:SF111		6.2.1.3	K01897	GO:0008152,GO:0003824	AT2G47240.1	CER8,LACS1	AMP-dependent synthetase and ligase family protein			Absent	Fatty acid biosynthesis; Fatty acid degradation; Metabolic pathways; Fatty acid metabolism; Peroxisome	Chr07	33488707	33493356	Phvul.007G212500	+
Phvul.004G037700	1390.56	0.0177292	-5.81773	0.320749	-18.138	1.59822e-73	4.15293e-72	Phvul.004G037700.3.p	PF03634	PTHR31072,PTHR31072:SF5					AT3G02150.2	PTF1,TCP13,TFPD	plastid transcription factor 1			Absent		Chr04	4392915	4395669	Phvul.004G037700	+
Phvul.001G105101	617.193	0.000764392	-10.3534	0.570841	-18.1371	1.62344e-73	4.21416e-72	Phvul.001G105101.1.p	PF01554	PTHR11206,PTHR11206:SF102	KOG1347		K03327	GO:0055085,GO:0016020,GO:0015297,GO:0015238,GO:0006855	AT1G33110.1		MATE efflux family protein			Absent		Chr01	21931280	21937295	Phvul.001G105101	-
Phvul.006G144200	267.387	0.00348041	-8.16653	0.450818	-18.1149	2.43019e-73	6.3019e-72	Phvul.006G144200.2.p	PF14531	PTHR23257,PTHR23257:SF475	KOG0192	2.7.11.1			AT1G62400.1	HT1	Protein kinase superfamily protein			Absent		Chr06	24999504	25004231	Phvul.006G144200	-
Phvul.007G033800	3725.78	6.76006	2.75704	0.15222	18.1121	2.55617e-73	6.62185e-72	Phvul.007G033800.1.p	PF00274	PTHR11627,PTHR11627:SF8		4.1.2.13	K01623	GO:0006096,GO:0004332	AT2G01140.1		Aldolase superfamily protein			Absent	Glycolysis / Gluconeogenesis; Pentose phosphate pathway; Fructose and mannose metabolism; Carbon fixation in photosynthetic organisms; Metabolic pathways; Biosynthesis of secondary metabolites; Carbon metabolism; Biosynthesis of amino acids	Chr07	2745003	2747868	Phvul.007G033800	+
Phvul.009G258000	281.164	0.207733	-2.2672	0.125285	-18.0964	3.40445e-73	8.81041e-72	Phvul.009G258000.2.p	PF00076	PTHR24012	KOG0131		K13126	GO:0003676	AT1G01080.1		RNA-binding (RRM/RBD/RNP motifs) family protein			Absent		Chr09	37816098	37817777	Phvul.009G258000	+
Phvul.009G202200	324.894	0.00130794	-9.57849	0.529758	-18.0809	4.50959e-73	1.16586e-71	Phvul.009G202200.1.p	PF03634	PTHR31072,PTHR31072:SF24					AT5G60970.1	TCP5	TEOSINTE BRANCHED 1, cycloidea and PCF transcription factor 5	TCP	TEOSINTE BRANCHED 1, cycloidea and PCF transcription factor 5	Absent		Chr09	30688376	30690462	Phvul.009G202200	-
Phvul.004G056200	1008.77	0.258285	-1.95297	0.108018	-18.08	4.58254e-73	1.18351e-71	Phvul.004G056200.3.p	PF09273	PTHR13271,PTHR13271:SF9	KOG1337	2.1.1.127			AT5G14260.3		Rubisco methyltransferase family protein			Absent		Chr04	7619106	7625425	Phvul.004G056200	+
Phvul.003G230600	395.308	675.563	9.39995	0.520011	18.0764	4.88806e-73	1.26114e-71	Phvul.003G230600.1.p	PF03479	PTHR31100,PTHR31100:SF14					AT4G17800.1		Predicted AT-hook DNA-binding family protein			Absent		Chr03	46229665	46230522	Phvul.003G230600	-
Phvul.006G129500	690.515	966.146	9.9161	0.54874	18.0707	5.42438e-73	1.3981e-71	Phvul.006G129500.1.p	PF00141	PTHR31388,PTHR31388:SF22		1.11.1.7	K00430	GO:0055114,GO:0020037,GO:0006979,GO:0004601	AT5G06730.1		Peroxidase superfamily protein			Absent	Phenylpropanoid biosynthesis; Metabolic pathways; Biosynthesis of secondary metabolites	Chr06	23728408	23730249	Phvul.006G129500	-
Phvul.007G227400	2371.84	0.0648779	-3.94613	0.218414	-18.0672	5.77865e-73	1.4879e-71	Phvul.007G227400.1.p	PF13417	PTHR11260,PTHR11260:SF166		2.5.1.18		GO:0005515	AT5G03880.1		Thioredoxin family protein			Absent		Chr07	35088940	35097173	Phvul.007G227400	-
Phvul.007G161000	214.915	0.0242466	-5.36607	0.297141	-18.059	6.70393e-73	1.7244e-71	Phvul.007G161000.1.p	PF03692	PTHR36791,PTHR36791:SF2			K06940		AT5G02710.1					Absent		Chr07	27253406	27255358	Phvul.007G161000	+
Phvul.003G143200	174.584	0.0204746	-5.61002	0.310697	-18.0562	7.04903e-73	1.81134e-71	Phvul.003G143200.1.p	PF02209,PF00626	PTHR11977,PTHR11977:SF47				GO:0007010,GO:0003779	AT4G30160.1	ATVLN4,VLN4	villin 4			Absent		Chr03	35072058	35088692	Phvul.003G143200	-
Phvul.008G275700	614.889	0.048592	-4.36314	0.241759	-18.0475	8.2556e-73	2.11924e-71	Phvul.008G275700.1.p	PF02536	PTHR13068,PTHR13068:SF13			K15032	GO:0006355,GO:0005739,GO:0003690	AT5G55580.1		Mitochondrial transcription termination factor family protein			Absent		Chr08	61895934	61898702	Phvul.008G275700	+
Phvul.002G287600	1643.82	0.094473	-3.40395	0.188691	-18.0398	9.48312e-73	2.4319e-71	Phvul.002G287600.2.p	PF00575	PTHR23270,PTHR23270:SF7				GO:0003676	AT1G12800.1		Nucleic acid-binding, OB-fold-like protein			Absent		Chr02	45654641	45661448	Phvul.002G287600	-
Phvul.001G088800	476.683	0.253218	-1.98155	0.109876	-18.0344	1.04602e-72	2.67976e-71	Phvul.001G088800.2.p	PF09366	PTHR34131,PTHR34131:SF2					AT4G31115.1		Protein of unknown function (DUF1997)			Absent		Chr01	14069615	14079319	Phvul.001G088800	-
Phvul.008G238800	1270.23	5.79736	2.5354	0.140588	18.0342	1.04967e-72	2.68641e-71	Phvul.008G238800.1.p		PTHR35508,PTHR35508:SF1					AT5G16550.1					Absent		Chr08	58747956	58750204	Phvul.008G238800	+
Phvul.008G007700	337.433	0.255186	-1.97038	0.109278	-18.031	1.1134e-72	2.84666e-71	Phvul.008G007700.1.p	PF01985	PTHR31846,PTHR31846:SF10	KOG1990			GO:0003723	AT5G16180.1	ATCRS1,CRS1	ortholog of maize chloroplast splicing factor CRS1			Absent		Chr08	700834	707213	Phvul.008G007700	+
Phvul.011G039200	369.312	0.223263	-2.16318	0.12007	-18.016	1.45847e-72	3.72516e-71	Phvul.011G039200.1.p	PF13041	PTHR24015,PTHR24015:SF606					AT5G50280.1	EMB1006	Pentatricopeptide repeat (PPR) superfamily protein			Absent		Chr11	3567672	3571205	Phvul.011G039200	-
Phvul.007G151500	247.998	0.00270968	-8.52766	0.473399	-18.0137	1.52093e-72	3.88081e-71	Phvul.007G151500.2.p	PF00194	PTHR18952,PTHR18952:SF100	KOG0382	4.2.1.1	K01674		AT1G08080.1	ACA7,ATACA7	alpha carbonic anhydrase 7			Absent	Nitrogen metabolism; Metabolic pathways	Chr07	25644818	25648435	Phvul.007G151500	-
Phvul.005G079733	289.381	0.0159494	-5.97036	0.331449	-18.0129	1.54265e-72	3.9323e-71	Phvul.005G079733.4.p	PF00069,PF11721	PTHR27006,PTHR27006:SF11	KOG4579,KOG0531	2.7.11.1		GO:0006468,GO:0005524,GO:0004672	AT1G53420.1		Leucine-rich repeat transmembrane protein kinase			Absent		Chr05	19324433	19355247	Phvul.005G079733	-
Phvul.006G104500	350.495	0.00184994	-9.07831	0.504151	-18.0071	1.71307e-72	4.36233e-71	Phvul.006G104500.1.p	PF05033,PF10440,PF00856	PTHR22884,PTHR22884:SF376	KOG1082	2.1.1.43		GO:0034968,GO:0018024,GO:0008270,GO:0005634,GO:0005515	AT3G04380.1	SDG31,SUVR4	SET-domain containing protein lysine methyltransferase family protein			Absent		Chr06	21384848	21391420	Phvul.006G104500	+
Phvul.001G019400	506.083	0.0596853	-4.06648	0.225896	-18.0015	1.89473e-72	4.82011e-71	Phvul.001G019400.1.p	PF14389,PF04784	PTHR23054,PTHR23054:SF29					AT5G42690.2		Protein of unknown function, DUF547			Absent		Chr01	1546195	1550468	Phvul.001G019400	-
Phvul.009G158200	422.145	5.64196	2.4962	0.138734	17.9926	2.22603e-72	5.65728e-71	Phvul.009G158200.1.p	PF00249	PTHR10641,PTHR10641:SF643	KOG0048		K09422		AT4G09460.1	AtMYB6,MYB6	myb domain protein 6	MYB	myb domain protein 6	Absent		Chr09	23450153	23451812	Phvul.009G158200	+
Phvul.004G155000	983.123	0.000660699	-10.5637	0.587229	-17.9891	2.37171e-72	6.0215e-71	Phvul.004G155000.1.p	PF00069	PTHR27009,PTHR27009:SF21	KOG1187	3.1.4.46	K04730	GO:0006468,GO:0005524,GO:0004672	AT1G66980.1	SNC4	suppressor of npr1-1 constitutive 4			Absent		Chr04	45863239	45870041	Phvul.004G155000	-
Phvul.005G117600	303.526	0.00156044	-9.32383	0.518342	-17.9878	2.42843e-72	6.15936e-71	Phvul.005G117600.4.p	PF09011	PTHR31675,PTHR31675:SF2				GO:0007275	AT1G08465.1	YAB2	Plant-specific transcription factor YABBY family protein			Absent		Chr05	35174317	35183295	Phvul.005G117600	+
Phvul.004G042450	1649.13	0.0408125	-4.61485	0.256581	-17.9859	2.51119e-72	6.36294e-71	Phvul.004G042450.2.p	PF00319,PF01486	PTHR11945,PTHR11945:SF180	KOG0014		K09264	GO:0046983,GO:0003677,GO:0006355,GO:0005634,GO:0003700	AT5G60910.1	AGL8,FUL	AGAMOUS-like 8			Absent		Chr04	5043759	5057349	Phvul.004G042450	+
Phvul.007G008500	1796.11	23.3876	4.54767	0.252971	17.9771	2.94697e-72	7.45971e-71	Phvul.007G008500.1.p	PF02431	PTHR28039,PTHR28039:SF8		5.5.1.6	K01859	GO:0016872	AT3G55120.1	A11,CFI,TT5	Chalcone-flavanone isomerase family protein			Absent	Flavonoid biosynthesis; Metabolic pathways; Biosynthesis of secondary metabolites	Chr07	612607	614403	Phvul.007G008500	+
Phvul.009G135000	390.606	0.231348	-2.11186	0.117517	-17.9707	3.30331e-72	8.35341e-71	Phvul.009G135000.1.p	PF02576	PTHR34544,PTHR34544:SF2				GO:0042274	AT1G77122.1		Uncharacterised protein family UPF0090			Absent		Chr09	20393241	20397804	Phvul.009G135000	-
Phvul.001G143700	682.549	0.0696804	-3.8431	0.213939	-17.9635	3.76234e-72	9.50476e-71	Phvul.001G143700.1.p	PF00085	PTHR10438,PTHR10438:SF283	KOG0907	1.8.1.9		GO:0045454,GO:0015035,GO:0006662	AT5G06690.1	WCRKC1	WCRKC thioredoxin 1			Absent		Chr01	38741564	38743324	Phvul.001G143700	+
Phvul.008G164300	320.386	0.00161195	-9.27697	0.516463	-17.9625	3.82961e-72	9.66511e-71	Phvul.008G164300.1.p	PF13855,PF07714,PF12819	PTHR27003,PTHR27003:SF105	KOG1187	2.7.11.1,2.7.10.1		GO:0005515,GO:0006468,GO:0004672	AT4G29990.1		Leucine-rich repeat transmembrane protein kinase protein			Absent		Chr08	44972171	44982191	Phvul.008G164300	-
Phvul.005G064900	177.8	0.00375099	-8.05851	0.448908	-17.9514	4.68194e-72	1.18045e-70	Phvul.005G064900.1.p	PF08387	PTHR32212,PTHR32212:SF126					AT3G14710.1		RNI-like superfamily protein			Absent		Chr05	10729237	10732354	Phvul.005G064900	+
Phvul.L002032	1288.7	0.131728	-2.92437	0.162988	-17.9423	5.5156e-72	1.38927e-70	Phvul.L002032.1.p	PF11282	PTHR36802,PTHR36802:SF1					AT5G37360.1					Absent		scaffold_12	453359	456171	Phvul.L002032	+
Phvul.004G135900	382.754	0.309357	-1.69265	0.0943572	-17.9388	5.87268e-72	1.47775e-70	Phvul.004G135900.1.p	PF00149	PTHR36492,PTHR36492:SF2				GO:0016787						Absent		Chr04	43573198	43577995	Phvul.004G135900	+
Phvul.007G202800	1591.99	0.000269221	-11.8589	0.661116	-17.9377	5.98542e-72	1.50463e-70	Phvul.007G202800.2.p	PF04398	PTHR31676,PTHR31676:SF10					AT1G09310.1		Protein of unknown function, DUF538			Absent		Chr07	32585619	32586448	Phvul.007G202800	+
Phvul.008G119600	1856.55	0.0227256	-5.45954	0.304368	-17.9373	6.03443e-72	1.51545e-70	Phvul.008G119600.1.p	PF13460	PTHR14194,PTHR14194:SF78					AT2G37660.1		NAD(P)-binding Rossmann-fold superfamily protein			Absent		Chr08	14793123	14805208	Phvul.008G119600	+
Phvul.005G076700	269.679	0.132938	-2.91118	0.162306	-17.9364	6.13179e-72	1.53839e-70	Phvul.005G076700.3.p	PF00643	PTHR31832,PTHR31832:SF4				GO:0008270,GO:0005622	AT1G78600.2	DBB3,LZF1,STH3	light-regulated zinc finger protein 1			Absent		Chr05	18235876	18239674	Phvul.005G076700	+
Phvul.003G245900	557.621	0.00109202	-9.83878	0.548549	-17.936	6.17366e-72	1.54736e-70	Phvul.003G245900.2.p	PF00106	PTHR24322,PTHR24322:SF315		1.1.1.9		GO:0016491,GO:0008152	AT3G50560.1		NAD(P)-binding Rossmann-fold superfamily protein			Absent		Chr03	48287439	48290673	Phvul.003G245900	+
Phvul.003G214800	937.345	20.9528	4.38907	0.244838	17.9264	7.33442e-72	1.83649e-70	Phvul.003G214800.1.p	PF08263,PF13855,PF00069	PTHR27006,PTHR27006:SF2	KOG1187	2.7.11.1		GO:0005515,GO:0006468,GO:0005524,GO:0004672	AT4G22730.1		Leucine-rich repeat protein kinase family protein			Absent		Chr03	44157708	44161136	Phvul.003G214800	+
Phvul.003G101200	556.99	0.00153101	-9.3513	0.521763	-17.9225	7.87329e-72	1.96948e-70	Phvul.003G101200.1.p	PF04535	PTHR11615,PTHR11615:SF150					AT4G15630.1		Uncharacterised protein family (UPF0497)			Absent		Chr03	24708557	24711340	Phvul.003G101200	-
Phvul.005G108600	2550.48	0.0037067	-8.07565	0.450607	-17.9217	7.98161e-72	1.99462e-70	Phvul.005G108600.1.p	PF11264	PTHR34793,PTHR34793:SF1				GO:0015979,GO:0010207	AT2G20890.1	PSB29,THF1	photosystem II reaction center PSB29 protein			Absent		Chr05	32996378	32999236	Phvul.005G108600	+
Phvul.009G008400	382.618	0.00338681	-8.20586	0.458077	-17.9137	9.21887e-72	2.30155e-70	Phvul.009G008400.2.p	PF01789	PTHR31407,PTHR31407:SF17				GO:0019898,GO:0015979,GO:0009654,GO:0009523,GO:0005509	AT1G76450.1		Photosystem II reaction center PsbP family protein			Absent		Chr09	1324230	1327221	Phvul.009G008400	+
Phvul.008G099200	2715.68	0.248979	-2.0059	0.112025	-17.9059	1.06056e-71	2.64518e-70	Phvul.008G099200.2.p	PF04012	PTHR31088,PTHR31088:SF6	KOG2910		K03969		AT1G65260.1	PTAC4,VIPP1	plastid transcriptionally active 4			Absent		Chr08	16293285	16300509	Phvul.008G099200	+
Phvul.001G207300	271.382	0.00156421	-9.32035	0.52056	-17.9045	1.08806e-71	2.71109e-70	Phvul.001G207300.1.p	PF04043	PTHR31080,PTHR31080:SF16		3.1.1.11		GO:0004857	AT3G62820.1		Plant invertase/pectin methylesterase inhibitor superfamily protein			Absent		Chr01	46468548	46469573	Phvul.001G207300	+
Phvul.001G196800	3301.73	6.87056	2.78043	0.155294	17.9043	1.09089e-71	2.71549e-70	Phvul.001G196800.4.p	PF02045	PTHR12632,PTHR12632:SF7	KOG1561		K08064	GO:0006355,GO:0003700	AT5G06510.1	NF-YA10	nuclear factor Y, subunit A10			Absent		Chr01	45618577	45624252	Phvul.001G196800	-
Phvul.009G073700	421.74	2.25361	1.17224	0.0655794	17.8751	1.84403e-71	4.58577e-70	Phvul.009G073700.2.p	PF09741	PTHR21477,PTHR21477:SF13	KOG2465				AT1G59520.1	CW7	CW7			Absent		Chr09	12602831	12611046	Phvul.009G073700	+
Phvul.008G030200	169.511	0.00337317	-8.21168	0.459627	-17.866	2.17201e-71	5.39611e-70	Phvul.008G030200.1.p	PF11721,PF07714	PTHR27003,PTHR27003:SF104	KOG1187	2.7.11.1		GO:0006468,GO:0004672	AT3G51550.1	FER	Malectin/receptor-like protein kinase family protein			Absent		Chr08	2420399	2422993	Phvul.008G030200	-
Phvul.010G115200	235.447	8.67985	3.11767	0.174599	17.8562	2.58721e-71	6.42139e-70	Phvul.010G115200.2.p		PTHR34061					AT4G10810.1					Absent		Chr10	39239230	39240463	Phvul.010G115200	+
Phvul.008G211500	1684.61	0.111734	-3.16187	0.177171	-17.8464	3.08195e-71	7.64185e-70	Phvul.008G211500.4.p		PTHR32098,PTHR32098:SF5		5.5.1.19			AT2G32640.1		Lycopene beta/epsilon cyclase protein			Absent		Chr08	55988260	55995828	Phvul.008G211500	-
Phvul.006G134500	351.924	0.280274	-1.83509	0.102927	-17.829	4.20797e-71	1.04136e-69	Phvul.006G134500.1.p	PF00300	PTHR23029,PTHR23029:SF49					AT3G52155.1		Phosphoglycerate mutase family protein			Absent		Chr06	24243163	24248262	Phvul.006G134500	+
Phvul.006G205400	8471.25	29.1625	4.86604	0.272928	17.829	4.20512e-71	1.04136e-69	Phvul.006G205400.5.p	PF00478	PTHR32332,PTHR32332:SF20		1.3.1.9		GO:0055114,GO:0003824	AT5G64250.2		Aldolase-type TIM barrel family protein			Absent		Chr06	30053153	30056339	Phvul.006G205400	+
Phvul.008G059200	879.598	0.0422483	-4.56496	0.256055	-17.8281	4.28072e-71	1.05834e-69	Phvul.008G059200.1.p	PF00281,PF00673	PTHR11994,PTHR11994:SF4	KOG0398		K02931		AT4G01310.1		Ribosomal L5P family protein			Absent	Ribosome	Chr08	5292940	5296209	Phvul.008G059200	+
Phvul.005G164300	1479.26	0.00509453	-7.61683	0.427445	-17.8195	4.99224e-71	1.23305e-69	Phvul.005G164300.1.p	PF00560,PF07714,PF12819	PTHR27003,PTHR27003:SF105	KOG1187	2.7.11.1,2.7.10.1		GO:0005515,GO:0006468,GO:0004672	AT1G51800.1		Leucine-rich repeat protein kinase family protein			Absent		Chr05	39196766	39201557	Phvul.005G164300	-
Phvul.002G188800	7270.55	18.3082	4.19442	0.235465	17.8133	5.57004e-71	1.37443e-69	Phvul.002G188800.1.p	PF01476	PTHR33734,PTHR33734:SF5					AT2G17120.1	LYM2	lysm domain GPI-anchored protein 2 precursor			Absent		Chr02	35149326	35152755	Phvul.002G188800	-
Phvul.002G151800	235.539	0.0558723	-4.16172	0.233691	-17.8087	6.05188e-71	1.49188e-69	Phvul.002G151800.1.p	PF10693	PTHR33833,PTHR33833:SF3					AT4G22830.2					Absent		Chr02	30554635	30557506	Phvul.002G151800	-
Phvul.008G105600	89.2526	0.010575	-6.5632	0.368814	-17.7954	7.66716e-71	1.88824e-69	Phvul.008G105600.1.p	PF08263,PF13855,PF00069	PTHR27000,PTHR27000:SF114	KOG1187	2.7.11.1		GO:0005515,GO:0006468,GO:0005524,GO:0004672	AT3G47570.1		Leucine-rich repeat protein kinase family protein			Absent		Chr08	11643663	11646782	Phvul.008G105600	-
Phvul.001G083000	3187.65	0.00277264	-8.49452	0.477742	-17.7805	9.99964e-71	2.4603e-69	Phvul.001G083000.1.p	PF08541,PF00195	PTHR11877,PTHR11877:SF27		2.3.1.74	K00660	GO:0016747,GO:0008610	AT5G13930.1	ATCHS,CHS,TT4	Chalcone and stilbene synthase family protein			Absent	Flavonoid biosynthesis; Metabolic pathways; Biosynthesis of secondary metabolites; Circadian rhythm - plant	Chr01	12575232	12577364	Phvul.001G083000	+
Phvul.009G020700	1900.86	0.0109438	-6.51375	0.366441	-17.7757	1.08999e-70	2.67922e-69	Phvul.009G020700.4.p	PF00505,PF01388	PTHR13711,PTHR13711:SF202	KOG0381			GO:0003677	AT1G76110.1		HMG (high mobility group) box protein with ARID/BRIGHT DNA-binding domain			Absent		Chr09	4275675	4278070	Phvul.009G020700	-
Phvul.002G209500	3678.77	318.308	8.31428	0.467956	17.7672	1.2677e-70	3.11302e-69	Phvul.002G209500.1.p	PF00407	PTHR31213,PTHR31213:SF11				GO:0009607,GO:0006952	AT1G24020.1	MLP423	MLP-like protein 423			Absent		Chr02	37608756	37609638	Phvul.002G209500	+
Phvul.010G090800	1440.1	0.0989816	-3.3367	0.187822	-17.7652	1.31446e-70	3.22474e-69	Phvul.010G090800.1.p	PF03141	PTHR10108,PTHR10108:SF841				GO:0008168	AT4G00750.1		S-adenosyl-L-methionine-dependent methyltransferases superfamily protein			Absent		Chr10	34415400	34422124	Phvul.010G090800	-
Phvul.002G176700	417.59	0.321865	-1.63547	0.0920619	-17.765	1.32053e-70	3.23652e-69	Phvul.002G176700.2.p	PF09588				K18173		AT1G67660.1		Restriction endonuclease, type II-like superfamily protein			Absent		Chr02	33520467	33522567	Phvul.002G176700	+
Phvul.002G142500	3074.84	3.13803	1.64986	0.0928915	17.7611	1.41375e-70	3.46165e-69	Phvul.002G142500.2.p	PF02309	PTHR31734,PTHR31734:SF24			K14484	GO:0006355,GO:0005634	AT5G65670.2	IAA9	indole-3-acetic acid inducible 9			Absent	Plant hormone signal transduction	Chr02	29057914	29062646	Phvul.002G142500	-
Phvul.007G099400	3968.33	0.292403	-1.77397	0.0998922	-17.7588	1.47261e-70	3.6023e-69	Phvul.007G099400.1.p	PF00450	PTHR11802,PTHR11802:SF79	KOG1282	3.4.16.5	K16298	GO:0006508,GO:0004185	AT3G10410.1	CPY,SCPL49	SERINE CARBOXYPEPTIDASE-LIKE 49			Absent		Chr07	10836609	10841207	Phvul.007G099400	-
Phvul.L001386	418.793	3.40496	1.76764	0.0995382	17.7584	1.48437e-70	3.62759e-69	Phvul.L001386.1.p	PF08240,PF00107	PTHR11695,PTHR11695:SF496	KOG0025	1.3.1.38	K07512	GO:0055114,GO:0016491,GO:0008270	AT3G45770.1		Polyketide synthase, enoylreductase family protein			Absent	Fatty acid biosynthesis; Fatty acid elongation; Metabolic pathways; Fatty acid metabolism	scaffold_30	125900	129731	Phvul.L001386	-
Phvul.010G156300	848.161	0.00167103	-9.22504	0.519773	-17.7482	1.77896e-70	4.34336e-69	Phvul.010G156300.1.p		PTHR32429,PTHR32429:SF9					AT3G15840.1	PIFI	post-illumination chlorophyll fluorescence increase			Absent		Chr10	43507680	43510937	Phvul.010G156300	+
Phvul.005G112400	728.806	0.00470115	-7.73277	0.435934	-17.7384	2.11907e-70	5.16878e-69	Phvul.005G112400.4.p	PF01373	PTHR31352,PTHR31352:SF5		3.2.1.2	K01177	GO:0016161,GO:0000272	AT2G32290.1	BAM6,BMY5	beta-amylase 6			Absent	Starch and sucrose metabolism; Metabolic pathways; Biosynthesis of secondary metabolites	Chr05	34229053	34233977	Phvul.005G112400	-
Phvul.005G105900	533.271	0.000799575	-10.2885	0.580658	-17.7186	3.01081e-70	7.33687e-69	Phvul.005G105900.1.p	PF13326	PTHR34041,PTHR34041:SF1			K08902	GO:0010207	AT1G03600.1	PSB27	photosystem II family protein			Absent	Photosynthesis	Chr05	32583253	32584046	Phvul.005G105900	+
Phvul.008G257700	684.071	0.159581	-2.64764	0.149454	-17.7154	3.19138e-70	7.76944e-69	Phvul.008G257700.2.p	PF01370	PTHR10366,PTHR10366:SF369	KOG1502	1.2.1.44		GO:0050662,GO:0003824	AT5G58490.1		NAD(P)-binding Rossmann-fold superfamily protein			Absent		Chr08	60470103	60472515	Phvul.008G257700	-
Phvul.002G260700	19187.3	7.24414	2.85681	0.161376	17.7029	3.98502e-70	9.69232e-69	Phvul.002G260700.1.p	PF00046,PF02183	PTHR24326,PTHR24326:SF196	KOG0483		K09338	GO:0003677,GO:0043565,GO:0006355,GO:0003700	AT2G22430.1	ATHB6,HB6	homeobox protein 6	HD-ZIP	homeobox protein 6	Present		Chr02	43205851	43208345	Phvul.002G260700	+
Phvul.003G257900	1534.08	13.7505	3.78141	0.213727	17.6928	4.76841e-70	1.15866e-68	Phvul.003G257900.1.p	PF00561	PTHR10992,PTHR10992:SF804	KOG4178	3.3.2.10			AT3G51000.1		alpha/beta-Hydrolases superfamily protein			Absent		Chr03	49701724	49703711	Phvul.003G257900	-
Phvul.002G234600	139.657	0.0619688	-4.01231	0.226834	-17.6883	5.16051e-70	1.25274e-68	Phvul.002G234600.1.p	PF06026	PTHR11934,PTHR11934:SF7	KOG3075	5.3.1.6	K01807	GO:0009052,GO:0004751	AT2G01290.1	RPI2	ribose-5-phosphate isomerase 2			Absent	Pentose phosphate pathway; Carbon fixation in photosynthetic organisms; Metabolic pathways; Biosynthesis of secondary metabolites; Carbon metabolism; Biosynthesis of amino acids	Chr02	40629294	40630667	Phvul.002G234600	+
Phvul.007G186000	4677.57	0.190894	-2.38916	0.135114	-17.6825	5.71665e-70	1.38642e-68	Phvul.007G186000.1.p	PF13450	PTHR10742,PTHR10742:SF274	KOG0029	1.3.5.6,1.14.99.30	K00514		AT3G04870.1	PDE181,SPC1,ZDS	zeta-carotene desaturase			Absent	Carotenoid biosynthesis; Metabolic pathways; Biosynthesis of secondary metabolites	Chr07	30598213	30605142	Phvul.007G186000	+
Phvul.008G106900	857.926	0.181062	-2.46544	0.139461	-17.6784	6.15525e-70	1.49138e-68	Phvul.008G106900.1.p	PF13579,PF00534	PTHR12526,PTHR12526:SF340	KOG1111		K06119		AT5G01220.1	SQD2	sulfoquinovosyldiacylglycerol 2			Absent	Glycerolipid metabolism; Metabolic pathways	Chr08	11869360	11875207	Phvul.008G106900	+
Phvul.009G166200	699.452	135.541	7.08259	0.400887	17.6673	7.49282e-70	1.81265e-68	Phvul.009G166200.1.p		PTHR14237		2.8.1.9			AT2G23520.1		Pyridoxal phosphate (PLP)-dependent transferases superfamily protein			Absent		Chr09	24735797	24737852	Phvul.009G166200	-
Phvul.002G047500	2893.04	22.6431	4.501	0.254765	17.6673	7.49549e-70	1.81265e-68	Phvul.002G047500.2.p	PF00135	PTHR23024,PTHR23024:SF196	KOG1515	4.2.1.105,3.1.1.1			AT1G47480.1		alpha/beta-Hydrolases superfamily protein			Absent	Isoflavonoid biosynthesis; Metabolic pathways; Biosynthesis of secondary metabolites	Chr02	4414024	4415097	Phvul.002G047500	+
Phvul.001G140100	196.426	57.9055	5.85563	0.331442	17.6671	7.51003e-70	1.81445e-68	Phvul.001G140100.2.p	PF00170,PF14144	PTHR22952,PTHR22952:SF151			K14431	GO:0043565,GO:0006355,GO:0003700,GO:0006351	AT5G06839.3	bZIP65,TGA10	bZIP transcription factor family protein			Absent	Plant hormone signal transduction	Chr01	38174055	38181171	Phvul.001G140100	-
Phvul.004G171400	538.328	0.0492134	-4.34481	0.246014	-17.6608	8.39975e-70	2.02748e-68	Phvul.004G171400.1.p	PF17067	PTHR34550,PTHR34550:SF1			K19033		AT2G38140.1	PSRP4	plastid-specific ribosomal protein 4			Absent		Chr04	47476793	47477627	Phvul.004G171400	-
Phvul.008G173300	377.202	0.00481318	-7.69879	0.436392	-17.6419	1.17375e-69	2.83045e-68	Phvul.008G173300.1.p		PTHR14791,PTHR14791:SF28					AT1G78170.1					Absent		Chr08	48850420	48851871	Phvul.008G173300	+
Phvul.002G171500	1148.48	11.0994	3.47241	0.196858	17.6392	1.23273e-69	2.96985e-68	Phvul.002G171500.1.p												Absent		Chr02	32703235	32704905	Phvul.002G171500	+
Phvul.007G196800	1371.71	46.3326	5.53396	0.314004	17.6238	1.61646e-69	3.89067e-68	Phvul.007G196800.1.p	PF01794,PF08022,PF08414,PF08030	PTHR11972,PTHR11972:SF57		1.6.3.1	K13447	GO:0055114,GO:0016491,GO:0050664,GO:0004601,GO:0016174	AT1G09090.2	ATRBOHB,ATRBOHB-BETA,RBOHB	respiratory burst oxidase homolog B			Absent	MAPK signaling pathway - plant; Plant-pathogen interaction	Chr07	32011374	32017317	Phvul.007G196800	+
Phvul.009G171600	947.36	70.6848	6.14333	0.348602	17.6228	1.64765e-69	3.96199e-68	Phvul.009G171600.1.p	PF05691	PTHR31268,PTHR31268:SF10		2.4.1.82			AT3G57520.1	AtSIP2,SIP2	seed imbibition 2			Absent		Chr09	25510679	25515022	Phvul.009G171600	-
Phvul.007G011300	192.372	109.048	6.76881	0.384196	17.6181	1.78837e-69	4.29631e-68	Phvul.007G011300.1.p	PF13912	PTHR26374,PTHR26374:SF207					AT2G37430.1		C2H2 and C2HC zinc fingers superfamily protein			Absent		Chr07	807082	807820	Phvul.007G011300	-
Phvul.007G230450	5761.58	0.0912783	-3.45358	0.196056	-17.6153	1.87866e-69	4.50896e-68	Phvul.007G230450.1.p	PF07766	PTHR14009,PTHR14009:SF9	KOG1043				AT3G11560.4		LETM1-like protein			Absent		Chr07	35419686	35444099	Phvul.007G230450	+
Phvul.009G188400	211.945	0.0144723	-6.11056	0.346938	-17.6128	1.96398e-69	4.7093e-68	Phvul.009G188400.1.p	PF13631,PF00421	PTHR33180,PTHR33180:SF4			K02705	GO:0016491,GO:0016020,GO:0009055,GO:0019684,GO:0016168,GO:0009767,GO:0009521	ATCG00280.1		photosystem II reaction center protein C			Absent		Chr09	28594845	28595429	Phvul.009G188400	+
Phvul.002G008800	155.73	99.5406	6.63721	0.376922	17.609	2.10242e-69	5.03651e-68	Phvul.002G008800.1.p	PF00249	PTHR10641,PTHR10641:SF654	KOG0048		K09422		AT3G49690.1	ATMYB84,MYB84,RAX3	myb domain protein 84	MYB	myb domain protein 84	Absent		Chr02	958570	960286	Phvul.002G008800	+
Phvul.007G009700	1543.73	0.175662	-2.50913	0.142561	-17.6004	2.44479e-69	5.85119e-68	Phvul.007G009700.1.p	PF07683,PF02492	PTHR13748,PTHR13748:SF43	KOG2743				AT1G80480.1	PTAC17	plastid transcriptionally active 17			Absent		Chr07	698661	702001	Phvul.007G009700	-
Phvul.011G051500	213.977	0.0164008	-5.93009	0.337109	-17.591	2.88672e-69	6.90237e-68	Phvul.011G051500.1.p	PF00182	PTHR22595,PTHR22595:SF61	KOG4742	3.2.1.14	K01183	GO:0016998,GO:0006032,GO:0004568	AT3G54420.1	ATCHITIV,ATEP3,CHIV,EP3	homolog of carrot EP3-3 chitinase			Absent	Amino sugar and nucleotide sugar metabolism; Metabolic pathways	Chr11	4548515	4549516	Phvul.011G051500	+
Phvul.011G014800	699.366	0.0177064	-5.81959	0.330917	-17.5863	3.13915e-69	7.49892e-68	Phvul.011G014800.1.p	PF14008,PF16656,PF00149	PTHR22953,PTHR22953:SF18	KOG1378	3.1.4.1		GO:0016787	AT4G24890.1	ATPAP24,PAP24	purple acid phosphatase 24			Absent		Chr11	1170720	1178217	Phvul.011G014800	-
Phvul.003G050300	407.712	0.0469705	-4.4121	0.250931	-17.5829	3.33026e-69	7.94798e-68	Phvul.003G050300.1.p	PF05653	PTHR12570,PTHR12570:SF15	KOG2922			GO:0016021,GO:0015693,GO:0015095	AT1G71900.1		Protein of unknown function (DUF803)			Absent		Chr03	6290807	6296655	Phvul.003G050300	-
Phvul.001G252900	3173.08	0.220933	-2.17832	0.123895	-17.582	3.384e-69	8.06869e-68	Phvul.001G252900.1.p	PF00684,PF00226,PF01556	PTHR24078,PTHR24078:SF315	KOG0715		K03686	GO:0051082,GO:0031072	AT2G22360.1		DNAJ heat shock family protein			Absent		Chr01	50307424	50312535	Phvul.001G252900	+
Phvul.005G103900	2144.52	0.0579054	-4.11016	0.233781	-17.5812	3.43198e-69	8.17543e-68	Phvul.005G103900.1.p		PTHR34683,PTHR34683:SF2					AT4G28290.1					Absent		Chr05	32279627	32280860	Phvul.005G103900	+
Phvul.007G169100	1681	0.273536	-1.8702	0.106436	-17.571	4.10554e-69	9.7708e-68	Phvul.007G169100.2.p	PF12483	PTHR12183,PTHR12183:SF18	KOG1571			GO:0007005,GO:0004842	AT1G63900.1		E3 Ubiquitin ligase family protein			Absent		Chr07	28561095	28565625	Phvul.007G169100	-
Phvul.008G129100	289.256	0.00147002	-9.40995	0.535552	-17.5706	4.13933e-69	9.84203e-68	Phvul.008G129100.1.p	PF06955,PF00722	PTHR31062,PTHR31062:SF43		2.4.1.207	K08235	GO:0048046,GO:0016762,GO:0006073,GO:0005618,GO:0005975,GO:0004553	AT4G13090.1	XTH2	xyloglucan endotransglucosylase/hydrolase 2			Absent		Chr08	20795642	20799197	Phvul.008G129100	+
Phvul.001G154700	3347.26	0.0214185	-5.545	0.316121	-17.5407	6.99994e-69	1.66281e-67	Phvul.001G154700.1.p	PF00447	PTHR10015,PTHR10015:SF160	KOG0627		K09419	GO:0043565,GO:0006355,GO:0005634,GO:0003700	AT3G22830.1	AT-HSFA6B,HSFA6B	heat shock transcription factor A6B	HSF	heat shock transcription factor A6B	Absent		Chr01	40541776	40544722	Phvul.001G154700	+
Phvul.009G012100	265.715	204.639	7.67694	0.437835	17.5339	7.90208e-69	1.87536e-67	Phvul.009G012100.1.p	PF00724	PTHR22893,PTHR22893:SF62	KOG0134	1.3.1.42	K05894	GO:0055114,GO:0016491,GO:0010181	AT1G76680.1	ATOPR1,OPR1	12-oxophytodienoate reductase 1			Absent	alpha-Linolenic acid metabolism; Metabolic pathways; Biosynthesis of secondary metabolites	Chr09	2028255	2030205	Phvul.009G012100	-
Phvul.007G168600	1708.39	0.0910818	-3.45669	0.197383	-17.5126	1.1477e-68	2.72125e-67	Phvul.007G168600.1.p	PF07883	PTHR37236,PTHR37236:SF1					AT4G02980.1	ABP,ABP1	endoplasmic reticulum auxin binding protein 1			Absent		Chr07	28513201	28517653	Phvul.007G168600	+
Phvul.007G150800	675.867	2.96259	1.56686	0.0895255	17.5018	1.38719e-68	3.28603e-67	Phvul.007G150800.1.p	PF01842	PTHR31096,PTHR31096:SF23		2.7.7.59		GO:0016597,GO:0008152	AT2G36840.1		ACT-like superfamily protein			Absent		Chr07	25507338	25510818	Phvul.007G150800	+
Phvul.009G190863	480.795	821.473	9.68207	0.553491	17.4927	1.62747e-68	3.85162e-67	Phvul.009G190863.1.p	PF02298	PTHR33021,PTHR33021:SF55				GO:0009055	AT5G20230.1	ATBCB,BCB,SAG14	blue-copper-binding protein			Absent		Chr09	29088342	29089348	Phvul.009G190863	+
Phvul.011G005300	2622.75	0.00231419	-8.75528	0.500612	-17.4891	1.73355e-68	4.09886e-67	Phvul.011G005300.1.p	PF04043	PTHR31080,PTHR31080:SF19		3.1.1.11		GO:0004857	AT5G62360.1		Plant invertase/pectin methylesterase inhibitor superfamily protein			Absent		Chr11	384259	385544	Phvul.011G005300	-
Phvul.008G265700	2078.07	0.22723	-2.13777	0.122351	-17.4724	2.32382e-68	5.48944e-67	Phvul.008G265700.1.p	PF01612,PF00476	PTHR10133,PTHR10133:SF34		2.7.7.7	K02335	GO:0008408,GO:0006139,GO:0003676,GO:0006260,GO:0003887,GO:0003677	AT1G50840.1	POLGAMMA2	polymerase gamma 2			Absent	DNA replication; Base excision repair; Nucleotide excision repair; Homologous recombination	Chr08	61123966	61134421	Phvul.008G265700	-
Phvul.006G124200	728.88	0.33009	-1.59907	0.0915214	-17.4721	2.33834e-68	5.51861e-67	Phvul.006G124200.3.p	PF13662	PTHR12873,PTHR12873:SF2		3.6.4.12		GO:0043139,GO:0003697	AT1G30680.1		toprim domain-containing protein			Absent		Chr06	23235262	23241570	Phvul.006G124200	+
Phvul.010G143600	1325.11	0.000389599	-11.3257	0.648267	-17.4708	2.39262e-68	5.64149e-67	Phvul.010G143600.1.p	PF00657	PTHR22835,PTHR22835:SF170		3.1.1.3		GO:0016788	AT3G16370.1		GDSL-like Lipase/Acylhydrolase superfamily protein			Absent		Chr10	42549827	42552048	Phvul.010G143600	+
Phvul.007G227900	1082.95	673.487	9.39551	0.537922	17.4663	2.58786e-68	6.09619e-67	Phvul.007G227900.1.p	PF01040	PTHR11048,PTHR11048:SF26		2.5.1.36	K09833	GO:0016021,GO:0004659	AT2G18950.1	ATHPT,HPT1,TPT1,VTE2	homogentisate phytyltransferase 1			Absent	Ubiquinone and other terpenoid-quinone biosynthesis; Metabolic pathways; Biosynthesis of secondary metabolites; Biosynthesis of cofactors	Chr07	35145360	35150665	Phvul.007G227900	+
Phvul.003G208000	849.702	0.000503379	-10.9561	0.627425	-17.462	2.79224e-68	6.57157e-67	Phvul.003G208000.1.p	PF00657	PTHR22835,PTHR22835:SF231		3.1.1.1		GO:0016788	AT3G48460.1		GDSL-like Lipase/Acylhydrolase superfamily protein			Absent		Chr03	43395422	43397237	Phvul.003G208000	+
Phvul.002G019600	802.191	0.0636797	-3.97302	0.227659	-17.4516	3.34646e-68	7.86866e-67	Phvul.002G019600.1.p	PF00557	PTHR10804,PTHR10804:SF82	KOG2738	3.4.11.18	K01265		AT4G37040.1	MAP1D	methionine aminopeptidase 1D			Absent		Chr02	2121211	2127146	Phvul.002G019600	+
Phvul.006G177600	2518.96	8.61534	3.10691	0.178044	17.4502	3.43083e-68	8.05961e-67	Phvul.006G177600.1.p	PF02775,PF00205,PF02776	PTHR18968,PTHR18968:SF132		4.1.1.1	K01568	GO:0030976,GO:0003824,GO:0000287	AT5G54960.1	PDC2	pyruvate decarboxylase-2			Absent	Glycolysis / Gluconeogenesis; Metabolic pathways; Biosynthesis of secondary metabolites	Chr06	28037110	28041647	Phvul.006G177600	-
Phvul.011G195500	194.404	5.43209	2.44151	0.13992	17.4493	3.48624e-68	8.18223e-67	Phvul.011G195500.1.p	PF00931	PTHR23155,PTHR23155:SF414	KOG4658			GO:0043531	AT3G14470.1		NB-ARC domain-containing disease resistance protein			Absent		Chr11	50871923	50875536	Phvul.011G195500	-
Phvul.009G109700	2643.25	2785.05	11.4435	0.655965	17.4453	3.73913e-68	8.76768e-67	Phvul.009G109700.1.p	PF03055	PTHR10543,PTHR10543:SF50	KOG1285	1.13.11.70,1.13.11.69	K17913		AT4G32810.1	ATCCD8,CCD8,MAX4	carotenoid cleavage dioxygenase 8			Absent	Carotenoid biosynthesis; Biosynthesis of secondary metabolites	Chr09	17001288	17004278	Phvul.009G109700	+
Phvul.007G057300	489.631	0.0100464	-6.63718	0.380549	-17.4411	4.0246e-68	9.42838e-67	Phvul.007G057300.3.p	PF13326	PTHR34041,PTHR34041:SF3				GO:0010207	AT1G05385.1	LPA19,Psb27-H1	photosystem II 11 kDa protein-related			Absent		Chr07	4820175	4822099	Phvul.007G057300	-
Phvul.010G038800	2437.18	0.0258996	-5.27093	0.302238	-17.4396	4.12755e-68	9.66068e-67	Phvul.010G038800.1.p	PF00107,PF16884	PTHR11695,PTHR11695:SF504		1.3.1.74	K07119	GO:0055114,GO:0016491,GO:0008270	AT5G16970.1	AER,AT-AER	alkenal reductase			Absent		Chr10	5720754	5723527	Phvul.010G038800	-
Phvul.003G117600	695.046	3.42624	1.77663	0.101905	17.4342	4.53844e-68	1.06126e-66	Phvul.003G117600.2.p		PTHR37195,PTHR37195:SF1					AT3G17160.1					Absent		Chr03	29868525	29870450	Phvul.003G117600	+
Phvul.004G002100	625.199	0.0400832	-4.64086	0.266214	-17.4328	4.65262e-68	1.08696e-66	Phvul.004G002100.1.p	PF00466	PTHR11560			K02864	GO:0042254,GO:0005622	AT5G13510.1		Ribosomal protein L10 family protein			Absent	Ribosome	Chr04	148027	149085	Phvul.004G002100	+
Phvul.003G284900	23444.7	936.49	9.87112	0.56642	17.4272	5.12755e-68	1.19641e-66	Phvul.003G284900.1.p												Absent		Chr03	52271022	52271789	Phvul.003G284900	+
Phvul.005G087400	113.194	66.1357	6.04736	0.347007	17.4272	5.13048e-68	1.19641e-66	Phvul.005G087400.1.p	PF00249	PTHR10641,PTHR10641:SF567	KOG0048		K09422		AT4G21440.1	ATM4,ATMYB102,MYB102	MYB-like 102	MYB	MYB-like 102	Absent		Chr05	26963532	26965392	Phvul.005G087400	-
Phvul.001G106900	1299.67	0.0231227	-5.43454	0.311931	-17.4223	5.59331e-68	1.30314e-66	Phvul.001G106900.1.p		PTHR33474,PTHR33474:SF2					AT3G47510.1					Absent		Chr01	22197687	22198839	Phvul.001G106900	-
Phvul.007G061100	246.32	0.129827	-2.94534	0.169062	-17.4216	5.65411e-68	1.31611e-66	Phvul.007G061100.1.p		PTHR33881,PTHR33881:SF4					AT4G14746.1					Absent		Chr07	5351917	5354595	Phvul.007G061100	+
Phvul.006G178400	1671.87	0.0153445	-6.02614	0.346056	-17.4137	6.49098e-68	1.50952e-66	Phvul.006G178400.1.p	PF01078	PTHR32039,PTHR32039:SF9		6.6.1.1	K03405	GO:0016851,GO:0015995,GO:0015979	AT4G18480.1	CH-42,CH42,CHL11,CHLI-1,CHLI1	P-loop containing nucleoside triphosphate hydrolases superfamily protein			Absent	Porphyrin and chlorophyll metabolism; Metabolic pathways; Biosynthesis of secondary metabolites	Chr06	28081647	28084232	Phvul.006G178400	+
Phvul.004G005100	1140.52	0.0572019	-4.12779	0.237095	-17.4099	6.94037e-68	1.61256e-66	Phvul.004G005100.1.p	PF04724	PTHR12224,PTHR12224:SF1		2.4.1.144	K00737	GO:0016020,GO:0006487,GO:0003830	AT3G27540.1		beta-1,4-N-acetylglucosaminyltransferase family protein			Absent	N-Glycan biosynthesis; Metabolic pathways	Chr04	284962	287372	Phvul.004G005100	-
Phvul.001G005900	640.771	0.00472075	-7.72677	0.443926	-17.4055	7.49083e-68	1.73887e-66	Phvul.001G005900.1.p	PF00005,PF00664	PTHR24221,PTHR24221:SF235		3.6.3.44	K05658	GO:0016887,GO:0005524,GO:0055085,GO:0042626,GO:0016021,GO:0006810	AT1G27940.1	PGP13	P-glycoprotein 13			Absent	ABC transporters	Chr01	387849	394055	Phvul.001G005900	+
Phvul.011G025700	372.61	0.00646987	-7.27205	0.417897	-17.4015	8.03215e-68	1.86283e-66	Phvul.011G025700.1.p	PF00230	PTHR19139,PTHR19139:SF172	KOG0223		K09866	GO:0016020,GO:0006810,GO:0005215	AT3G61430.1	ATPIP1,PIP1,PIP1;1,PIP1A	plasma membrane intrinsic protein 1A			Absent		Chr11	2301184	2302770	Phvul.011G025700	-
Phvul.010G157200	7916.95	0.0389504	-4.68222	0.269142	-17.3968	8.71745e-68	2.01993e-66	Phvul.010G157200.2.p	PF15044,PF12807,PF13424	PTHR12601,PTHR12601:SF18			K03255		AT1G15290.1		Tetratricopeptide repeat (TPR)-like superfamily protein			Absent		Chr10	43590514	43601835	Phvul.010G157200	+
Phvul.002G301100	178.409	0.00291242	-8.42356	0.48475	-17.3771	1.22921e-67	2.84563e-66	Phvul.002G301100.2.p		PTHR34467										Absent		Chr02	46894456	46895238	Phvul.002G301100	-
Phvul.010G085600	142.234	42.2834	5.40202	0.311016	17.3689	1.41818e-67	3.28011e-66	Phvul.010G085600.1.p		PTHR33601,PTHR33601:SF1					AT3G60890.2	ZPR2	protein binding			Absent		Chr10	23793650	23795211	Phvul.010G085600	+
Phvul.002G265500	147.589	0.00413947	-7.91634	0.455789	-17.3684	1.43075e-67	3.30619e-66	Phvul.002G265500.1.p	PF00025	PTHR24073,PTHR24073:SF462	KOG0394		K07897	GO:0005525	AT4G09720.1	ATRABG3A,RABG3A	RAB GTPase homolog G3A			Absent	Endocytosis; Phagosome	Chr02	43656873	43659349	Phvul.002G265500	+
Phvul.008G097700	667.374	7.28792	2.86551	0.165024	17.3642	1.54022e-67	3.55592e-66	Phvul.008G097700.1.p	PF00232	PTHR10353,PTHR10353:SF29		3.2.1.21	K01188	GO:0005975,GO:0004553	AT1G02850.2	BGLU11	beta glucosidase 11			Absent		Chr08	10092412	10098264	Phvul.008G097700	+
Phvul.006G114900	1050.98	5.02332	2.32864	0.134116	17.3629	1.57594e-67	3.63507e-66	Phvul.006G114900.2.p	PF02701	PTHR31992,PTHR31992:SF25				GO:0006355,GO:0003677	AT3G61850.4	DAG1	Dof-type zinc finger DNA-binding family protein			Absent		Chr06	22357748	22359488	Phvul.006G114900	+
Phvul.010G069800	220.671	0.188956	-2.40388	0.138526	-17.3532	1.8657e-67	4.29955e-66	Phvul.010G069800.8.p	PF01535	PTHR24015,PTHR24015:SF649					AT3G42630.1		Pentatricopeptide repeat (PPR) superfamily protein			Absent		Chr10	30880461	30883883	Phvul.010G069800	-
Phvul.002G152600	1660.33	0.185099	-2.43363	0.140425	-17.3305	2.77008e-67	6.37794e-66	Phvul.002G152600.9.p	PF04146	PTHR12357,PTHR12357:SF32					AT4G11970.2		YTH family protein			Absent		Chr02	30618510	30622447	Phvul.002G152600	-
Phvul.009G061900	1813.32	0.00207593	-8.91203	0.514256	-17.3299	2.79631e-67	6.43252e-66	Phvul.009G061900.1.p	PF08041	PTHR34951				GO:0009512	AT2G26500.1		cytochrome b6f complex subunit (petM), putative			Absent		Chr09	11216167	11216945	Phvul.009G061900	-
Phvul.006G079700	430.117	90.7269	6.50346	0.375276	17.3298	2.80242e-67	6.44077e-66	Phvul.006G079700.1.p	PF00067	PTHR24298,PTHR24298:SF56	KOG0156	1.14.13.11	K00487	GO:0055114,GO:0020037,GO:0016705,GO:0005506	AT2G30490.1	ATC4H,C4H,CYP73A5,REF3	cinnamate-4-hydroxylase			Absent	Ubiquinone and other terpenoid-quinone biosynthesis; Phenylpropanoid biosynthesis; Flavonoid biosynthesis; Stilbenoid, diarylheptanoid and gingerol biosynthesis; Metabolic pathways; Biosynthesis of secondary metabolites	Chr06	19165727	19168571	Phvul.006G079700	-
Phvul.002G303300	844.771	0.40961	-1.28768	0.0743126	-17.3278	2.90143e-67	6.6623e-66	Phvul.002G303300.3.p	PF00005	PTHR24220,PTHR24220:SF85			K09013	GO:0016887,GO:0005524	AT3G10670.1	ATNAP7,NAP7	non-intrinsic ABC protein 7			Absent		Chr02	47149784	47154270	Phvul.002G303300	-
Phvul.009G257400	410.172	94.8769	6.56798	0.379046	17.3277	2.90955e-67	6.67494e-66	Phvul.009G257400.1.p	PF04030,PF01565	PTHR13878,PTHR13878:SF63		1.1.3.8,1.1.3.37		GO:0055114,GO:0016020,GO:0003885,GO:0050660,GO:0016491	AT2G46760.1		D-arabinono-1,4-lactone oxidase family protein			Absent	Ascorbate and aldarate metabolism; Metabolic pathways; Biosynthesis of cofactors	Chr09	37778470	37782491	Phvul.009G257400	-
Phvul.004G130300	273.949	0.00155255	-9.33115	0.538549	-17.3264	2.97151e-67	6.81093e-66	Phvul.004G130300.1.p	PF10358	PTHR33414,PTHR33414:SF2					AT1G42550.1	PMI1	plastid movement impaired1			Absent		Chr04	42663108	42664197	Phvul.004G130300	+
Phvul.009G239000	5502.98	11.645	3.54164	0.204444	17.3233	3.13809e-67	7.18629e-66	Phvul.009G239000.1.p	PF00690,PF00702,PF00122	PTHR24093,PTHR24093:SF361		3.6.3.6	K01535	GO:0046872,GO:0000166	AT4G30190.1	AHA2,HA2,PMA2	H(+)-ATPase 2			Absent	Oxidative phosphorylation; Metabolic pathways	Chr09	35765899	35774225	Phvul.009G239000	-
Phvul.011G067401	192.834	174.063	7.44347	0.429706	17.3222	3.19756e-67	7.31588e-66	Phvul.011G067401.1.p	PF11721,PF00069	PTHR27006,PTHR27006:SF11	KOG1187	2.7.11.1		GO:0006468,GO:0005524,GO:0004672	AT3G14840.2		Leucine-rich repeat transmembrane protein kinase			Absent		Chr11	5999800	6011458	Phvul.011G067401	+
Phvul.009G154200	110.508	0.0891474	-3.48766	0.201505	-17.3081	4.08814e-67	9.34511e-66	Phvul.009G154200.1.p	PF01789	PTHR31407,PTHR31407:SF3				GO:0019898,GO:0015979,GO:0009654,GO:0009523,GO:0005509	AT2G28605.1		Photosystem II reaction center PsbP family protein			Absent		Chr09	22874077	22876014	Phvul.009G154200	-
Phvul.002G144600	2674.3	1065.51	10.0573	0.581086	17.3078	4.10592e-67	9.37734e-66	Phvul.002G144600.1.p	PF00107,PF08240	PTHR11695,PTHR11695:SF497	KOG0023		K00083	GO:0055114,GO:0016491,GO:0008270	AT4G37990.1	ATCAD8,CAD-B2,ELI3,ELI3-2	elicitor-activated gene 3-2			Absent		Chr02	29349496	29351303	Phvul.002G144600	+
Phvul.011G017000	1327.01	0.28562	-1.80783	0.104472	-17.3044	4.35697e-67	9.94177e-66	Phvul.011G017000.3.p		PTHR34462,PTHR34462:SF1					AT4G27610.1					Absent		Chr11	1330526	1333591	Phvul.011G017000	-
Phvul.005G164800	680.81	0.00290733	-8.42609	0.486985	-17.3026	4.49952e-67	1.02579e-65	Phvul.005G164800.1.p	PF00657	PTHR22835,PTHR22835:SF170		3.1.1.3		GO:0016788	AT3G16370.1		GDSL-like Lipase/Acylhydrolase superfamily protein			Absent		Chr05	39245115	39246843	Phvul.005G164800	+
Phvul.002G319400	686.711	0.039591	-4.65869	0.26929	-17.2999	4.71563e-67	1.07409e-65	Phvul.002G319400.1.p	PF00646					GO:0005515	AT2G01620.1	MEE11	RNI-like superfamily protein			Absent		Chr02	48543274	48545016	Phvul.002G319400	+
Phvul.009G176900	696.377	0.00574644	-7.44311	0.430255	-17.2993	4.76205e-67	1.0837e-65	Phvul.009G176900.1.p		PTHR34677,PTHR34677:SF1					AT3G48200.1					Absent		Chr09	26343544	26351534	Phvul.009G176900	+
Phvul.004G028600	396.322	0.0722368	-3.79112	0.219265	-17.2901	5.58096e-67	1.26892e-65	Phvul.004G028600.1.p	PF04770	PTHR31948,PTHR31948:SF8					AT5G15210.1	ATHB30,HB30,ZFHD3	homeobox protein 30	ZF-HD	homeobox protein 30	Absent		Chr04	3398919	3400403	Phvul.004G028600	-
Phvul.003G098200	19815.9	0.0353214	-4.82331	0.27906	-17.2842	6.1905e-67	1.40625e-65	Phvul.003G098200.2.p	PF00391,PF01326,PF02896	PTHR22931,PTHR22931:SF9		2.7.9.1	K01006	GO:0016772,GO:0016310,GO:0016301,GO:0005524,GO:0050242,GO:0006090	AT4G15530.5	PPDK	pyruvate orthophosphate dikinase			Absent	Glycolysis / Gluconeogenesis; Pyruvate metabolism; Carbon fixation in photosynthetic organisms; Metabolic pathways; Biosynthesis of secondary metabolites; Carbon metabolism	Chr03	25181760	25189149	Phvul.003G098200	+
Phvul.001G174200	1793.92	0.00279841	-8.48118	0.490938	-17.2754	7.20143e-67	1.63444e-65	Phvul.001G174200.1.p	PF00249	PTHR12802,PTHR12802:SF52	KOG0724				AT3G09600.1		Homeodomain-like superfamily protein	MYB_related	MYB_related family protein	Absent		Chr01	43067262	43070251	Phvul.001G174200	+
Phvul.005G158500	1061.61	15.6002	3.96349	0.229918	17.2387	1.36013e-66	3.08422e-65	Phvul.005G158500.2.p	PF08244,PF00251	PTHR31953,PTHR31953:SF16		3.2.1.26			AT3G13790.1	ATBFRUCT1,ATCWINV1	Glycosyl hydrolases family 32 protein			Absent	Galactose metabolism; Starch and sucrose metabolism; Metabolic pathways; Biosynthesis of secondary metabolites	Chr05	38694475	38697361	Phvul.005G158500	-
Phvul.003G220700	720.929	0.213642	-2.22673	0.129228	-17.2311	1.55132e-66	3.51461e-65	Phvul.003G220700.1.p	PF00152	PTHR22594,PTHR22594:SF6		6.1.1.22	K01893	GO:0006418,GO:0005524,GO:0004812,GO:0000166,GO:0006421,GO:0005737,GO:0004816	AT4G17300.1	ATNS1,NS1,OVA8	Class II aminoacyl-tRNA and biotin synthetases superfamily protein			Absent	Aminoacyl-tRNA biosynthesis	Chr03	44925684	44933362	Phvul.003G220700	+
Phvul.006G007380	1322.62	0.119655	-3.06305	0.177793	-17.2282	1.63193e-66	3.69397e-65	Phvul.006G007380.1.p	PF00298,PF03946	PTHR11661,PTHR11661:SF7	KOG3257		K02867	GO:0006412,GO:0005840,GO:0003735	AT1G32990.1	PRPL11	plastid ribosomal protein l11			Absent	Ribosome	Chr06	2029226	2031173	Phvul.006G007380	+
Phvul.007G003600	686.801	2.30782	1.20653	0.0700754	17.2176	1.9579e-66	4.42787e-65	Phvul.007G003600.1.p	PF07716,PF14144	PTHR22952,PTHR22952:SF206			K14431	GO:0043565,GO:0006355,GO:0003700,GO:0006351	AT3G12250.2	BZIP45,TGA6	TGACG motif-binding factor 6	bZIP	TGACG motif-binding factor 6	Absent	Plant hormone signal transduction	Chr07	227319	234734	Phvul.007G003600	+
Phvul.003G183400	162.079	0.101885	-3.29498	0.191452	-17.2105	2.2159e-66	5.00691e-65	Phvul.003G183400.1.p	PF01176	PTHR33370,PTHR33370:SF1			K02518	GO:0006413,GO:0003743,GO:0003723	AT4G11175.1		Nucleic acid-binding, OB-fold-like protein			Absent		Chr03	40667798	40668442	Phvul.003G183400	+
Phvul.001G030600	658.023	0.0818064	-3.61164	0.209921	-17.2048	2.4446e-66	5.51877e-65	Phvul.001G030600.1.p	PF00338	PTHR11700,PTHR11700:SF9	KOG0900		K02946	GO:0006412,GO:0005840,GO:0003735	AT3G13120.2		Ribosomal protein S10p/S20e family protein			Absent	Ribosome	Chr01	2716353	2720732	Phvul.001G030600	+
Phvul.007G154800	1000.23	0.154826	-2.69128	0.156517	-17.1948	2.90444e-66	6.55107e-65	Phvul.007G154800.1.p	PF00294	PTHR10584,PTHR10584:SF190	KOG2947	2.7.1.3			AT4G28706.4		pfkB-like carbohydrate kinase family protein			Absent		Chr07	26129117	26135111	Phvul.007G154800	+
Phvul.004G062600	265.293	0.00245524	-8.66992	0.504244	-17.1939	2.94953e-66	6.64689e-65	Phvul.004G062600.1.p	PF02458	PTHR31642,PTHR31642:SF40		2.3.1.188	K15400	GO:0016747	AT1G65450.1		HXXXD-type acyl-transferase family protein			Absent	Phenylpropanoid biosynthesis; Flavonoid biosynthesis; Stilbenoid, diarylheptanoid and gingerol biosynthesis; Metabolic pathways; Biosynthesis of secondary metabolites	Chr04	8754431	8758958	Phvul.004G062600	+
Phvul.005G045100	1202.78	49.3084	5.62376	0.32716	17.1896	3.17467e-66	7.14793e-65	Phvul.005G045100.1.p	PF00234	PTHR33076,PTHR33076:SF4					AT2G18370.1		Bifunctional inhibitor/lipid-transfer protein/seed storage 2S albumin superfamily protein			Absent		Chr05	4768172	4769125	Phvul.005G045100	-
Phvul.009G226000	274.57	0.00171541	-9.18723	0.534609	-17.185	3.44193e-66	7.74283e-65	Phvul.009G226000.1.p	PF03552	PTHR13301,PTHR13301:SF62		2.4.1.12		GO:0030244,GO:0016760,GO:0016020	AT4G24010.1	ATCSLG1,CSLG1	cellulose synthase like G1			Absent		Chr09	34040454	34048287	Phvul.009G226000	+
Phvul.009G064900	988.268	0.00248695	-8.65141	0.503528	-17.1816	3.64838e-66	8.2e-65	Phvul.009G064900.1.p	PF00504	PTHR21649,PTHR21649:SF23			K08911	GO:0016020,GO:0009765	AT1G45474.1	LHCA5	photosystem I light harvesting complex gene 5			Absent	Photosynthesis - antenna proteins; Metabolic pathways	Chr09	11473315	11474917	Phvul.009G064900	-
Phvul.011G031300	684.022	0.00618649	-7.33666	0.427026	-17.1808	3.69667e-66	8.30121e-65	Phvul.011G031300.2.p		PTHR37734,PTHR37734:SF1					AT3G19800.1		Protein of unknown function (DUF177)			Absent		Chr11	2899149	2902033	Phvul.011G031300	+
Phvul.010G109900	283.204	0.244212	-2.0338	0.118448	-17.1703	4.42759e-66	9.93381e-65	Phvul.010G109900.1.p	PF14815,PF00730	PTHR10359	KOG2457	4.2.99.18	K03575	GO:0006284	AT4G12740.1		HhH-GPD base excision DNA repair family protein			Absent	Base excision repair	Chr10	38354080	38358632	Phvul.010G109900	+
Phvul.008G116300	600.555	0.000711504	-10.4568	0.609153	-17.1662	4.75482e-66	1.06586e-64	Phvul.008G116300.1.p	PF08659	PTHR24322,PTHR24322:SF593	KOG0725	1.1.1.206	K08081		AT5G06060.1		NAD(P)-binding Rossmann-fold superfamily protein			Absent	Tropane, piperidine and pyridine alkaloid biosynthesis; Metabolic pathways; Biosynthesis of secondary metabolites	Chr08	13936505	13938168	Phvul.008G116300	-
Phvul.L002246	197.98	0.116783	-3.0981	0.18051	-17.163	5.02177e-66	1.12471e-64	Phvul.L002246.1.p	PF04359	PTHR34782,PTHR34782:SF1					AT1G27385.1					Absent		scaffold_17	160944	172391	Phvul.L002246	+
Phvul.005G011200	321.884	0.0377477	-4.72747	0.275528	-17.1579	5.48922e-66	1.22832e-64	Phvul.005G011200.1.p	PF08276,PF00954,PF01453,PF07714	PTHR27002,PTHR27002:SF129	KOG1187	2.7.11.1		GO:0048544,GO:0006468,GO:0004672	AT1G65800.1	ARK2,RK2	receptor kinase 2			Absent		Chr05	979447	983103	Phvul.005G011200	+
Phvul.009G213000	1421.95	8.49025	3.08581	0.179896	17.1533	5.94249e-66	1.32858e-64	Phvul.009G213000.1.p	PF14531,PF03822	PTHR24343,PTHR24343:SF136	KOG0583	2.7.11.1		GO:0007165	AT1G30270.1	ATCIPK23,CIPK23,LKS1,SnRK3.23	CBL-interacting protein kinase 23			Absent		Chr09	32199952	32208649	Phvul.009G213000	+
Phvul.001G175400	285.45	0.0323187	-4.95149	0.288759	-17.1475	6.56053e-66	1.46547e-64	Phvul.001G175400.1.p		PTHR33448,PTHR33448:SF4					AT5G03110.1					Absent		Chr01	43220406	43222200	Phvul.001G175400	+
Phvul.007G073400	593.813	0.00336283	-8.21611	0.479184	-17.1461	6.7272e-66	1.50139e-64	Phvul.007G073400.1.p	PF01554	PTHR11206,PTHR11206:SF152	KOG1347		K03327	GO:0055085,GO:0016020,GO:0015297,GO:0015238,GO:0006855	AT4G25640.2	ATDTX35,DTX35,FFT	detoxifying efflux carrier 35			Absent		Chr07	6845085	6848883	Phvul.007G073400	-
Phvul.004G095200	755.261	0.030406	-5.0395	0.294075	-17.1368	7.89184e-66	1.75977e-64	Phvul.004G095200.1.p	PF13837	PTHR21654,PTHR21654:SF9	KOG4282				AT1G76890.2	AT-GT2,GT2	Duplicated homeodomain-like superfamily protein	Trihelix	Trihelix family protein	Absent		Chr04	26146363	26149196	Phvul.004G095200	-
Phvul.003G049800	298.193	0.00142776	-9.45203	0.551922	-17.1257	9.5502e-66	2.1277e-64	Phvul.003G049800.1.p		PTHR33781,PTHR33781:SF4					AT1G14280.1	PKS2	phytochrome kinase substrate 2			Absent		Chr03	6209024	6210538	Phvul.003G049800	-
Phvul.003G215000	1849.44	0.123478	-3.01767	0.176286	-17.1181	1.08816e-65	2.4222e-64	Phvul.003G215000.1.p	PF00472	PTHR11075	KOG3429	3.1.1.29	K15033	GO:0006415,GO:0003747	AT1G62850.2		Class I peptide chain release factor			Absent		Chr03	44181432	44184504	Phvul.003G215000	-
Phvul.006G091900	712.367	0.132772	-2.91298	0.170343	-17.1007	1.46711e-65	3.26288e-64	Phvul.006G091900.1.p	PF00226						AT3G05345.1		Chaperone DnaJ-domain superfamily protein			Absent		Chr06	20369564	20371924	Phvul.006G091900	-
Phvul.010G068100	165.253	0.0213796	-5.54762	0.324425	-17.0999	1.4875e-65	3.30534e-64	Phvul.010G068100.1.p	PF00421	PTHR33180,PTHR33180:SF4			K02705	GO:0019684,GO:0016168,GO:0016020,GO:0009767,GO:0009521	ATCG00280.1		photosystem II reaction center protein C			Absent	Photosynthesis; Metabolic pathways	Chr10	29846983	29847571	Phvul.010G068100	+
Phvul.006G141100	171.547	19.5807	4.29136	0.251039	17.0944	1.63389e-65	3.62747e-64	Phvul.006G141100.2.p	PF06624	PTHR15601,PTHR15601:SF4				GO:0005783	AT1G27330.1		Ribosome associated membrane protein RAMP4			Absent		Chr06	24757576	24759451	Phvul.006G141100	-
Phvul.011G044500	447.883	460.25	8.84627	0.517537	17.093	1.67245e-65	3.70983e-64	Phvul.011G044500.1.p	PF01370	PTHR10366,PTHR10366:SF375				GO:0050662,GO:0003824	AT4G39230.1		NmrA-like negative transcriptional regulator family protein			Absent	Isoflavonoid biosynthesis	Chr11	3995752	3997606	Phvul.011G044500	-
Phvul.008G091600	581.893	0.0798301	-3.64692	0.213363	-17.0926	1.6847e-65	3.73377e-64	Phvul.008G091600.1.p	PF03018	PTHR21495,PTHR21495:SF77					AT1G58170.1		Disease resistance-responsive (dirigent-like protein) family protein			Absent		Chr08	9210333	9211508	Phvul.008G091600	-
Phvul.008G078400	724.213	0.0729707	-3.77654	0.221081	-17.0822	2.01542e-65	4.46284e-64	Phvul.008G078400.1.p	PF03168	PTHR31852,PTHR31852:SF3					AT3G05975.1		Late embryogenesis abundant (LEA) hydroxyproline-rich glycoprotein family			Absent		Chr08	7618364	7619203	Phvul.008G078400	+
Phvul.002G054400	13646.8	0.086731	-3.52731	0.206524	-17.0794	2.11166e-65	4.67189e-64	Phvul.002G054400.1.p	PF00675,PF05193,PF08367	PTHR11851,PTHR11851:SF68			K06972	GO:0006508	AT1G49630.2	ATPREP2,PREP2	presequence protease 2			Absent		Chr02	4936236	4946067	Phvul.002G054400	-
Phvul.002G025600	525.474	0.000812753	-10.2649	0.601306	-17.071	2.43949e-65	5.3925e-64	Phvul.002G025600.1.p	PF02458	PTHR31642,PTHR31642:SF11		2.3.1.99	K13065	GO:0016747	AT5G48930.1	HCT	hydroxycinnamoyl-CoA shikimate/quinate hydroxycinnamoyl transferase			Absent		Chr02	2707641	2709317	Phvul.002G025600	+
Phvul.003G105600	1456.44	0.135012	-2.88884	0.169276	-17.0658	2.66652e-65	5.88925e-64	Phvul.003G105600.1.p	PF06827,PF08264,PF00133	PTHR11946,PTHR11946:SF82		6.1.1.5	K01870	GO:0006418,GO:0000166,GO:0005524,GO:0004812	AT5G49030.3	OVA2	tRNA synthetase class I (I, L, M and V) family protein			Absent	Aminoacyl-tRNA biosynthesis	Chr03	23245252	23257622	Phvul.003G105600	+
Phvul.007G104800	619.759	0.00111392	-9.81015	0.575761	-17.0386	4.24928e-65	9.37678e-64	Phvul.007G104800.1.p	PF00067	PTHR24298,PTHR24298:SF47	KOG0156			GO:0055114,GO:0020037,GO:0016705,GO:0005506	AT5G04660.1	CYP77A4	cytochrome P450, family 77, subfamily A, polypeptide 4			Absent	Cutin, suberine and wax biosynthesis	Chr07	12212976	12214496	Phvul.007G104800	-
Phvul.011G124700	609.489	0.416151	-1.26482	0.0742647	-17.0312	4.81657e-65	1.06194e-63	Phvul.011G124700.1.p	PF04117	PTHR11266,PTHR11266:SF37	KOG1944		K13348	GO:0016021	AT2G42770.1		Peroxisomal membrane 22 kDa (Mpv17/PMP22) family protein			Absent	Peroxisome	Chr11	25196879	25201003	Phvul.011G124700	+
Phvul.007G245300	242.334	0.138916	-2.84772	0.167225	-17.0292	4.98471e-65	1.09806e-63	Phvul.007G245300.1.p		PTHR36789					AT4G40045.1					Absent		Chr07	36871628	36872285	Phvul.007G245300	-
Phvul.009G248400	1141.79	16.8952	4.07854	0.23955	17.0259	5.28134e-65	1.1624e-63	Phvul.009G248400.1.p	PF00005,PF00664	PTHR24223,PTHR24223:SF246		3.6.3.44		GO:0016887,GO:0005524,GO:0055085,GO:0042626,GO:0016021,GO:0006810	AT2G47800.1	ATMRP4,EST3,MRP4	multidrug resistance-associated protein 4			Present	ABC transporters	Chr09	36891021	36900177	Phvul.009G248400	+
Phvul.004G163700	840.579	0.120171	-3.05683	0.179578	-17.0223	5.6142e-65	1.23459e-63	Phvul.004G163700.1.p		PTHR35757					AT5G19540.1					Absent		Chr04	46808838	46812840	Phvul.004G163700	-
Phvul.007G093900	2946.6	0.13508	-2.88811	0.169693	-17.0196	5.87254e-65	1.29029e-63	Phvul.007G093900.1.p	PF01636	PTHR10566,PTHR10566:SF44	KOG1235	3.6.3.46	K08869		AT2G39190.2	ATATH8	Protein kinase superfamily protein			Absent		Chr07	9778743	9788355	Phvul.007G093900	-
Phvul.004G105900	967.883	0.327199	-1.61176	0.0947613	-17.0086	7.08596e-65	1.55555e-63	Phvul.004G105900.1.p	PF04278	PTHR35138					AT5G62650.1		Tic22-like family protein			Absent		Chr04	35250090	35259382	Phvul.004G105900	-
Phvul.003G153700	1826.41	0.0990689	-3.33542	0.196123	-17.0068	7.31482e-65	1.60441e-63	Phvul.003G153700.1.p	PF01632	PTHR33343			K02916	GO:0006412,GO:0005840,GO:0005622,GO:0003735	AT2G24090.1		Ribosomal protein L35			Absent	Ribosome	Chr03	36859812	36862779	Phvul.003G153700	+
Phvul.001G177901	539.215	5.1634	2.36832	0.139317	16.9995	8.27823e-65	1.81346e-63	Phvul.001G177901.1.p	PF00176,PF00385	PTHR10799,PTHR10799:SF620	KOG0383	3.6.4.12		GO:0005524	AT5G44800.1	CHR4,PKR1	chromatin remodeling 4			Absent		Chr01	43495714	43517311	Phvul.001G177901	-
Phvul.007G077200	776.061	0.1545	-2.69432	0.158494	-16.9995	8.28219e-65	1.81346e-63	Phvul.007G077200.2.p	PF02517	PTHR10794,PTHR10794:SF58				GO:0016020	AT5G60750.1		CAAX amino terminal protease family protein			Absent		Chr07	7376811	7385401	Phvul.007G077200	-
Phvul.008G001500	195.632	45.1896	5.49792	0.32342	16.9993	8.31016e-65	1.81803e-63	Phvul.008G001500.1.p	PF02519	PTHR31374,PTHR31374:SF10			K14488	GO:0009733	AT5G50760.1		SAUR-like auxin-responsive protein family			Absent	Plant hormone signal transduction	Chr08	134954	135738	Phvul.008G001500	+
Phvul.004G143300	611.603	0.333756	-1.58313	0.0931998	-16.9864	1.03496e-64	2.26224e-63	Phvul.004G143300.1.p	PF00076	PTHR24012				GO:0003676	AT1G73530.1		RNA-binding (RRM/RBD/RNP motifs) family protein			Absent		Chr04	44379481	44382234	Phvul.004G143300	+
Phvul.004G016000	179.403	5.23729	2.38882	0.140641	16.9853	1.05582e-64	2.30587e-63	Phvul.004G016000.2.p	PF00931	PTHR23155,PTHR23155:SF414	KOG4658			GO:0043531	AT3G14470.1		NB-ARC domain-containing disease resistance protein			Absent		Chr04	1735410	1741124	Phvul.004G016000	-
Phvul.002G076100	1086.14	40.8847	5.35349	0.315198	16.9845	1.06921e-64	2.33311e-63	Phvul.002G076100.2.p												Absent		Chr02	11605002	11605816	Phvul.002G076100	-
Phvul.006G114800	103.152	42.0901	5.39541	0.317916	16.9712	1.34171e-64	2.92523e-63	Phvul.006G114800.1.p	PF00249	PTHR10641,PTHR10641:SF613	KOG0048		K09422		AT4G38620.1	ATMYB4,MYB4	myb domain protein 4	MYB	myb domain protein 5	Absent		Chr06	22339689	22341310	Phvul.006G114800	-
Phvul.003G053502	445.924	686.081	9.42224	0.555233	16.9699	1.37256e-64	2.98992e-63	Phvul.003G053502.1.p												Absent		Chr03	6980061	6980486	Phvul.003G053502	-
Phvul.006G101100	1338.52	10.7642	3.42817	0.202043	16.9675	1.42897e-64	3.11014e-63	Phvul.006G101100.1.p	PF00248	PTHR11732,PTHR11732:SF253	KOG1575	1.1.1.317			AT1G60690.1		NAD(P)-linked oxidoreductase superfamily protein			Absent		Chr06	21120317	21124622	Phvul.006G101100	-
Phvul.008G223100	274.204	5.92047	2.56571	0.151331	16.9543	1.78989e-64	3.89236e-63	Phvul.008G223100.1.p	PF14226	PTHR34945,PTHR34945:SF1	KOG0143	1.14.11.13			AT3G11150.1		2-oxoglutarate (2OG) and Fe(II)-dependent oxygenase superfamily protein			Absent		Chr08	57255061	57257911	Phvul.008G223100	-
Phvul.003G201500	1157.73	0.211409	-2.24189	0.13235	-16.9391	2.31812e-64	5.03678e-63	Phvul.003G201500.1.p	PF02151,PF04379	PTHR14289,PTHR14289:SF19			K06195	GO:0005515	AT1G06110.1	SKIP16	SKP1/ASK-interacting protein 16			Absent		Chr03	42673668	42679147	Phvul.003G201500	+
Phvul.001G209600	5020.96	7.76657	2.95728	0.174687	16.929	2.74961e-64	5.96921e-63	Phvul.001G209600.1.p	PF13524,PF00862	PTHR12526,PTHR12526:SF348		2.4.1.13	K00695	GO:0016157,GO:0005985	AT4G02280.1	ATSUS3,SUS3	sucrose synthase 3			Absent	Starch and sucrose metabolism; Metabolic pathways; Biosynthesis of secondary metabolites	Chr01	46619643	46625826	Phvul.001G209600	-
Phvul.007G047500	4594.07	0.092191	-3.43923	0.203268	-16.9197	3.22301e-64	6.99097e-63	Phvul.007G047500.3.p		PTHR35699					AT1G50020.1					Absent		Chr07	3883867	3887882	Phvul.007G047500	-
Phvul.010G001900	2724.6	0.0851479	-3.55388	0.210131	-16.9127	3.62711e-64	7.8608e-63	Phvul.010G001900.1.p	PF07685	PTHR31559,PTHR31559:SF0	KOG3210	4.3.3.6	K08681	GO:0009236,GO:0003824	AT5G60540.1	ATPDX2,EMB2407,PDX2	pyridoxine biosynthesis 2			Absent	Vitamin B6 metabolism; Metabolic pathways; Biosynthesis of cofactors	Chr10	445728	450062	Phvul.010G001900	-
Phvul.011G113000	368.891	0.00220425	-8.8255	0.521898	-16.9104	3.77192e-64	8.16768e-63	Phvul.011G113000.1.p	PF03321	PTHR31901,PTHR31901:SF10			K14487		AT4G03400.1	DFL2,GH3-10	Auxin-responsive GH3 family protein			Absent	Plant hormone signal transduction	Chr11	14964564	14968565	Phvul.011G113000	+
Phvul.002G118300	1311.37	0.0984746	-3.3441	0.197836	-16.9034	4.24787e-64	9.19048e-63	Phvul.002G118300.1.p	PF00153	PTHR24089,PTHR24089:SF161	KOG0767		K15102		AT2G17270.1	PHT3;3	phosphate transporter 3;3			Absent		Chr02	25233039	25236720	Phvul.002G118300	+
Phvul.L001658	247.974	0.00171644	-9.18637	0.543906	-16.8896	5.36442e-64	1.15963e-62	Phvul.L001658.1.p	PF03140	PTHR31549,PTHR31549:SF23					AT3G02645.1		Plant protein of unknown function (DUF247)			Absent		scaffold_27	150762	152678	Phvul.L001658	-
Phvul.003G233400	894.254	0.0131998	-6.24334	0.370288	-16.8608	8.74383e-64	1.88856e-62	Phvul.003G233400.1.p	PF06404	PTHR33285,PTHR33285:SF1				GO:0008283,GO:0008083,GO:0005576	AT3G49780.1	ATPSK3 (FORMER SYMBOL),ATPSK4,PSK4	phytosulfokine 4 precursor			Absent		Chr03	46703893	46704662	Phvul.003G233400	+
Phvul.005G020100	253.475	0.13411	-2.89851	0.171911	-16.8605	8.77992e-64	1.89475e-62	Phvul.005G020100.1.p	PF11955	PTHR31476,PTHR31476:SF2					AT5G62990.1	emb1692	Ubiquitin carboxyl-terminal hydrolase family protein			Absent		Chr05	1741469	1743488	Phvul.005G020100	-
Phvul.003G120600	714.773	0.248759	-2.00718	0.119105	-16.8522	1.01091e-63	2.17975e-62	Phvul.003G120600.2.p	PF01535,PF13041	PTHR24015,PTHR24015:SF301					AT3G06430.1	EMB2750	Tetratricopeptide repeat (TPR)-like superfamily protein			Absent		Chr03	30544193	30546692	Phvul.003G120600	-
Phvul.005G162000	237.989	38.2358	5.25685	0.311967	16.8507	1.03716e-63	2.23445e-62	Phvul.005G162000.1.p	PF13855,PF07714,PF12819	PTHR27003,PTHR27003:SF44	KOG1187	2.7.11.1,2.7.10.1		GO:0005515,GO:0006468,GO:0004672	AT4G29990.1		Leucine-rich repeat transmembrane protein kinase protein			Absent		Chr05	38993166	38998348	Phvul.005G162000	-
Phvul.008G222200	133.448	0.0510771	-4.29118	0.254668	-16.8501	1.04695e-63	2.25365e-62	Phvul.008G222200.1.p	PF03195	PTHR31301,PTHR31301:SF24					AT3G11090.1	LBD21	LOB domain-containing protein 21	LBD	LOB domain-containing protein 21	Absent		Chr08	57113487	57114041	Phvul.008G222200	-
Phvul.003G074500	2276.79	0.287682	-1.79746	0.106696	-16.8465	1.113e-63	2.39381e-62	Phvul.003G074500.1.p		PTHR35484,PTHR35484:SF2					AT2G43950.1	ATOEP37,OEP37	chloroplast outer envelope protein 37			Absent		Chr03	11745471	11750442	Phvul.003G074500	+
Phvul.009G000400	87.9255	0.010109	-6.62821	0.393534	-16.8428	1.18546e-63	2.54748e-62	Phvul.009G000400.1.p	PF12899	PTHR31916,PTHR31916:SF15		3.2.1.26		GO:0033926	AT4G34860.2		Plant neutral invertase family protein			Absent		Chr09	237288	240989	Phvul.009G000400	+
Phvul.004G024500	125.717	0.00869169	-6.84615	0.406477	-16.8426	1.18808e-63	2.55097e-62	Phvul.004G024500.1.p	PF00201	PTHR11926,PTHR11926:SF331	KOG1192		K13691	GO:0016758,GO:0008152	AT1G05675.1		UDP-Glycosyltransferase superfamily protein			Absent		Chr04	2790333	2791977	Phvul.004G024500	+
Phvul.002G025000	2644.49	365.065	8.51201	0.505627	16.8346	1.36189e-63	2.92169e-62	Phvul.002G025000.1.p	PF00067	PTHR24298,PTHR24298:SF178	KOG0156	1.14.13.121		GO:0055114,GO:0020037,GO:0016705,GO:0005506	AT5G25120.1	CYP71B11	ytochrome p450, family 71, subfamily B, polypeptide 11			Absent		Chr02	2638982	2641406	Phvul.002G025000	+
Phvul.001G097900	130.619	0.112347	-3.15397	0.187396	-16.8305	1.4579e-63	3.12503e-62	Phvul.001G097900.1.p	PF13041	PTHR24015,PTHR24015:SF766					AT3G26630.1		Tetratricopeptide repeat (TPR)-like superfamily protein			Absent		Chr01	18842807	18844773	Phvul.001G097900	-
Phvul.011G136600	448.569	0.000951967	-10.0368	0.596686	-16.8209	1.71533e-63	3.67375e-62	Phvul.011G136600.1.p	PF13450,PF05199	PTHR10668,PTHR10668:SF81		1.1.3.20	K17756	GO:0055114,GO:0016614	AT3G23410.1	ATFAO3,FAO3	fatty alcohol oxidase 3			Absent		Chr11	31093455	31097631	Phvul.011G136600	-
Phvul.004G176700	725.636	0.239541	-2.06165	0.122605	-16.8154	1.8819e-63	4.02712e-62	Phvul.004G176700.1.p	PF00085	PTHR10438,PTHR10438:SF227	KOG0907	3.5.1.52		GO:0045454,GO:0015035,GO:0006662	AT4G29670.1	ACHT2	atypical CYS HIS rich thioredoxin 2			Absent		Chr04	47925066	47929445	Phvul.004G176700	-
Phvul.002G143400	326.615	10.9017	3.44648	0.205148	16.7999	2.44359e-63	5.22468e-62	Phvul.002G143400.1.p	PF08263,PF11721,PF07714	PTHR27003,PTHR27003:SF71	KOG1187	2.7.11.1		GO:0006468,GO:0004672	AT1G49100.1		Leucine-rich repeat protein kinase family protein			Absent		Chr02	29172842	29182801	Phvul.002G143400	+
Phvul.008G151800	5433.95	0.125534	-2.99385	0.178301	-16.791	2.8415e-63	6.07037e-62	Phvul.008G151800.1.p	PF08240,PF13602	PTHR11695,PTHR11695:SF530	KOG1198	1.3.1.105	K18980	GO:0055114,GO:0016491,GO:0008270	AT1G23740.1		Oxidoreductase, zinc-binding dehydrogenase family protein			Absent		Chr08	39950338	39953436	Phvul.008G151800	-
Phvul.002G100001	72.9394	0.0647891	-3.9481	0.235167	-16.7885	2.96134e-63	6.32108e-62	Phvul.002G100001.1.p	PF02535	PTHR11040,PTHR11040:SF48	KOG1558		K14709	GO:0055085,GO:0046873,GO:0030001,GO:0016020	AT1G31260.1	ZIP10	zinc transporter 10 precursor			Absent		Chr02	19321798	19324224	Phvul.002G100001	-
Phvul.002G152400	396.037	0.00107757	-9.85801	0.587626	-16.776	3.65693e-63	7.79931e-62	Phvul.002G152400.1.p	PF05922,PF02225,PF00082	PTHR10795,PTHR10795:SF370		3.4.21.25		GO:0006508,GO:0004252	AT5G67360.1	ARA12	Subtilase family protein			Absent		Chr02	30606937	30610213	Phvul.002G152400	+
Phvul.001G248900	1184.05	0.160179	-2.64224	0.157531	-16.7728	3.85976e-63	8.225e-62	Phvul.001G248900.1.p	PF13419	PTHR18901,PTHR18901:SF29	KOG2914				AT3G10970.1		Haloacid dehalogenase-like hydrolase (HAD) superfamily protein			Absent		Chr01	49984476	49990261	Phvul.001G248900	-
Phvul.007G128600	913.326	353.979	8.46752	0.504936	16.7695	4.0799e-63	8.68684e-62	Phvul.007G128600.1.p	PF00892	PTHR31218,PTHR31218:SF33				GO:0016021,GO:0016020,GO:0022857	AT5G07050.1		nodulin MtN21 /EamA-like transporter family protein			Absent		Chr07	14378722	14381670	Phvul.007G128600	+
Phvul.001G243400	400.946	2.10106	1.07112	0.0639394	16.752	5.47183e-63	1.16408e-61	Phvul.001G243400.1.p	PF01422	PTHR12360	KOG1952		K15683	GO:0008270,GO:0006355,GO:0005634,GO:0003700	AT5G05660.1	ATNFXL2	sequence-specific DNA binding transcription factors;zinc ion binding;sequence-specific DNA binding transcription factors	NF-X1	sequence-specific DNA binding transcription factors;zinc ion binding;sequence-specific DNA binding transcription factors	Absent		Chr01	49563533	49570789	Phvul.001G243400	+
Phvul.008G285100	17505.8	0.00297488	-8.39295	0.501229	-16.7447	6.18628e-63	1.31497e-61	Phvul.008G285100.1.p	PF00504	PTHR21649,PTHR21649:SF8			K08913	GO:0016020,GO:0009765	AT2G05100.1	LHCB2,LHCB2.1	photosystem II light harvesting complex gene 2.1			Absent	Photosynthesis - antenna proteins; Metabolic pathways	Chr08	62507248	62508854	Phvul.008G285100	+
Phvul.004G038300	221.426	0.0019211	-9.02385	0.539057	-16.7401	6.69103e-63	1.42108e-61	Phvul.004G038300.1.p												Absent		Chr04	4489954	4490244	Phvul.004G038300	-
Phvul.008G041500	116.643	0.00607668	-7.3625	0.440056	-16.7308	7.81442e-63	1.65828e-61	Phvul.008G041500.1.p	PF00249	PTHR10641,PTHR10641:SF530			K09422		AT3G28910.1	ATMYB30,MYB30	myb domain protein 30	MYB	myb domain protein 30	Absent		Chr08	3489743	3491248	Phvul.008G041500	-
Phvul.002G165600	1362.59	0.101657	-3.29822	0.197151	-16.7295	7.99552e-63	1.6953e-61	Phvul.002G165600.1.p	PF01078,PF13519	PTHR10338,PTHR10338:SF126		6.6.1.1	K03404	GO:0016851,GO:0015995,GO:0015979	AT1G08520.1	ALB-1V,ALB1,CHLD,PDE166,V157	ALBINA 1			Absent	Porphyrin and chlorophyll metabolism; Metabolic pathways; Biosynthesis of secondary metabolites	Chr02	32012379	32023834	Phvul.002G165600	+
Phvul.008G190000	571.602	0.247692	-2.01338	0.120364	-16.7275	8.26654e-63	1.75131e-61	Phvul.008G190000.4.p	PF00686,PF10150	PTHR30001,PTHR30001:SF1		3.1.26.12		GO:2001070,GO:0003723	AT2G04270.1	RNEE/G	RNAse E/G-like			Absent		Chr08	52829912	52853283	Phvul.008G190000	-
Phvul.002G127100	1126.52	0.0108107	-6.53139	0.390728	-16.716	1.00271e-62	2.12252e-61	Phvul.002G127100.1.p	PF01786	PTHR31803,PTHR31803:SF4		1.10.3.11	K17893	GO:0055114,GO:0009916	AT3G22370.1	AOX1A,ATAOX1A	alternative oxidase 1A			Absent		Chr02	26923933	26927769	Phvul.002G127100	-
Phvul.005G185400	1297.06	0.125637	-2.99267	0.179097	-16.7098	1.11266e-62	2.35331e-61	Phvul.005G185400.3.p	PF12576	PTHR33645,PTHR33645:SF1					AT2G46915.1		Protein of unknown function (DUF3754)			Absent		Chr05	40854187	40864529	Phvul.005G185400	-
Phvul.008G136700	1508.26	0.0465048	-4.42648	0.264968	-16.7057	1.19123e-62	2.5174e-61	Phvul.008G136700.1.p	PF01758	PTHR10361,PTHR10361:SF33	KOG2718		K03453	GO:0016020	AT3G25410.1		Sodium Bile acid symporter family			Absent		Chr08	27612760	27616355	Phvul.008G136700	-
Phvul.008G155600	1696.88	0.102195	-3.2906	0.196983	-16.705	1.20505e-62	2.5445e-61	Phvul.008G155600.1.p	PF00070	PTHR22912,PTHR22912:SF170	KOG1336	1.6.5.4	K08232	GO:0055114,GO:0016491	AT3G27820.1	ATMDAR4,MDAR4	monodehydroascorbate reductase 4			Absent	Ascorbate and aldarate metabolism; Metabolic pathways	Chr08	25809942	25815104	Phvul.008G155600	-
Phvul.006G120100	438.35	0.00353723	-8.14317	0.487979	-16.6875	1.61484e-62	3.40695e-61	Phvul.006G120100.1.p	PF13668	PTHR31694,PTHR31694:SF7					AT1G47980.1					Absent		Chr06	22848970	22850368	Phvul.006G120100	+
Phvul.005G103300	193.302	0.00220022	-8.82814	0.529138	-16.684	1.71326e-62	3.6116e-61	Phvul.005G103300.1.p	PF07714,PF00139	PTHR27007,PTHR27007:SF9	KOG1187	2.7.11.1		GO:0006468,GO:0004672,GO:0030246	AT4G04960.1		Concanavalin A-like lectin protein kinase family protein			Absent		Chr05	32198665	32200731	Phvul.005G103300	+
Phvul.006G169000	184.139	0.00256031	-8.60947	0.516101	-16.6817	1.77949e-62	3.74812e-61	Phvul.006G169000.1.p	PF00657	PTHR22835,PTHR22835:SF120		3.1.1.3		GO:0016788	AT4G18970.1		GDSL-like Lipase/Acylhydrolase superfamily protein			Absent		Chr06	27255067	27258228	Phvul.006G169000	+
Phvul.001G133400	91.4774	26.7648	4.74226	0.284456	16.6714	2.11697e-62	4.45526e-61	Phvul.001G133400.1.p	PF13855,PF00931	PTHR23155,PTHR23155:SF563	KOG4658			GO:0005515,GO:0043531	AT3G14470.1		NB-ARC domain-containing disease resistance protein			Absent		Chr01	37039856	37042483	Phvul.001G133400	-
Phvul.010G043400	857.3	0.00199185	-8.97168	0.538166	-16.6708	2.13614e-62	4.49189e-61	Phvul.010G043400.1.p	PF00010	PTHR23042,PTHR23042:SF57				GO:0046983	AT4G37850.1		basic helix-loop-helix (bHLH) DNA-binding superfamily protein	bHLH	bHLH family protein	Absent		Chr10	6647450	6649408	Phvul.010G043400	-
Phvul.003G091600	155.029	0.0143347	-6.12434	0.367371	-16.6707	2.13935e-62	4.49493e-61	Phvul.003G091600.2.p	PF14416,PF13839	PTHR32285,PTHR32285:SF65					AT5G19160.1	TBL11	TRICHOME BIREFRINGENCE-LIKE 11			Absent		Chr03	21659760	21664404	Phvul.003G091600	+
Phvul.010G069000	147.801	0.0326106	-4.93851	0.296253	-16.6699	2.1698e-62	4.55515e-61	Phvul.010G069000.1.p	PF01737	PTHR34971,PTHR34971:SF2			K02724	GO:0042549,GO:0015979,GO:0009539,GO:0009523	ATCG00300.1		YCF9			Absent	Photosynthesis	Chr10	30128711	30129397	Phvul.010G069000	-
Phvul.002G279700	778.358	14.789	3.88646	0.233494	16.6448	3.30011e-62	6.92234e-61	Phvul.002G279700.1.p	PF01794,PF08414,PF08022,PF08030	PTHR11972,PTHR11972:SF64		1.6.3.1	K13447	GO:0055114,GO:0050664,GO:0004601,GO:0016491	AT5G51060.1	ATRBOHC,RBOHC,RHD2	NADPH/respiratory burst oxidase protein D			Absent	MAPK signaling pathway - plant; Plant-pathogen interaction	Chr02	44911491	44917003	Phvul.002G279700	+
Phvul.011G173400	2446.47	0.000176055	-12.4717	0.749558	-16.6387	3.65404e-62	7.65844e-61	Phvul.011G173400.1.p	PF00083	PTHR23504,PTHR23504:SF29	KOG2615			GO:0055085,GO:0022857,GO:0016021	AT5G13750.1	ZIFL1	zinc induced facilitator-like 1			Absent		Chr11	48260856	48271472	Phvul.011G173400	+
Phvul.004G156700	124.167	94.9534	6.56915	0.394907	16.6347	3.91033e-62	8.18886e-61	Phvul.004G156700.1.p	PF02365	PTHR31744,PTHR31744:SF3				GO:0006355,GO:0003677	AT3G18400.1	anac058,NAC058	NAC domain containing protein 58	NAC	NAC domain containing protein 58	Absent		Chr04	46124774	46127008	Phvul.004G156700	-
Phvul.009G056700	8697.75	0.00391779	-7.99574	0.480677	-16.6343	3.9316e-62	8.22664e-61	Phvul.009G056700.2.p		PTHR23172,PTHR23172:SF36	KOG0431				AT1G75100.1	JAC1	J-domain protein required for chloroplast accumulation response 1			Absent		Chr09	10691904	10700220	Phvul.009G056700	-
Phvul.002G092800	657.875	8.73895	3.12746	0.18812	16.6248	4.6091e-62	9.63635e-61	Phvul.002G092800.1.p	PF14009	PTHR33148,PTHR33148:SF3					AT2G01340.1	At17.1				Absent		Chr02	16975331	16977415	Phvul.002G092800	+
Phvul.008G234800	556.772	0.181293	-2.46361	0.148219	-16.6213	4.88339e-62	1.02014e-60	Phvul.008G234800.3.p	PF00294	PTHR10584,PTHR10584:SF181	KOG2855	2.7.1.4			AT1G66430.1		pfkB-like carbohydrate kinase family protein			Absent	Fructose and mannose metabolism; Starch and sucrose metabolism; Amino sugar and nucleotide sugar metabolism; Metabolic pathways; Biosynthesis of secondary metabolites	Chr08	58325618	58330525	Phvul.008G234800	-
Phvul.001G251900	498.408	633.046	9.30617	0.560605	16.6002	6.94523e-62	1.44967e-60	Phvul.001G251900.2.p		PTHR35503,PTHR35503:SF2					AT5G10210.1					Absent		Chr01	50246291	50247009	Phvul.001G251900	+
Phvul.008G262300	6775.8	0.116625	-3.10005	0.186749	-16.6001	6.95572e-62	1.45068e-60	Phvul.008G262300.1.p	PF07724,PF06480,PF01434	PTHR23076,PTHR23076:SF70			K03798	GO:0005524,GO:0016021,GO:0008270,GO:0004222,GO:0006508	AT5G58870.1	ftsh9	FTSH protease 9			Absent		Chr08	60904611	60911635	Phvul.008G262300	+
Phvul.011G165100	424.452	19.3875	4.27705	0.257852	16.5872	8.62163e-62	1.79664e-60	Phvul.011G165100.1.p	PF14215	PTHR13902,PTHR13902:SF3					AT5G53900.2		Serine/threonine-protein kinase WNK (With No Lysine)-related			Absent		Chr11	46791031	46794152	Phvul.011G165100	-
Phvul.005G047150	339.29	0.0152374	-6.03624	0.364133	-16.577	1.02162e-61	2.12719e-60	Phvul.005G047150.2.p	PF13962,PF12796,PF13637	PTHR24177,PTHR24177:SF52	KOG4412				AT4G03500.1		Ankyrin repeat family protein			Absent		Chr05	5329971	5345081	Phvul.005G047150	+
Phvul.006G083600	149.681	22.8642	4.51502	0.272597	16.563	1.28956e-61	2.6829e-60	Phvul.006G083600.1.p	PF03168	PTHR31852,PTHR31852:SF1					AT5G36970.1	NHL25	NDR1/HIN1-like 25			Absent		Chr06	19558388	19559380	Phvul.006G083600	+
Phvul.002G264200	1798.62	0.0536904	-4.21919	0.254857	-16.5552	1.46938e-61	3.05451e-60	Phvul.002G264200.1.p	PF03109	PTHR10566,PTHR10566:SF74	KOG1235	3.6.3.46			AT5G64940.1	ATATH13,ATH13,ATOSA1,OSA1	ABC2 homolog 13			Absent		Chr02	43553358	43564776	Phvul.002G264200	-
Phvul.011G211200	15630.4	0.116742	-3.09861	0.18717	-16.5551	1.47135e-61	3.05611e-60	Phvul.011G211200.1.p	PF03055	PTHR10543,PTHR10543:SF37	KOG1285		K11159		AT3G63520.1	ATCCD1,ATNCED1,CCD1,NCED1	carotenoid cleavage dioxygenase 1			Absent		Chr11	53073315	53080042	Phvul.011G211200	+
Phvul.007G057600	11426.7	0.00995635	-6.65017	0.401727	-16.5539	1.49965e-61	3.11236e-60	Phvul.007G057600.2.p	PF00291	PTHR10314,PTHR10314:SF101	KOG1252	2.5.1.47	K01738		AT4G14880.2	ATCYS-3A,CYTACS1,OASA1,OLD3	O-acetylserine (thiol) lyase (OAS-TL) isoform A1			Absent	Cysteine and methionine metabolism; Sulfur metabolism; Metabolic pathways; Biosynthesis of secondary metabolites; Carbon metabolism; Biosynthesis of amino acids	Chr07	4847590	4852447	Phvul.007G057600	+
Phvul.009G150700	1028.01	0.211039	-2.24442	0.135583	-16.5538	1.50219e-61	3.11509e-60	Phvul.009G150700.1.p	PF00005	PTHR24220	KOG2355			GO:0016887,GO:0005524	AT4G33460.1	ATNAP13,EMB2751	ABC transporter family protein			Absent		Chr09	22408154	22416932	Phvul.009G150700	+
Phvul.007G080400	4757.3	0.0136302	-6.19705	0.374393	-16.5522	1.54254e-61	3.19616e-60	Phvul.007G080400.1.p	PF02496	PTHR33801,PTHR33801:SF7				GO:0006950						Absent		Chr07	7882834	7884564	Phvul.007G080400	-
Phvul.008G136300	564.612	0.0432089	-4.53253	0.273927	-16.5465	1.69714e-61	3.51363e-60	Phvul.008G136300.1.p	PF03188,PF04526	PTHR23130,PTHR23130:SF95	KOG4293			GO:0016021	AT3G25290.2		Auxin-responsive family protein			Absent		Chr08	43719519	43721936	Phvul.008G136300	+
Phvul.004G143700	74.6721	0.010184	-6.61755	0.400049	-16.5419	1.83298e-61	3.79178e-60	Phvul.004G143700.1.p	PF00520	PTHR10217,PTHR10217:SF475			K05391	GO:0055085,GO:0016020,GO:0006811,GO:0005216	AT3G17700.1	ATCNGC20,CNBT1,CNGC20	cyclic nucleotide-binding transporter 1			Absent		Chr04	44468067	44476777	Phvul.004G143700	-
Phvul.006G029100	30739.1	0.000963373	-10.0196	0.605773	-16.5402	1.88305e-61	3.89221e-60	Phvul.006G029100.2.p	PF00266	PTHR21152,PTHR21152:SF21	KOG2862	2.6.1.51,2.6.1.44,2.6.1.45	K00830		AT2G13360.2	AGT,AGT1,SGAT	alanine:glyoxylate aminotransferase			Absent	Alanine, aspartate and glutamate metabolism; Glycine, serine and threonine metabolism; Glyoxylate and dicarboxylate metabolism; Metabolic pathways; Biosynthesis of secondary metabolites; Carbon metabolism; Peroxisome	Chr06	11014117	11018799	Phvul.006G029100	+
Phvul.007G029500	381.148	32.6473	5.02889	0.304068	16.5387	1.93121e-61	3.9885e-60	Phvul.007G029500.1.p							AT1G68360.1		C2H2 and C2HC zinc fingers superfamily protein			Absent		Chr07	2352907	2353701	Phvul.007G029500	-
Phvul.009G185000	5632.02	0.0448041	-4.48022	0.271	-16.5322	2.15191e-61	4.44071e-60	Phvul.009G185000.1.p	PF00097,PF13414,PF02190	PTHR23327,PTHR23327:SF9				GO:0046872,GO:0006508,GO:0004176	AT1G18660.1		zinc finger (C3HC4-type RING finger) family protein			Absent		Chr09	27860712	27869804	Phvul.009G185000	-
Phvul.009G077200	127.222	0.0033391	-8.22633	0.497976	-16.5195	2.65492e-61	5.4743e-60	Phvul.009G077200.1.p	PF10604	PTHR31213,PTHR31213:SF7			K14496		AT2G26040.1	PYL2,RCAR14	PYR1-like 2			Absent	MAPK signaling pathway - plant; Plant hormone signal transduction	Chr09	13011323	13011886	Phvul.009G077200	-
Phvul.005G124800	294.205	6.95819	2.79871	0.169544	16.5073	3.25249e-61	6.70103e-60	Phvul.005G124800.1.p		PTHR10593,PTHR10593:SF27					AT1G08290.1	WIP3	WIP domain protein 3	C2H2	WIP domain protein 3	Absent		Chr05	36197512	36201222	Phvul.005G124800	+
Phvul.001G130900	248.054	0.00171727	-9.18566	0.556613	-16.5028	3.50338e-61	7.2121e-60	Phvul.001G130900.2.p	PF00005,PF01061	PTHR19241,PTHR19241:SF247	KOG0061	3.6.3.25		GO:0016887,GO:0005524,GO:0016020	AT3G21090.1		ABC-2 type transporter family protein			Absent		Chr01	36300537	36313533	Phvul.001G130900	+
Phvul.002G209400	2483.33	683.65	9.41711	0.571188	16.4869	4.55772e-61	9.37499e-60	Phvul.002G209400.1.p	PF00407	PTHR31213,PTHR31213:SF11				GO:0009607,GO:0006952	AT1G24020.2	MLP423	MLP-like protein 423			Absent		Chr02	37606170	37606956	Phvul.002G209400	-
Phvul.002G219900	1179.95	0.0934046	-3.42036	0.207551	-16.4796	5.14252e-61	1.05693e-59	Phvul.002G219900.1.p	PF11883,PF08276,PF00954,PF01453,PF07714	PTHR27002,PTHR27002:SF148	KOG1187	2.7.11.1		GO:0004674,GO:0048544,GO:0006468,GO:0004672	AT1G11410.1		S-locus lectin protein kinase family protein			Absent		Chr02	39021182	39027355	Phvul.002G219900	+
Phvul.L001627	273.172	0.00156071	-9.32358	0.56582	-16.478	5.28147e-61	1.08462e-59	Phvul.L001627.1.p							AT1G73580.1		Calcium-dependent lipid-binding (CaLB domain) family protein			Absent		scaffold_1171	289	864	Phvul.L001627	-
Phvul.007G181800	2380.28	18.7959	4.23235	0.256873	16.4765	5.41733e-61	1.11162e-59	Phvul.007G181800.1.p	PF13639	PTHR14155			K10664	GO:0008270,GO:0005515	AT3G05200.1	ATL6	RING/U-box superfamily protein			Absent		Chr07	30169119	30170881	Phvul.007G181800	-
Phvul.002G239900	727.892	711.282	9.47428	0.575028	16.4762	5.43992e-61	1.11536e-59	Phvul.002G239900.2.p	PF00190	PTHR31189,PTHR31189:SF0				GO:0045735	AT1G07750.1		RmlC-like cupins superfamily protein			Absent		Chr02	42223338	42225328	Phvul.002G239900	+
Phvul.011G090400	548.456	8.79333	3.13641	0.190565	16.4585	7.2924e-61	1.49397e-59	Phvul.011G090400.1.p	PF00800	PTHR21022,PTHR21022:SF5		4.2.1.91	K05359	GO:0009094,GO:0004664	AT1G08250.1	ADT6	arogenate dehydratase 6			Absent	Phenylalanine, tyrosine and tryptophan biosynthesis; Metabolic pathways; Biosynthesis of secondary metabolites; Biosynthesis of amino acids	Chr11	8857012	8858286	Phvul.011G090400	-
Phvul.002G165700	822.375	19.3976	4.27781	0.260105	16.4464	8.89331e-61	1.82048e-59	Phvul.002G165700.1.p	PF00004,PF14363	PTHR23070,PTHR23070:SF35			K08900	GO:0005524	AT5G17760.1		P-loop containing nucleoside triphosphate hydrolases superfamily protein			Absent		Chr02	32042010	32046364	Phvul.002G165700	+
Phvul.011G013300	109.61	0.214805	-2.2189	0.134932	-16.4446	9.16642e-61	1.87488e-59	Phvul.011G013300.1.p	PF01541	PTHR20208,PTHR20208:SF13		6.1.1.10	K15078		AT5G43210.1		Excinuclease ABC, C subunit, N-terminal			Absent		Chr11	1014492	1017068	Phvul.011G013300	-
Phvul.011G194600	378.545	18.1347	4.18068	0.254339	16.4374	1.03199e-60	2.10913e-59	Phvul.011G194600.1.p	PF11883,PF01657,PF07714	PTHR27002,PTHR27002:SF95	KOG1187	2.7.11.1		GO:0004674,GO:0006468,GO:0004672	AT4G05200.1	CRK25	cysteine-rich RLK (RECEPTOR-like protein kinase) 25			Absent		Chr11	50776603	50784777	Phvul.011G194600	-
Phvul.001G248800	1242.98	0.149609	-2.74073	0.166756	-16.4356	1.06316e-60	2.17107e-59	Phvul.001G248800.1.p	PF01208	PTHR21091,PTHR21091:SF91		4.1.1.37	K01599	GO:0006779,GO:0004853	AT2G40490.1	HEME2	Uroporphyrinogen decarboxylase			Absent	Porphyrin and chlorophyll metabolism; Metabolic pathways; Biosynthesis of secondary metabolites; Biosynthesis of cofactors	Chr01	49979823	49983351	Phvul.001G248800	-
Phvul.004G011300	2488.25	0.00782127	-6.99838	0.425959	-16.4297	1.172e-60	2.39143e-59	Phvul.004G011300.2.p	PF00892	PTHR11132,PTHR11132:SF109	KOG1441		K15283	GO:0016021,GO:0016020	AT3G01550.1	ATPPT2,PPT2	phosphoenolpyruvate (pep)/phosphate translocator 2			Absent		Chr04	1934548	1939203	Phvul.004G011300	+
Phvul.006G062000	178.156	0.00238875	-8.70953	0.530123	-16.4292	1.18113e-60	2.40813e-59	Phvul.006G062000.1.p		PTHR37716,PTHR37716:SF1					AT2G01870.1					Absent		Chr06	17074904	17075862	Phvul.006G062000	-
Phvul.006G206900	7053.25	0.113539	-3.13874	0.191059	-16.4282	1.20267e-60	2.45008e-59	Phvul.006G206900.2.p		PTHR33334,PTHR33334:SF5					AT5G64170.2		dentin sialophosphoprotein-related			Absent		Chr06	30160645	30168305	Phvul.006G206900	+
Phvul.001G194100	915.26	0.124154	-3.0098	0.183255	-16.4241	1.28612e-60	2.618e-59	Phvul.001G194100.1.p	PF10417,PF08534	PTHR10681,PTHR10681:SF108	KOG0852	1.11.1.15	K03386	GO:0055114,GO:0051920,GO:0016491	AT5G06290.1	2-Cys Prx B,2CPB	2-cysteine peroxiredoxin B			Absent		Chr01	45346597	45349532	Phvul.001G194100	+
Phvul.010G112400	138.689	0.0437751	-4.51375	0.27516	-16.4041	1.78836e-60	3.63742e-59	Phvul.010G112400.1.p	PF14432,PF01535,PF13041	PTHR24015,PTHR24015:SF107					AT4G01030.1		pentatricopeptide (PPR) repeat-containing protein			Absent		Chr10	38745119	38748532	Phvul.010G112400	+
Phvul.006G218300	1219.17	0.212542	-2.23418	0.136242	-16.3986	1.95696e-60	3.97718e-59	Phvul.006G218300.2.p	PF01106	PTHR11178,PTHR11178:SF24	KOG2358			GO:0051536,GO:0016226,GO:0005506	AT5G49940.1	ATCNFU2,NFU2	NIFU-like protein 2			Absent		Chr06	31010954	31015256	Phvul.006G218300	-
Phvul.007G117200	1751.97	0.168592	-2.56839	0.156627	-16.3981	1.97226e-60	4.00508e-59	Phvul.007G117200.1.p	PF01852	PTHR19308,PTHR19308:SF12	KOG2761			GO:0008289	AT1G64720.1	CP5	Polyketide cyclase/dehydrase and lipid transport superfamily protein			Absent		Chr07	16756947	16761079	Phvul.007G117200	-
Phvul.002G141000	15456	4.84009	2.27503	0.13878	16.3931	2.1424e-60	4.34711e-59	Phvul.002G141000.2.p												Absent		Chr02	28776566	28778006	Phvul.002G141000	-
Phvul.006G170300	432.78	6.30756	2.65708	0.162089	16.3927	2.15679e-60	4.37283e-59	Phvul.006G170300.1.p	PF13456,PF00012	PTHR19375,PTHR19375:SF229			K03283		AT1G16030.1	Hsp70b	heat shock protein 70B			Absent	Spliceosome; Protein processing in endoplasmic reticulum; Endocytosis	Chr06	27372513	27375328	Phvul.006G170300	+
Phvul.002G267700	3311.09	1.59897	0.677142	0.0413164	16.3892	2.28475e-60	4.62858e-59	Phvul.002G267700.1.p	PF01399	PTHR10855,PTHR10855:SF1			K03035	GO:0005515	AT5G09900.2	EMB2107,MSA,RPN5A	26S proteasome regulatory subunit, putative (RPN5)			Absent	Proteasome	Chr02	43860165	43865866	Phvul.002G267700	+
Phvul.010G079000	153.459	0.00276857	-8.49664	0.518554	-16.3853	2.43664e-60	4.93236e-59	Phvul.010G079000.3.p	PF00234	PTHR33076,PTHR33076:SF14					AT5G59320.1	LTP3	lipid transfer protein 3			Absent		Chr10	25151667	25158544	Phvul.010G079000	+
Phvul.006G111600	847.327	1180.55	10.2052	0.623042	16.3797	2.67059e-60	5.40163e-59	Phvul.006G111600.1.p	PF01370	PTHR10366,PTHR10366:SF458	KOG1502	1.1.1.219		GO:0050662,GO:0003824	AT5G42800.1	DFR,M318,TT3	dihydroflavonol 4-reductase			Absent		Chr06	22065240	22068234	Phvul.006G111600	+
Phvul.009G060950	99.6433	11.9428	3.57807	0.218473	16.3776	2.76281e-60	5.58372e-59	Phvul.009G060950.1.p		PTHR38362					AT1G75388.1	CPuORF5	conserved peptide upstream open reading frame 5			Absent		Chr09	11063855	11064022	Phvul.009G060950	-
Phvul.004G128300	623.996	0.276016	-1.85717	0.113438	-16.3717	3.04398e-60	6.14711e-59	Phvul.004G128300.1.p		PTHR34201,PTHR34201:SF1					AT4G10330.1		glycine-rich protein			Absent		Chr04	42453381	42457280	Phvul.004G128300	-
Phvul.008G166000	1213.75	0.00367774	-8.08696	0.494005	-16.3702	3.12215e-60	6.29997e-59	Phvul.008G166000.1.p	PF14226,PF03171	PTHR10209,PTHR10209:SF165	KOG0143	1.14.11.23	K05278	GO:0055114,GO:0016491	AT5G08640.1	ATFLS1,FLS,FLS1	flavonol synthase 1			Absent	Flavonoid biosynthesis; Metabolic pathways; Biosynthesis of secondary metabolites	Chr08	45352055	45355675	Phvul.008G166000	+
Phvul.004G021400	3386.67	968.298	9.91931	0.60608	16.3663	3.32659e-60	6.70718e-59	Phvul.004G021400.1.p	PF00067	PTHR24298,PTHR24298:SF111	KOG0156			GO:0055114,GO:0020037,GO:0016705,GO:0005506	AT4G31940.1	CYP82C4	cytochrome P450, family 82, subfamily C, polypeptide 4			Absent		Chr04	2479850	2482645	Phvul.004G021400	+
Phvul.002G210500	536.155	0.00645634	-7.27507	0.444575	-16.3641	3.45143e-60	6.95337e-59	Phvul.002G210500.1.p	PF00005,PF01061	PTHR19241,PTHR19241:SF301	KOG0061	3.6.3.39		GO:0016887,GO:0005524,GO:0016020	AT1G17840.1	ABCG11,ATWBC11,COF1,DSO,WBC11	white-brown complex homolog protein 11			Absent		Chr02	37746541	37750458	Phvul.002G210500	+
Phvul.010G040500	437.856	0.00108341	-9.85021	0.60213	-16.359	3.75529e-60	7.55956e-59	Phvul.010G040500.1.p	PF04116,PF12076	PTHR11863,PTHR11863:SF41			K15404	GO:0055114,GO:0016491,GO:0006633,GO:0005506	AT1G02205.2	CER1	Fatty acid hydroxylase superfamily			Absent	Cutin, suberine and wax biosynthesis; Biosynthesis of secondary metabolites	Chr10	5991222	6002443	Phvul.010G040500	+
Phvul.004G032400	317.753	0.0562819	-4.15118	0.253853	-16.3527	4.1617e-60	8.36446e-59	Phvul.004G032400.1.p	PF12204	PTHR33404,PTHR33404:SF3					AT3G29185.1		Domain of unknown function (DUF3598)			Absent		Chr04	3871939	3876369	Phvul.004G032400	-
Phvul.011G168200	1552.17	0.0729617	-3.77672	0.230953	-16.3527	4.15843e-60	8.36446e-59	Phvul.011G168200.1.p	PF00572	PTHR11545,PTHR11545:SF7	KOG3203		K02871	GO:0006412,GO:0005840,GO:0003735	AT1G78630.1	emb1473	Ribosomal protein L13 family protein			Absent	Ribosome	Chr11	47321252	47324931	Phvul.011G168200	+
Phvul.002G038200	3976.59	0.0762886	-3.71239	0.227164	-16.3423	4.93158e-60	9.904e-59	Phvul.002G038200.2.p	PF02824,PF01966,PF04607	PTHR21262,PTHR21262:SF7	KOG1157			GO:0015969	AT1G54130.1	AT-RSH3,ATRSH3,RSH3	RELA/SPOT homolog 3			Absent		Chr02	3654774	3667216	Phvul.002G038200	-
Phvul.007G020600	157.151	8.34592	3.06107	0.18733	16.3406	5.07804e-60	1.01901e-58	Phvul.007G020600.1.p	PF00201	PTHR11926,PTHR11926:SF384	KOG1192	2.4.1.272		GO:0016758,GO:0008152	AT2G15480.2	UGT73B5	UDP-glucosyl transferase 73B5			Absent		Chr07	1442852	1444937	Phvul.007G020600	+
Phvul.006G058700	1045.85	27.029	4.75644	0.29115	16.3367	5.40915e-60	1.0846e-58	Phvul.006G058700.1.p	PF03552	PTHR13301,PTHR13301:SF54		2.4.1.12		GO:0030244,GO:0016760,GO:0016020	AT1G55850.1	ATCSLE1,CSLE1	cellulose synthase like E1			Absent		Chr06	16565767	16570294	Phvul.006G058700	-
Phvul.009G228200	167.615	0.00551892	-7.5014	0.459239	-16.3344	5.61739e-60	1.12547e-58	Phvul.009G228200.1.p	PF00249	PTHR10641,PTHR10641:SF508			K09422		AT4G21440.1	ATM4,ATMYB102,MYB102	MYB-like 102	MYB	MYB-like 102	Absent		Chr09	34315013	34317854	Phvul.009G228200	-
Phvul.010G120800	763.15	11.0703	3.46863	0.212359	16.3338	5.6727e-60	1.13565e-58	Phvul.010G120800.1.p	PF00719	PTHR10286,PTHR10286:SF10	KOG1626	3.6.1.1	K01507	GO:0006796,GO:0005737,GO:0004427,GO:0000287	AT1G01050.1	AtPPa1,PPa1	pyrophosphorylase 1			Absent	Oxidative phosphorylation	Chr10	40138319	40141466	Phvul.010G120800	+
Phvul.001G000400	1036.34	0.217669	-2.19979	0.134685	-16.3329	5.75961e-60	1.15215e-58	Phvul.001G000400.3.p	PF00504	PTHR21649,PTHR21649:SF24				GO:0016020,GO:0009765	AT1G76570.1		Chlorophyll A-B binding family protein			Absent	Photosynthesis - antenna proteins; Metabolic pathways	Chr01	706	6715	Phvul.001G000400	-
Phvul.011G086400	276.547	0.0638188	-3.96988	0.243201	-16.3234	6.72578e-60	1.34436e-58	Phvul.011G086400.1.p	PF13912	PTHR26374,PTHR26374:SF203					AT2G28200.1		C2H2-type zinc finger family protein	C2H2	C2H2 family protein	Absent		Chr11	8251041	8252533	Phvul.011G086400	+
Phvul.001G144400	378.758	0.201922	-2.30813	0.141426	-16.3204	7.06212e-60	1.41048e-58	Phvul.001G144400.1.p		PTHR37217					AT2G41950.1					Absent		Chr01	38809479	38811314	Phvul.001G144400	-
Phvul.003G156700	277.821	0.325863	-1.61766	0.0991725	-16.3116	8.16302e-60	1.62909e-58	Phvul.003G156700.1.p	PF10409,PF02181	PTHR23213,PTHR23213:SF232	KOG2283				AT5G58160.1		actin binding			Absent		Chr03	37261163	37271782	Phvul.003G156700	+
Phvul.010G002100	14362.3	0.00833389	-6.90679	0.423435	-16.3113	8.19732e-60	1.63465e-58	Phvul.010G002100.1.p	PF00504	PTHR21649,PTHR21649:SF6			K08915	GO:0016020,GO:0009765	AT3G08940.2	LHCB4.2	light harvesting complex photosystem II			Absent	Photosynthesis - antenna proteins; Metabolic pathways	Chr10	467135	468795	Phvul.010G002100	+
Phvul.007G094800	1028.74	0.192243	-2.379	0.145851	-16.3111	8.22867e-60	1.63962e-58	Phvul.007G094800.1.p	PF00583	PTHR23091,PTHR23091:SF208		2.3.1.88		GO:0008080	AT2G39000.1		Acyl-CoA N-acyltransferases (NAT) superfamily protein			Absent		Chr07	10025201	10028145	Phvul.007G094800	+
Phvul.001G140700	630.011	0.0420443	-4.57195	0.280372	-16.3067	8.84145e-60	1.76034e-58	Phvul.001G140700.1.p	PF00581	PTHR12231,PTHR12231:SF111	KOG1530				AT2G42220.1		Rhodanese/Cell cycle control phosphatase superfamily protein			Absent		Chr01	38280066	38282923	Phvul.001G140700	-
Phvul.003G201100	1747.89	59.0062	5.88279	0.360793	16.3052	9.06676e-60	1.80379e-58	Phvul.003G201100.1.p	PF00955	PTHR11453,PTHR11453:SF51				GO:0016021,GO:0006820,GO:0016020,GO:0005452	AT2G47160.1	BOR1	HCO3- transporter family			Absent		Chr03	42627669	42633085	Phvul.003G201100	+
Phvul.009G012200	178.889	19.6868	4.29916	0.263687	16.304	9.23833e-60	1.83649e-58	Phvul.009G012200.1.p	PF00046	PTHR24326,PTHR24326:SF220	KOG0484			GO:0003677	AT4G35550.1	ATWOX13,HB-4,WOX13	WUSCHEL related homeobox 13	WOX	WUSCHEL related homeobox 13	Absent		Chr09	2041007	2042431	Phvul.009G012200	+
Phvul.005G155500	416.097	2.57823	1.36638	0.083823	16.3008	9.746e-60	1.9359e-58	Phvul.005G155500.1.p	PF00566	PTHR22957,PTHR22957:SF26					AT2G30710.1		Ypt/Rab-GAP domain of gyp1p superfamily protein			Absent		Chr05	38488750	38494381	Phvul.005G155500	+
Phvul.004G121666	3950.75	0.041104	-4.60458	0.282629	-16.2919	1.12619e-59	2.23527e-58	Phvul.004G121666.1.p	PF02874,PF00306,PF00006	PTHR15184,PTHR15184:SF43		3.6.3.14	K02112	GO:0046034,GO:0015992,GO:0033178,GO:0016820,GO:0015991,GO:0005524	ATCG00480.1		ATP synthase subunit beta			Absent	Oxidative phosphorylation; Photosynthesis; Metabolic pathways	Chr04	41211137	41215814	Phvul.004G121666	+
Phvul.005G116800	1445.01	0.0497115	-4.33028	0.265829	-16.2897	1.16823e-59	2.3169e-58	Phvul.005G116800.1.p	PF00067	PTHR24286,PTHR24286:SF49			K10528	GO:0055114,GO:0020037,GO:0016705,GO:0005506	AT4G15440.1	CYP74B2,HPL1	hydroperoxide lyase 1			Absent	alpha-Linolenic acid metabolism; Biosynthesis of secondary metabolites	Chr05	35056674	35062448	Phvul.005G116800	-
Phvul.010G033400	1114.76	64.2929	6.00659	0.368755	16.2888	1.18512e-59	2.34857e-58	Phvul.010G033400.1.p	PF04185	PTHR31956,PTHR31956:SF1		3.1.4.3	K01114	GO:0016788	AT3G03530.1	NPC4	non-specific phospholipase C4			Absent	Inositol phosphate metabolism; Glycerophospholipid metabolism; Ether lipid metabolism; Metabolic pathways; Biosynthesis of secondary metabolites	Chr10	4876034	4878908	Phvul.010G033400	-
Phvul.011G059900	2920.47	0.117834	-3.08517	0.189443	-16.2855	1.25144e-59	2.47807e-58	Phvul.011G059900.1.p	PF00939	PTHR10283,PTHR10283:SF76				GO:0055085,GO:0016020,GO:0006814,GO:0005215	AT5G12860.1	DiT1	dicarboxylate transporter 1			Absent		Chr11	5377740	5381345	Phvul.011G059900	+
Phvul.006G215700	1050.5	0.116492	-3.1017	0.190474	-16.2842	1.27875e-59	2.53017e-58	Phvul.006G215700.1.p	PF00027,PF07885,PF11834,PF12796	PTHR10217,PTHR10217:SF493					AT4G22200.1	AKT2,AKT2/3,AKT3,KT2/3	potassium transport 2/3			Absent		Chr06	30844144	30850719	Phvul.006G215700	+
Phvul.003G048900	281.478	0.00247486	-8.65844	0.53219	-16.2695	1.62604e-59	3.21484e-58	Phvul.003G048900.1.p		PTHR34576,PTHR34576:SF2					AT5G52900.1					Absent		Chr03	6079638	6080666	Phvul.003G048900	-
Phvul.009G187500	82.1637	49.4065	5.62663	0.345977	16.263	1.8066e-59	3.56905e-58	Phvul.009G187500.1.p	PF04770	PTHR31948					AT1G18835.1	MIF3	mini zinc finger	ZF-HD	mini zinc finger	Absent		Chr09	28373693	28373965	Phvul.009G187500	-
Phvul.007G194000	372.437	7.66181	2.93768	0.180673	16.2597	1.90628e-59	3.76305e-58	Phvul.007G194000.2.p	PF14226,PF03171	PTHR10209,PTHR10209:SF124	KOG0143	1.14.11.9		GO:0055114,GO:0016491	AT5G24530.1	DMR6	2-oxoglutarate (2OG) and Fe(II)-dependent oxygenase superfamily protein			Absent		Chr07	31606244	31608176	Phvul.007G194000	-
Phvul.007G086000	340.921	0.0200311	-5.64162	0.347031	-16.2568	1.99899e-59	3.94302e-58	Phvul.007G086000.1.p	PF02325	PTHR33219,PTHR33219:SF1			K02221	GO:0016020	AT5G36120.1	atylmg3,CCB3,YLMG3	cofactor assembly, complex C (B6F)			Absent		Chr07	8699356	8702589	Phvul.007G086000	-
Phvul.001G010800	3645.94	0.344562	-1.53717	0.0945687	-16.2545	2.07583e-59	4.09142e-58	Phvul.001G010800.1.p	PF00085	PTHR10438,PTHR10438:SF274	KOG0907	1.6.5.4	K03671	GO:0045454,GO:0015035,GO:0006662	AT3G51030.1	ATTRX H1,ATTRX1,TRX1	thioredoxin H-type 1			Absent		Chr01	829100	830330	Phvul.001G010800	+
Phvul.005G164700	120.941	0.00630133	-7.31013	0.449887	-16.2488	2.27797e-59	4.48634e-58	Phvul.005G164700.2.p	PF13855,PF07714,PF12819	PTHR27003,PTHR27003:SF44	KOG1187	2.7.11.1,2.7.10.1		GO:0005515,GO:0006468,GO:0004672	AT4G29990.1		Leucine-rich repeat transmembrane protein kinase protein			Absent		Chr05	39239815	39244615	Phvul.005G164700	+
Phvul.009G191000	418.951	0.143083	-2.80508	0.172722	-16.2404	2.61214e-59	5.14051e-58	Phvul.009G191000.4.p	PF07847	PTHR22966	KOG4281	1.13.11.19		GO:0055114,GO:0016702	AT1G18490.1		Protein of unknown function (DUF1637)			Absent		Chr09	29110101	29117612	Phvul.009G191000	+
Phvul.011G194401	170.115	137.289	7.10108	0.437493	16.2313	3.02978e-59	5.95779e-58	Phvul.011G194401.2.p	PF11883,PF01657,PF07714	PTHR27002,PTHR27002:SF95	KOG1187	2.7.11.1		GO:0004674,GO:0006468,GO:0004672	AT4G05200.1	CRK25	cysteine-rich RLK (RECEPTOR-like protein kinase) 25			Absent		Chr11	50767746	50770777	Phvul.011G194401	-
Phvul.008G225700	917.647	3.93496	1.97635	0.121791	16.2274	3.22936e-59	6.34533e-58	Phvul.008G225700.1.p	PF09258	PTHR11062,PTHR11062:SF103		2.4.1.225,2.4.1.224	K02367	GO:0016021,GO:0015012,GO:0006024	AT3G55830.1	EPC1	Nucleotide-diphospho-sugar transferases superfamily protein			Absent		Chr08	57553661	57558050	Phvul.008G225700	-
Phvul.009G059900	107.05	0.00396165	-7.97968	0.491779	-16.2262	3.2947e-59	6.46873e-58	Phvul.009G059900.1.p		PTHR33640,PTHR33640:SF1										Absent		Chr09	10960538	10961354	Phvul.009G059900	+
Phvul.008G118700	1026.02	0.00519186	-7.58953	0.468044	-16.2154	3.92253e-59	7.69547e-58	Phvul.008G118700.1.p		PTHR36389,PTHR36389:SF1					AT5G02160.1					Absent		Chr08	14581700	14588258	Phvul.008G118700	+
Phvul.003G002500	190.18	30.477	4.92965	0.304089	16.2112	4.20313e-59	8.23962e-58	Phvul.003G002500.6.p		PTHR33463,PTHR33463:SF3										Absent		Chr03	358386	366189	Phvul.003G002500	+
Phvul.006G099300	1272.15	0.0496462	-4.33217	0.26728	-16.2083	4.4027e-59	8.62422e-58	Phvul.006G099300.1.p	PF00301	PTHR10909				GO:0005506	AT1G54500.1		Rubredoxin-like superfamily protein			Absent		Chr06	21005035	21006658	Phvul.006G099300	-
Phvul.001G207500	341.28	0.122778	-3.02587	0.186831	-16.1958	5.39836e-59	1.05664e-57	Phvul.001G207500.1.p	PF12695	PTHR11614,PTHR11614:SF88	KOG1455	2.3.1.22			AT3G62860.1		alpha/beta-Hydrolases superfamily protein			Absent	Phenylpropanoid biosynthesis; Metabolic pathways; Biosynthesis of secondary metabolites	Chr01	46480476	46484625	Phvul.001G207500	-
Phvul.001G037600	873.949	24.4421	4.6113	0.284805	16.1911	5.82926e-59	1.14011e-57	Phvul.001G037600.1.p	PF12023	PTHR33193,PTHR33193:SF8					AT5G11970.1		Protein of unknown function (DUF3511)			Absent		Chr01	3519169	3519528	Phvul.001G037600	-
Phvul.002G332600	1022.29	0.406144	-1.29994	0.0803062	-16.1873	6.20296e-59	1.21227e-57	Phvul.002G332600.1.p		PTHR37203,PTHR37203:SF2					AT1G73470.1					Absent		Chr02	49595822	49600670	Phvul.002G332600	-
Phvul.004G147000	235.46	0.168578	-2.56851	0.158776	-16.1769	7.33386e-59	1.43218e-57	Phvul.004G147000.2.p	PF02536	PTHR13068,PTHR13068:SF9				GO:0006355,GO:0005739,GO:0003690	AT4G14605.1		Mitochondrial transcription termination factor family protein			Absent		Chr04	44868025	44871446	Phvul.004G147000	+
Phvul.003G122700	574.818	667.038	9.38162	0.58	16.1752	7.54333e-59	1.47196e-57	Phvul.003G122700.1.p	PF00005,PF00664	PTHR24221,PTHR24221:SF205		3.6.3.44	K05658	GO:0016887,GO:0005524,GO:0055085,GO:0042626,GO:0016021,GO:0006810	AT1G02520.1	PGP11	P-glycoprotein 11			Absent	ABC transporters	Chr03	30787838	30793571	Phvul.003G122700	+
Phvul.009G179300	1830.89	0.315213	-1.6656	0.103014	-16.1687	8.3881e-59	1.63555e-57	Phvul.009G179300.3.p		PTHR33917,PTHR33917:SF2					AT1G27510.1		Protein of unknown function (DUF3506)			Absent		Chr09	26893541	26902515	Phvul.009G179300	-
Phvul.002G278108	184.419	0.0545578	-4.19607	0.25952	-16.1686	8.40282e-59	1.63717e-57	Phvul.002G278108.1.p	PF03040	PTHR33650				GO:0016021	ATCG00530.1		CemA-like proton extrusion protein-related			Absent		Chr02	44779209	44782116	Phvul.002G278108	-
Phvul.002G287800	165.812	0.0526025	-4.24872	0.262779	-16.1684	8.42476e-59	1.64019e-57	Phvul.002G287800.2.p	PF04525	PTHR31087,PTHR31087:SF15					AT1G63410.1		Protein of unknown function (DUF567)			Absent		Chr02	45698890	45703215	Phvul.002G287800	-
Phvul.009G202800	106.463	0.034206	-4.86961	0.301201	-16.1673	8.57751e-59	1.66865e-57	Phvul.009G202800.3.p	PF13418	PTHR23244					AT1G18610.1		Galactose oxidase/kelch repeat superfamily protein			Absent		Chr09	30793329	30799660	Phvul.009G202800	-
Phvul.008G212200	288.372	3.78003	1.9184	0.118661	16.167	8.6167e-59	1.67499e-57	Phvul.008G212200.1.p	PF00327	PTHR15892			K02907		AT5G55140.1		ribosomal protein L30 family protein			Absent	Ribosome	Chr08	56044731	56046243	Phvul.008G212200	+
Phvul.006G101000	568.692	0.00075316	-10.3748	0.641972	-16.1608	9.53864e-59	1.8528e-57	Phvul.006G101000.1.p	PF02458	PTHR31642,PTHR31642:SF26				GO:0016747	AT4G29250.1		HXXXD-type acyl-transferase family protein			Absent		Chr06	21116348	21118011	Phvul.006G101000	+
Phvul.001G227900	327.343	0.0438122	-4.51252	0.279259	-16.1589	9.82921e-59	1.90778e-57	Phvul.001G227900.2.p	PF00249	PTHR31496,PTHR31496:SF3					AT5G16560.1	KAN,KAN1	Homeodomain-like superfamily protein			Absent		Chr01	48234866	48241538	Phvul.001G227900	+
Phvul.009G143100	4255.81	7.97187	2.99492	0.185356	16.1577	1.00308e-58	1.94542e-57	Phvul.009G143100.1.p	PF02431	PTHR28039,PTHR28039:SF4		5.5.1.6		GO:0016872	AT5G05270.1		Chalcone-flavanone isomerase family protein			Absent	Flavonoid biosynthesis; Metabolic pathways; Biosynthesis of secondary metabolites	Chr09	21467057	21468903	Phvul.009G143100	-
Phvul.001G146900	184.72	9.90369	3.30797	0.204745	16.1565	1.02144e-58	1.97952e-57	Phvul.001G146900.1.p	PF00069	PTHR27006,PTHR27006:SF36	KOG1187	2.7.11.1		GO:0006468,GO:0005524,GO:0004672	AT2G48010.1	RKF3	receptor-like kinase in in flowers 3			Absent		Chr01	39352831	39355118	Phvul.001G146900	+
Phvul.009G255100	76.1534	0.0253384	-5.30253	0.328412	-16.146	1.21192e-58	2.34688e-57	Phvul.009G255100.2.p	PF02466	PTHR15371,PTHR15371:SF1					AT4G16160.1	ATOEP16-2,ATOEP16-S	Mitochondrial import inner membrane translocase subunit Tim17/Tim22/Tim23 family protein			Absent		Chr09	37562023	37564125	Phvul.009G255100	+
Phvul.001G037100	3311.3	861.506	9.75072	0.603916	16.1458	1.21519e-58	2.35143e-57	Phvul.001G037100.2.p	PF00067	PTHR24301,PTHR24301:SF2	KOG0158	5.3.99.5		GO:0055114,GO:0020037,GO:0016705,GO:0005506	AT2G26170.2	CYP711A1,MAX1	cytochrome P450, family 711, subfamily A, polypeptide 1			Absent		Chr01	3485712	3489119	Phvul.001G037100	+
Phvul.010G147600	1002.29	9.80178	3.29304	0.204139	16.1314	1.53504e-58	2.96808e-57	Phvul.010G147600.2.p		PTHR16223,PTHR16223:SF50					AT4G29100.1		basic helix-loop-helix (bHLH) DNA-binding superfamily protein			Absent		Chr10	42882391	42886608	Phvul.010G147600	+
Phvul.007G264900	228.046	220.843	7.78688	0.482777	16.1293	1.58689e-58	3.06602e-57	Phvul.007G264900.1.p	PF12695	PTHR23024,PTHR23024:SF102	KOG1515	3.1.1.1			AT5G06570.2		alpha/beta-Hydrolases superfamily protein			Absent		Chr07	38603757	38606799	Phvul.007G264900	+
Phvul.006G101800	822.133	0.222999	-2.16489	0.134273	-16.1231	1.75675e-58	3.39163e-57	Phvul.006G101800.1.p	PF02416	PTHR33162,PTHR33162:SF1			K03116	GO:0015031,GO:0008565	AT5G28750.1		Bacterial sec-independent translocation protein mttA/Hcf106			Absent	Protein export	Chr06	21178748	21179885	Phvul.006G101800	+
Phvul.004G116400	358.042	10.8302	3.43699	0.213249	16.1173	1.92904e-58	3.72143e-57	Phvul.004G116400.3.p	PF00403	PTHR22814,PTHR22814:SF52				GO:0046872,GO:0030001	AT5G23760.1		Copper transport protein family			Absent		Chr04	40024692	40026381	Phvul.004G116400	+
Phvul.008G208400	141.311	0.0276883	-5.17458	0.321072	-16.1166	1.951e-58	3.76096e-57	Phvul.008G208400.1.p	PF00201	PTHR11926,PTHR11926:SF298				GO:0016758,GO:0008152	AT5G12890.1		UDP-Glycosyltransferase superfamily protein			Absent		Chr08	55599814	55601289	Phvul.008G208400	-
Phvul.009G113500	510.839	0.062267	-4.00539	0.24858	-16.1131	2.06564e-58	3.97893e-57	Phvul.009G113500.1.p		PTHR36798,PTHR36798:SF1			K19035		AT5G17870.1	PSRP6	plastid-specific 50S ribosomal protein 6			Absent		Chr09	17484620	17485173	Phvul.009G113500	+
Phvul.010G039900	476.205	0.121297	-3.04338	0.188949	-16.1069	2.2819e-58	4.39218e-57	Phvul.010G039900.1.p		PTHR37724,PTHR37724:SF1		3.6.4.13			AT2G37920.1	emb1513	copper ion transmembrane transporters			Absent		Chr10	5872317	5874217	Phvul.010G039900	+
Phvul.L006543	143.161	0.00880912	-6.82679	0.423912	-16.1043	2.38118e-58	4.57981e-57	Phvul.L006543.1.p	PF03514	PTHR31636,PTHR31636:SF54					AT1G07530.1	ATGRAS2,GRAS2,SCL14	SCARECROW-like 14	GRAS	SCARECROW-like 14	Absent		scaffold_15	423702	426074	Phvul.L006543	+
Phvul.002G289300	3714.59	0.0965576	-3.37247	0.209416	-16.1042	2.38493e-58	4.58357e-57	Phvul.002G289300.1.p	PF13419	PTHR18901,PTHR18901:SF4	KOG2914	3.1.3.58			AT4G11570.2		Haloacid dehalogenase-like hydrolase (HAD) superfamily protein			Absent	Riboflavin metabolism; Metabolic pathways; Biosynthesis of secondary metabolites; Biosynthesis of cofactors	Chr02	45817670	45819601	Phvul.002G289300	+
Phvul.008G126437	201.866	0.00211006	-8.8885	0.552459	-16.089	3.04873e-58	5.85489e-57	Phvul.008G126437.1.p	PF00170	PTHR13301,PTHR13301:SF46				GO:0043565,GO:0006355,GO:0003700	AT3G17609.2	HYH	HY5-homolog	bZIP	HY5-homolog	Absent	Circadian rhythm - plant	Chr08	19089781	19101090	Phvul.008G126437	+
Phvul.004G102700	185.103	0.014917	-6.0669	0.3771	-16.0883	3.08177e-58	5.91388e-57	Phvul.004G102700.1.p		PTHR34576,PTHR34576:SF3					AT5G52900.1					Absent		Chr04	36155091	36157189	Phvul.004G102700	+
Phvul.006G123100	141.539	0.149018	-2.74644	0.170716	-16.0878	3.10554e-58	5.95501e-57	Phvul.006G123100.1.p	PF11955	PTHR31476,PTHR31476:SF13					AT2G39120.1		Ubiquitin carboxyl-terminal hydrolase family protein			Absent		Chr06	23176949	23178181	Phvul.006G123100	+
Phvul.009G232700	136.369	0.00311723	-8.32552	0.517727	-16.0809	3.47218e-58	6.65306e-57	Phvul.009G232700.1.p	PF00320	PTHR10071,PTHR10071:SF191				GO:0043565,GO:0008270,GO:0006355,GO:0003700	AT5G56860.1	GATA21,GNC	GATA type zinc finger transcription factor family protein	GATA	cytokinin-responsive gata factor 1	Absent		Chr09	34952224	34954130	Phvul.009G232700	+
Phvul.006G043100	386.447	128.954	7.01071	0.435979	16.0804	3.50194e-58	6.70503e-57	Phvul.006G043100.1.p		PTHR33647					AT4G21920.1					Absent		Chr06	14639453	14640073	Phvul.006G043100	+
Phvul.010G139000	537.431	0.00650708	-7.26377	0.451743	-16.0795	3.55502e-58	6.80155e-57	Phvul.010G139000.1.p	PF05199,PF00732	PTHR11552,PTHR11552:SF69			K15403	GO:0055114,GO:0016614,GO:0050660,GO:0010430	AT1G72970.1	EDA17,HTH	Glucose-methanol-choline (GMC) oxidoreductase family protein			Absent	Cutin, suberine and wax biosynthesis	Chr10	42117299	42124164	Phvul.010G139000	-
Phvul.008G084600	2035.86	0.0509028	-4.29611	0.267188	-16.079	3.5823e-58	6.84859e-57	Phvul.008G084600.1.p	PF14531,PF03822	PTHR24347,PTHR24347:SF215	KOG0583	2.7.11.1	K07198	GO:0007165	AT5G58380.1	CIPK10,PKS2,SIP1,SNRK3.8	SOS3-interacting protein 1			Absent		Chr08	8396993	8398378	Phvul.008G084600	-
Phvul.009G092000	1308.7	0.000396467	-11.3005	0.702892	-16.0772	3.68914e-58	7.04756e-57	Phvul.009G092000.1.p	PF14547	PTHR31731,PTHR31731:SF19					AT2G45180.1		Bifunctional inhibitor/lipid-transfer protein/seed storage 2S albumin superfamily protein			Absent		Chr09	14698282	14699074	Phvul.009G092000	+
Phvul.001G137925	719.322	0.0456671	-4.4527	0.277015	-16.0738	3.89231e-58	7.4301e-57	Phvul.001G137925.1.p	PF06203	PTHR31319,PTHR31319:SF10				GO:0005515	AT3G02380.1	ATCOL2,COL2	CONSTANS-like 2			Absent		Chr01	37880870	37881773	Phvul.001G137925	+
Phvul.008G011900	440.806	24.7289	4.62812	0.287969	16.0716	4.03341e-58	7.69369e-57	Phvul.008G011900.1.p	PF00012	PTHR19375,PTHR19375:SF227			K03283		AT3G12580.1	ATHSP70,HSP70	heat shock protein 70			Absent	Spliceosome; Protein processing in endoplasmic reticulum; Endocytosis	Chr08	994447	997151	Phvul.008G011900	-
Phvul.010G137900	254.48	38.4984	5.26673	0.328	16.0571	5.09809e-58	9.71729e-57	Phvul.010G137900.1.p	PF08244,PF00251	PTHR31953,PTHR31953:SF16		3.2.1.26	K01193		AT3G13790.1	ATBFRUCT1,ATCWINV1	Glycosyl hydrolases family 32 protein			Absent	Galactose metabolism; Starch and sucrose metabolism; Metabolic pathways; Biosynthesis of secondary metabolites	Chr10	42023602	42028333	Phvul.010G137900	-
Phvul.005G015100	123.424	63.0785	5.97908	0.372374	16.0566	5.13732e-58	9.78473e-57	Phvul.005G015100.1.p	PF11883,PF01657,PF07714	PTHR27002,PTHR27002:SF95	KOG1187	2.7.11.1		GO:0004674,GO:0006468,GO:0004672	AT4G23180.1	CRK10,RLK4	cysteine-rich RLK (RECEPTOR-like protein kinase) 10			Absent		Chr05	1277028	1281680	Phvul.005G015100	+
Phvul.001G260400	805.893	0.316774	-1.65848	0.103309	-16.0535	5.40249e-58	1.02821e-56	Phvul.001G260400.1.p	PF06842	PTHR13229	KOG3808				AT5G20165.1					Absent		Chr01	50847436	50850120	Phvul.001G260400	+
Phvul.007G159500	1087.03	14.8556	3.89294	0.242685	16.0411	6.5931e-58	1.25387e-56	Phvul.007G159500.3.p	PF14383,PF12552,PF14309	PTHR21726,PTHR21726:SF49					AT3G53540.1					Absent		Chr07	26958341	26963707	Phvul.007G159500	+
Phvul.002G156900	497.58	180.043	7.49219	0.467169	16.0374	6.99765e-58	1.32982e-56	Phvul.002G156900.2.p	PF12710,PF00403,PF00122	PTHR24093,PTHR24093:SF315		3.6.3.4,3.6.3.54	K17686	GO:0046872,GO:0030001,GO:0000166	AT1G63440.1	HMA5	heavy metal atpase 5			Absent	MAPK signaling pathway - plant	Chr02	31156838	31162934	Phvul.002G156900	+
Phvul.003G217700	359.124	0.00189807	-9.04125	0.563813	-16.0359	7.17281e-58	1.36208e-56	Phvul.003G217700.1.p	PF04690	PTHR31675,PTHR31675:SF4				GO:0007275	AT2G45190.1	AFO,FIL,YAB1	Plant-specific transcription factor YABBY family protein	YABBY	YABBY family protein	Absent		Chr03	44550012	44553123	Phvul.003G217700	+
Phvul.007G191500	1399.09	0.254809	-1.97251	0.123016	-16.0346	7.32869e-58	1.39065e-56	Phvul.007G191500.1.p	PF00005	PTHR12847,PTHR12847:SF6	KOG2355	3.6.3.19	K12608	GO:0016887,GO:0005524	AT1G03905.1		P-loop containing nucleoside triphosphate hydrolases superfamily protein			Absent	RNA degradation	Chr07	31153457	31156833	Phvul.007G191500	-
Phvul.006G091700	1198.73	0.214578	-2.22042	0.138492	-16.0329	7.52993e-58	1.42777e-56	Phvul.006G091700.3.p	PF16188,PF00557,PF16189	PTHR10804,PTHR10804:SF90		3.4.11.9			AT3G05350.1		Metallopeptidase M24 family protein			Absent		Chr06	20357709	20364237	Phvul.006G091700	-
Phvul.002G246800	318.924	4.84229	2.27569	0.142024	16.0232	8.79556e-58	1.66651e-56	Phvul.002G246800.1.p	PF00046,PF08670,PF01852	PTHR24326,PTHR24326:SF191			K09338	GO:0003677,GO:0008289	AT2G34710.1	ATHB-14,ATHB14,PHB,PHB-1D	Homeobox-leucine zipper family protein / lipid-binding START domain-containing protein	HD-ZIP	HD-ZIP family protein	Absent		Chr02	41852748	41859007	Phvul.002G246800	+
Phvul.008G005600	972.211	283.447	8.14693	0.508465	16.0226	8.88521e-58	1.68224e-56	Phvul.008G005600.1.p	PF00067	PTHR24282,PTHR24282:SF12	KOG0157		K10717	GO:0055114,GO:0020037,GO:0016705,GO:0005506	AT5G38450.1	CYP735A1	cytochrome P450, family 735, subfamily A, polypeptide 1			Absent	Zeatin biosynthesis; Metabolic pathways; Biosynthesis of secondary metabolites	Chr08	529308	533687	Phvul.008G005600	-
Phvul.002G132200	1450.48	0.110373	-3.17954	0.198501	-16.0178	9.60011e-58	1.81625e-56	Phvul.002G132200.3.p	PF09353	PTHR34051,PTHR34051:SF1					AT5G48790.1		Domain of unknown function (DUF1995)			Absent		Chr02	27612448	27615569	Phvul.002G132200	-
Phvul.008G055200	618.289	0.00172471	-9.17943	0.57337	-16.0096	1.09511e-57	2.0703e-56	Phvul.008G055200.1.p	PF03547	PTHR31752,PTHR31752:SF2			K13947	GO:0055085,GO:0016021	AT5G16530.1	PIN5	Auxin efflux carrier family protein			Absent		Chr08	4932168	4934627	Phvul.008G055200	-
Phvul.002G020700	500.859	1.908	0.932058	0.0582257	16.0077	1.12966e-57	2.13404e-56	Phvul.002G020700.1.p	PF02037	PTHR35323,PTHR35323:SF2					AT5G66840.1		SAP domain-containing protein			Absent		Chr02	2215752	2218400	Phvul.002G020700	-
Phvul.002G116900	389.08	3.09351	1.62924	0.101792	16.0056	1.16735e-57	2.2036e-56	Phvul.002G116900.6.p	PF13589,PF01119,PF08676	PTHR10073,PTHR10073:SF7	KOG1977		K08739	GO:0030983,GO:0006298,GO:0005524,GO:0032300,GO:0007131	AT4G35520.1	ATMLH3,MLH3	MUTL protein homolog 3			Absent	Mismatch repair	Chr02	24974745	24984797	Phvul.002G116900	-
Phvul.001G147300	176.187	13.1248	3.71422	0.232227	15.9939	1.40871e-57	2.65725e-56	Phvul.001G147300.1.p	PF03321	PTHR31901,PTHR31901:SF15			K14487		AT5G13320.1	GDG1,GH3.12,PBS3,WIN3	Auxin-responsive GH3 family protein			Absent	Plant hormone signal transduction	Chr01	39420815	39423721	Phvul.001G147300	-
Phvul.002G107800	1529.18	18.5147	4.2106	0.263334	15.9896	1.5101e-57	2.84638e-56	Phvul.002G107800.1.p	PF00314	PTHR31048,PTHR31048:SF11					AT4G38660.1		Pathogenesis-related thaumatin superfamily protein			Absent		Chr02	23024776	23026523	Phvul.002G107800	-
Phvul.010G014200	346.184	0.359603	-1.47552	0.0923003	-15.9861	1.59727e-57	3.00847e-56	Phvul.010G014200.1.p		PTHR35745,PTHR35745:SF1					AT4G13200.1					Absent		Chr10	1783226	1789805	Phvul.010G014200	+
Phvul.005G077501	1529.43	158.124	7.30491	0.457021	15.9838	1.65835e-57	3.1212e-56	Phvul.005G077501.4.p	PF14226	PTHR10209,PTHR10209:SF130		1.14.11.32			AT1G17020.1	ATSRG1,SRG1	senescence-related gene 1			Absent		Chr05	15059401	15062132	Phvul.005G077501	-
Phvul.002G142600	155.009	20.3384	4.34613	0.271977	15.9798	1.76765e-57	3.32446e-56	Phvul.002G142600.1.p		PTHR34291,PTHR34291:SF1					AT5G65660.1		hydroxyproline-rich glycoprotein family protein			Absent		Chr02	29089405	29091073	Phvul.002G142600	+
Phvul.009G085100	1178.83	0.204544	-2.28952	0.143312	-15.9758	1.88552e-57	3.54353e-56	Phvul.009G085100.1.p	PF01370	PTHR12126,PTHR12126:SF8	KOG4288			GO:0050662,GO:0003824	AT5G10730.1		NAD(P)-binding Rossmann-fold superfamily protein			Absent		Chr09	13929436	13937483	Phvul.009G085100	-
Phvul.009G191100	786.711	10.1991	3.35036	0.209819	15.9678	2.14051e-57	4.01976e-56	Phvul.009G191100.1.p	PF03952,PF00113	PTHR11902,PTHR11902:SF8		4.2.1.11	K01689	GO:0006096,GO:0004634,GO:0000287,GO:0000015	AT1G74030.1	ENO1	enolase 1			Absent	Glycolysis / Gluconeogenesis; Metabolic pathways; Biosynthesis of secondary metabolites; Carbon metabolism; Biosynthesis of amino acids; RNA degradation	Chr09	29121617	29125802	Phvul.009G191100	-
Phvul.007G035000	875.551	0.235287	-2.08751	0.130875	-15.9504	2.83149e-57	5.31348e-56	Phvul.007G035000.1.p	PF00175	PTHR19370,PTHR19370:SF123	KOG0534	1.12.98.4		GO:0055114,GO:0016491	AT1G15140.1		FAD/NAD(P)-binding oxidoreductase			Absent		Chr07	2869692	2873984	Phvul.007G035000	+
Phvul.005G164500	384.535	0.00675359	-7.21013	0.452075	-15.949	2.89714e-57	5.43267e-56	Phvul.005G164500.1.p	PF00560,PF07714,PF12819	PTHR27003,PTHR27003:SF105	KOG1187	2.7.11.1,2.7.10.1		GO:0005515,GO:0006468,GO:0004672	AT1G51800.1		Leucine-rich repeat protein kinase family protein			Absent		Chr05	39226711	39231448	Phvul.005G164500	-
Phvul.004G116200	931.931	0.0545103	-4.19733	0.263206	-15.9469	2.99315e-57	5.60858e-56	Phvul.004G116200.1.p	PF00347	PTHR11655,PTHR11655:SF14	KOG3254		K02933	GO:0019843,GO:0006412,GO:0005840,GO:0003735	AT1G05190.1	emb2394	Ribosomal protein L6 family			Absent	Ribosome	Chr04	40001584	40004841	Phvul.004G116200	-
Phvul.004G120700	1303.17	6.9843	2.80412	0.175864	15.9448	3.09775e-57	5.8003e-56	Phvul.004G120700.2.p	PF14226,PF03171	PTHR10209,PTHR10209:SF123	KOG0143	1.14.11.20		GO:0055114,GO:0016491	AT1G06620.1		2-oxoglutarate (2OG) and Fe(II)-dependent oxygenase superfamily protein			Absent		Chr04	41073096	41075249	Phvul.004G120700	+
[truncated: 24,105 more rows]

## Sheet: DEGs  (FDR<0.05)
Gene_ID	baseMean	FoldChange	log2FoldChange	lfcSE	stat	pvalue	padj	ProteinID	Pfam	Panther	KOG	Enzyme ID	KO	GO	Arabidopsis hit id	Gene name	Gene description	TF_family	TF_name	DroughtDB_presence_absence	KEGG_pathway	Chromosome	Gene start	Gene end	Gene ID	Strand
[truncated: 16,226 more rows]

[truncated: 2 more sheets: Upregulated(FDR<0.05&log2FC>+2), Downregulat(FDR<0.05&log2FC<-2)]
