# Supplementary material for: Comparative Transcriptome Analysis of Tolerant and Sensitive Genotypes of Common Bean (Phaseolus vulgaris L.) in Response to Terminal Drought Stress
Source: Plants (Basel). 2023 Jan 3;12(1):210. doi: 10.3390/plants12010210 (PMC9824821; doi:10.3390/plants12010210)
Supplement: Supplementary file 1 [file plants-12-00210-s001.zip › Supplementary table S2.xlsx]

## Sheet: Table Descriptions
Roots vs leaves comparisons of tolerant genotypes

## Sheet: Total genes
Gene_ID	baseMean	FoldChange	log2FoldChange	lfcSE	stat	pvalue	padj	ProteinID	Pfam	Panther	KOG	Enzyme ID	KO	GO	Arabidopsis hit id	Gene name	Gene description	TF_family	TF_name	DroughtDB_presence_absence	KEGG_pathway	Chromosome	Gene start	Gene end	Gene ID	Strand
Phvul.009G116900	3700.63	0.0157158	-5.99164	0.12013	-49.8763	0	0	Phvul.009G116900.1.p	PF02272,PF07973,PF01411	PTHR11777,PTHR11777:SF14		6.1.1.7	K01872	GO:0003676,GO:0043039,GO:0016876,GO:0005524,GO:0006419,GO:0004813,GO:0000166	AT5G22800.1	EMB1030,EMB263,EMB86	Alanyl-tRNA synthetase, class IIc			Absent	Aminoacyl-tRNA biosynthesis	Chr09	18025630	18031726	Phvul.009G116900	-
Phvul.001G098100	85749.5	3.51515e-05	-14.7961	0.280483	-52.752	0	0	Phvul.001G098100.1.p	PF00044,PF02800	PTHR10836,PTHR10836:SF49	KOG0657	1.2.1.12,1.2.1.13	K05298	GO:0055114,GO:0016620	AT3G26650.1	GAPA,GAPA-1	glyceraldehyde 3-phosphate dehydrogenase A subunit			Absent	Carbon fixation in photosynthetic organisms; Metabolic pathways; Carbon metabolism	Chr01	18907322	18910421	Phvul.001G098100	+
Phvul.001G240200	24135.6	6.88543e-05	-13.8261	0.299638	-46.1426	0	0	Phvul.001G240200.1.p	PF00316	PTHR11556,PTHR11556:SF2	KOG1458	3.1.3.37	K01100	GO:0042578,GO:0042132,GO:0005975	AT3G55800.1	SBPASE	sedoheptulose-bisphosphatase			Absent	Carbon fixation in photosynthetic organisms; Metabolic pathways; Carbon metabolism	Chr01	49301861	49304743	Phvul.001G240200	+
Phvul.002G133100	55907.6	2.31167e-05	-15.4007	0.362749	-42.4556	0	0	Phvul.002G133100.1.p	PF00485	PTHR10285,PTHR10285:SF74	KOG4203	2.7.1.19	K00855	GO:0016301,GO:0008152,GO:0005524	AT1G32060.1	PRK	phosphoribulokinase			Absent	Carbon fixation in photosynthetic organisms; Metabolic pathways; Carbon metabolism	Chr02	27698191	27701446	Phvul.002G133100	-
Phvul.009G006600	56563	0.000247248	-11.9818	0.272284	-44.0047	0	0	Phvul.009G006600.1.p	PF02672,PF00044,PF02800	PTHR10836,PTHR10836:SF39	KOG0657	1.2.1.13	K05298	GO:0055114,GO:0016620	AT1G42970.1	GAPB	glyceraldehyde-3-phosphate dehydrogenase B subunit			Absent	Carbon fixation in photosynthetic organisms; Metabolic pathways; Carbon metabolism	Chr09	1129930	1133489	Phvul.009G006600	-
Phvul.003G243800	58679.8	4.12823e-05	-14.5641	0.377987	-38.5308	0	0	Phvul.003G243800.1.p	PF00498,PF01494	PTHR13789,PTHR13789:SF245	KOG2614	1.14.13.90	K09838	GO:0005515,GO:0071949	AT5G67030.1	ABA1,ATABA1,ATZEP,IBS3,LOS6,NPQ2,ZEP	zeaxanthin epoxidase (ZEP) (ABA1)			Absent	Carotenoid biosynthesis; Metabolic pathways; Biosynthesis of secondary metabolites	Chr03	47960429	47968149	Phvul.003G243800	+
Phvul.001G223800	22378.8	0.000325302	-11.5859	0.221994	-52.1903	0	0	Phvul.001G223800.1.p	PF01370	PTHR10366,PTHR10366:SF289	KOG1430,KOG1429			GO:0050662,GO:0003824	AT1G09340.1	CRB,CSP41B	chloroplast RNA binding			Absent		Chr01	47878350	47882172	Phvul.001G223800	-
Phvul.002G169400	1294.9	0.0295967	-5.07842	0.114985	-44.1661	0	0	Phvul.002G169400.1.p	PF00856,PF09273	PTHR13271,PTHR13271:SF29	KOG1337	2.1.1.127	K00592	GO:0005515	AT1G14030.1		Rubisco methyltransferase family protein			Absent		Chr02	32537282	32541960	Phvul.002G169400	-
Phvul.002G232300	10157.6	0.00710855	-7.13623	0.1578	-45.2233	0	0	Phvul.002G232300.1.p	PF03151	PTHR11132,PTHR11132:SF124	KOG1441		K15283		AT5G46110.1	APE2,TPT	Glucose-6-phosphate/phosphate translocator-related			Absent		Chr02	40498614	40503687	Phvul.002G232300	-
Phvul.002G247200	7724.51	0.00460977	-7.76109	0.166276	-46.676	0	0	Phvul.002G247200.1.p	PF13414	PTHR17130,PTHR17130:SF24					AT1G55480.1	ZKT	protein containing PDZ domain, a K-box domain, and a TPR region			Absent		Chr02	41924275	41927478	Phvul.002G247200	+
Phvul.002G257400	3382.75	0.00503758	-7.63305	0.159286	-47.9203	0	0	Phvul.002G257400.1.p	PF13419	PTHR18901,PTHR18901:SF30	KOG2914				AT4G39970.1		Haloacid dehalogenase-like hydrolase (HAD) superfamily protein			Absent		Chr02	42963748	42966864	Phvul.002G257400	-
Phvul.003G180100	5641.85	0.0119029	-6.39254	0.153696	-41.592	0	0	Phvul.003G180100.1.p		PTHR34209,PTHR34209:SF2					AT5G23060.1	CaS	calcium sensing receptor			Absent		Chr03	40308750	40311757	Phvul.003G180100	+
Phvul.003G274800	8481.82	0.000255088	-11.9367	0.27883	-42.8101	0	0	Phvul.003G274800.1.p	PF07714,PF13426	PTHR24351,PTHR24351:SF81	KOG0610	2.7.11.1		GO:0006468,GO:0004672	AT5G58140.1	NPL1,PHOT2	phototropin 2			Absent		Chr03	51229284	51246559	Phvul.003G274800	-
Phvul.004G160900	3601.2	0.0402144	-4.63614	0.117957	-39.3036	0	0	Phvul.004G160900.2.p	PF06155,PF01883,PF01656	PTHR23264,PTHR23264:SF29	KOG3022				AT3G24430.1	HCF101	ATP binding			Absent		Chr04	46529628	46537496	Phvul.004G160900	-
Phvul.005G018300	7234.36	0.0045888	-7.76767	0.171231	-45.3638	0	0	Phvul.005G018300.1.p		PTHR35753,PTHR35753:SF1					AT5G07020.1		proline-rich family protein			Absent		Chr05	1572467	1575451	Phvul.005G018300	+
Phvul.008G053300	13149.3	8.04607e-05	-13.6014	0.341149	-39.8693	0	0	Phvul.008G053300.1.p	PF00085	PTHR10438,PTHR10438:SF258	KOG0907	1.6.5.4	K03671	GO:0045454,GO:0015035,GO:0006662	AT5G16400.1	ATF2,TRXF2	thioredoxin F2			Absent		Chr08	4727245	4729958	Phvul.008G053300	-
Phvul.009G033600	2487.03	0.0270414	-5.20869	0.117282	-44.4117	0	0	Phvul.009G033600.2.p	PF14259,PF00076	PTHR24012,PTHR24012:SF477	KOG0105,KOG0106,KOG0131			GO:0003676	AT4G09040.1		RNA-binding (RRM/RBD/RNP motifs) family protein			Absent		Chr09	7529305	7531555	Phvul.009G033600	-
Phvul.009G116200	1956.01	0.0193456	-5.69185	0.139486	-40.8058	0	0	Phvul.009G116200.1.p	PF05368	PTHR14194,PTHR14194:SF81	KOG1203	1.3.1.75			AT4G35250.1		NAD(P)-binding Rossmann-fold superfamily protein			Absent		Chr09	17913699	17918320	Phvul.009G116200	+
Phvul.009G134500	2147.92	0.0108214	-6.52997	0.148864	-43.8655	0	0	Phvul.009G134500.1.p	PF01789	PTHR31407,PTHR31407:SF18		1.10.3.9		GO:0019898,GO:0015979,GO:0009654,GO:0009523,GO:0005509	AT1G77090.1		Mog1/PsbP/DUF1795-like photosystem II reaction center PsbP family protein			Absent		Chr09	20345802	20348146	Phvul.009G134500	-
Phvul.009G202100	2377.61	0.00475079	-7.71762	0.182511	-42.2858	0	0	Phvul.009G202100.1.p	PF06549	PTHR31425					AT5G08050.1		Protein of unknown function (DUF1118)			Absent		Chr09	30674031	30675960	Phvul.009G202100	+
Phvul.003G286600	34484.2	3.61831e-05	-14.7543	0.324209	-45.5086	0	0	Phvul.003G286600.3.p	PF00464	PTHR11680,PTHR11680:SF10		2.1.2.1		GO:0016740	AT4G37930.1	SHM1,SHMT1,STM	serine transhydroxymethyltransferase 1			Absent	Glycine, serine and threonine metabolism; Cyanoamino acid metabolism; Glyoxylate and dicarboxylate metabolism; One carbon pool by folate; Metabolic pathways; Biosynthesis of secondary metabolites; Carbon metabolism; Biosynthesis of amino acids; Biosynthesis of cofactors	Chr03	52434195	52439623	Phvul.003G286600	-
Phvul.008G112000	11375.5	0.000422004	-11.2105	0.277217	-40.4393	0	0	Phvul.008G112000.1.p	PF00316	PTHR11556,PTHR11556:SF16		3.1.3.11	K03841	GO:0042578,GO:0042132,GO:0005975	AT3G54050.1	HCEF1	high cyclic electron flow 1			Absent	Glycolysis / Gluconeogenesis; Pentose phosphate pathway; Fructose and mannose metabolism; Carbon fixation in photosynthetic organisms; Metabolic pathways; Biosynthesis of secondary metabolites; Carbon metabolism	Chr08	12767412	12770776	Phvul.008G112000	-
Phvul.011G039100	155368	0.00116988	-9.73942	0.252898	-38.5113	0	0	Phvul.011G039100.2.p	PF00274	PTHR11627,PTHR11627:SF16	KOG1557	4.1.2.13	K01623	GO:0006096,GO:0004332	AT4G38970.1	FBA2	fructose-bisphosphate aldolase 2			Absent	Glycolysis / Gluconeogenesis; Pentose phosphate pathway; Fructose and mannose metabolism; Carbon fixation in photosynthetic organisms; Metabolic pathways; Biosynthesis of secondary metabolites; Carbon metabolism; Biosynthesis of amino acids	Chr11	3560198	3563082	Phvul.011G039100	-
Phvul.002G253700	11257.5	0.00258215	-8.59721	0.171493	-50.1317	0	0	Phvul.002G253700.1.p	PF06298	PTHR34790,PTHR34790:SF1			K02723	GO:0030145,GO:0016021,GO:0015979,GO:0009523	AT1G67740.1	PSBY,YCF32	photosystem II BY			Absent	Photosynthesis	Chr02	42563438	42564677	Phvul.002G253700	-
Phvul.009G125100	93480.7	0.000111361	-13.1325	0.297307	-44.1714	0	0	Phvul.009G125100.1.p	PF00504	PTHR14154,PTHR14154:SF10			K03542		AT1G44575.1	NPQ4,PSBS	Chlorophyll A-B binding family protein			Absent	Photosynthesis	Chr09	19097977	19099652	Phvul.009G125100	-
Phvul.010G121400	51034	1.73443e-05	-15.8152	0.388047	-40.7559	0	0	Phvul.010G121400.1.p	PF00504	PTHR21649,PTHR21649:SF13			K08908	GO:0016020,GO:0009765	AT3G61470.1	LHCA2	photosystem I light harvesting complex gene 2			Absent	Photosynthesis - antenna proteins; Metabolic pathways	Chr10	40260565	40262990	Phvul.010G121400	+
Phvul.003G263200	26583.6	3.12621e-05	-14.9652	0.3801	-39.3718	0	0	Phvul.003G263200.1.p	PF00175	PTHR19384,PTHR19384:SF82		1.18.1.2,1.6.99.1	K02641	GO:0055114,GO:0016491	AT5G66190.1	ATLFNR1,FNR1	ferredoxin-NADP(+)-oxidoreductase 1			Absent	Photosynthesis; Metabolic pathways	Chr03	50226971	50230457	Phvul.003G263200	+
Phvul.001G108700	13733.6	0.0035163	-8.15173	0.202332	-40.2888	0	0	Phvul.001G108700.1.p	PF02915	PTHR31053,PTHR31053:SF2		1.14.13.81	K04035	GO:0055114,GO:0046872,GO:0016491	AT3G56940.1	ACSF,CHL27,CRD1	dicarboxylate diiron protein, putative (Crd1)			Absent	Porphyrin and chlorophyll metabolism; Metabolic pathways; Biosynthesis of secondary metabolites	Chr01	28135967	28139094	Phvul.001G108700	+
Phvul.003G118600	4347.31	0.0203478	-5.61899	0.144663	-38.842	0	0	Phvul.003G118600.1.p	PF00575	PTHR10724,PTHR10724:SF7			K02945	GO:0003676	AT5G30510.1	ARRPS1,RPS1	ribosomal protein S1			Absent	Ribosome	Chr03	30176255	30179810	Phvul.003G118600	-
Phvul.010G023000	82467.7	1.01944e-05	-16.5819	0.443868	-37.3576	1.9051e-305	1.6141e-302	Phvul.010G023000.1.p	PF08436,PF13288,PF02670	PTHR30525,PTHR30525:SF2		1.1.1.267	K00099	GO:0005515,GO:0070402,GO:0055114,GO:0046872,GO:0030604,GO:0008299	AT5G62790.1	DXR,PDE129	1-deoxy-D-xylulose 5-phosphate reductoisomerase			Absent	Terpenoid backbone biosynthesis; Metabolic pathways; Biosynthesis of secondary metabolites	Chr10	3260645	3268587	Phvul.010G023000	-
Phvul.004G089200	1699.24	0.00236813	-8.72204	0.234358	-37.2168	3.6516e-303	2.994e-300	Phvul.004G089200.2.p	PF00106	PTHR24320,PTHR24320:SF70	KOG1208	1.1.1.300	K11168	GO:0016491,GO:0008152	AT4G09750.1		NAD(P)-binding Rossmann-fold superfamily protein			Absent		Chr04	24278965	24296274	Phvul.004G089200	+
Phvul.002G001200	3203.33	0.0403349	-4.63183	0.124944	-37.0711	8.2018e-301	6.5148e-298	Phvul.002G001200.1.p	PF01245	PTHR15680,PTHR15680:SF10	KOG1698		K02884	GO:0006412,GO:0005840,GO:0005622,GO:0003735	AT4G17560.1		Ribosomal protein L19 family protein			Absent	Ribosome	Chr02	86552	88820	Phvul.002G001200	+
Phvul.009G029100	929.624	0.00384923	-8.02121	0.216894	-36.9823	2.2078e-299	1.7006e-296	Phvul.009G029100.3.p	PF00650	PTHR10174,PTHR10174:SF148	KOG1470				AT1G22180.2		Sec14p-like phosphatidylinositol transfer family protein			Absent		Chr09	6702841	6706791	Phvul.009G029100	-
Phvul.002G261700	28558.1	2.40314e-05	-15.3447	0.415453	-36.935	1.2705e-298	9.4979e-296	Phvul.002G261700.2.p	PF01658,PF07994	PTHR11510,PTHR11510:SF6		5.5.1.4		GO:0008654,GO:0006021,GO:0004512	AT5G10170.1	ATMIPS3,MIPS3	myo-inositol-1-phosphate synthase 3			Absent	Inositol phosphate metabolism; Metabolic pathways; Biosynthesis of secondary metabolites	Chr02	43366989	43371400	Phvul.002G261700	+
Phvul.011G155700	15083	6.73768e-05	-13.8574	0.376353	-36.8202	8.7718e-297	6.3703e-294	Phvul.011G155700.1.p	PF00504	PTHR21649,PTHR21649:SF11			K08914	GO:0016020,GO:0009765	AT5G54270.1	LHCB3,LHCB3*1	light-harvesting chlorophyll B-binding protein 3			Absent	Photosynthesis - antenna proteins; Metabolic pathways	Chr11	44472279	44474471	Phvul.011G155700	-
Phvul.001G109000	4069.39	0.00103565	-9.91525	0.270708	-36.6271	1.0603e-293	7.4861e-291	Phvul.001G109000.1.p	PF03745	PTHR34796,PTHR34796:SF1					AT2G41120.1					Absent		Chr01	28285478	28288038	Phvul.001G109000	-
Phvul.004G073400	44965.3	2.37555e-05	-15.3614	0.422209	-36.3834	7.7959e-290	5.3556e-287	Phvul.004G073400.2.p	PF12338,PF00101	PTHR31262,PTHR31262:SF4		4.1.1.39	K01602		AT5G38430.1		Ribulose bisphosphate carboxylase (small chain) family protein			Absent	Glyoxylate and dicarboxylate metabolism; Carbon fixation in photosynthetic organisms; Metabolic pathways; Biosynthesis of secondary metabolites; Carbon metabolism	Chr04	9463966	9465174	Phvul.004G073400	+
Phvul.011G002300	4930.48	0.000357532	-11.4496	0.314941	-36.3549	2.1965e-289	1.4692e-286	Phvul.011G002300.1.p	PF00583	PTHR23091,PTHR23091:SF253				GO:0008080	AT1G72030.1		Acyl-CoA N-acyltransferases (NAT) superfamily protein			Absent		Chr11	174059	175805	Phvul.011G002300	+
Phvul.007G182400	4399.31	0.000869661	-10.1673	0.279921	-36.3219	7.2872e-289	4.7494e-286	Phvul.007G182400.1.p	PF04536	PTHR30373,PTHR30373:SF2		3.1.3.2			AT1G54780.1	TLP18.3	thylakoid lumen 18.3 kDa protein			Absent		Chr07	30239309	30244278	Phvul.007G182400	+
Phvul.003G213900	15832.1	4.65922e-05	-14.3896	0.396742	-36.2693	4.9329e-288	3.1346e-285	Phvul.003G213900.1.p		PTHR31032,PTHR31032:SF1					AT4G22890.1	PGR5-LIKE A	PGR5-LIKE A			Absent		Chr03	44064896	44068805	Phvul.003G213900	-
Phvul.002G241100	6060.94	0.0226493	-5.46439	0.150674	-36.2663	5.5056e-288	3.4132e-285	Phvul.002G241100.1.p	PF05368,PF13460,PF08547	PTHR13194,PTHR13194:SF19	KOG1203				AT4G18810.1		NAD(P)-binding Rossmann-fold superfamily protein			Absent		Chr02	41324285	41330972	Phvul.002G241100	-
Phvul.005G125766	5782.06	0.0209353	-5.57792	0.154198	-36.1738	1.572e-286	9.5137e-284	Phvul.005G125766.1.p	PF00248	PTHR11732,PTHR11732:SF7	KOG1575				AT2G27680.1		NAD(P)-linked oxidoreductase superfamily protein			Absent		Chr05	36309823	36316099	Phvul.005G125766	+
Phvul.004G168100	5660.99	0.0514204	-4.28151	0.118856	-36.0227	3.6904e-284	2.1815e-281	Phvul.004G168100.2.p	PF00575,PF00889	PTHR11741,PTHR11741:SF3	KOG1071		K02357	GO:0003676,GO:0006414,GO:0005622,GO:0003746	AT4G29060.1	emb2726	elongation factor Ts family protein			Absent		Chr04	47174475	47181042	Phvul.004G168100	-
Phvul.011G130500	1303.94	0.0185819	-5.74996	0.15982	-35.9778	1.8632e-283	1.0763e-280	Phvul.011G130500.1.p		PTHR34118,PTHR34118:SF3			K02116		AT2G31040.1		ATP synthase protein I -related			Absent		Chr11	33819549	33824284	Phvul.011G130500	-
Phvul.005G031700	2044.97	0.0576346	-4.11692	0.114653	-35.9077	2.3136e-282	1.3068e-279	Phvul.005G031700.1.p	PF01016	PTHR15893	KOG4600		K02899	GO:0006412,GO:0005840,GO:0005622,GO:0003735	AT5G40950.1	RPL27	ribosomal protein large subunit 27			Absent	Ribosome	Chr05	2925886	2928145	Phvul.005G031700	-
Phvul.009G173200	11348.7	0.00381568	-8.03384	0.225051	-35.698	4.2525e-279	2.3498e-276	Phvul.009G173200.1.p	PF03144,PF03143,PF00009	PTHR23115,PTHR23115:SF146		3.6.5.3	K02358	GO:0005525	AT4G20360.1	ATRAB8D,ATRABE1B,RABE1b	RAB GTPase homolog E1B			Absent	Plant-pathogen interaction	Chr09	25711561	25713395	Phvul.009G173200	+
Phvul.010G069100	12066.8	0.000177463	-12.4602	0.349413	-35.6604	1.6269e-278	8.7982e-276	Phvul.010G069100.1.p	PF00234	PTHR33076,PTHR33076:SF14					AT5G59320.1	LTP3	lipid transfer protein 3			Absent		Chr10	30206639	30208294	Phvul.010G069100	+
Phvul.009G238000	2055.11	0.0494671	-4.33739	0.122321	-35.4589	2.1143e-275	1.0968e-272	Phvul.009G238000.2.p	PF07973,PF03129,PF00587	PTHR11451,PTHR11451:SF32	KOG1637	6.1.1.3	K01868	GO:0043039,GO:0016876,GO:0005524,GO:0006418,GO:0004812,GO:0000166	AT2G04842.1	EMB2761	threonyl-tRNA synthetase, putative / threonine--tRNA ligase, putative			Absent	Aminoacyl-tRNA biosynthesis	Chr09	35647063	35652391	Phvul.009G238000	+
Phvul.008G051700	12439.9	0.0150658	-6.05258	0.170692	-35.4591	2.1017e-275	1.0968e-272	Phvul.008G051700.1.p	PF13242	PTHR19288,PTHR19288:SF33	KOG2882	3.1.3.18	K19269		AT5G36700.1	ATPGLP1,PGLP1	2-phosphoglycolate phosphatase 1			Absent	Glyoxylate and dicarboxylate metabolism; Metabolic pathways; Biosynthesis of secondary metabolites; Carbon metabolism	Chr08	4562880	4567689	Phvul.008G051700	-
Phvul.003G217300	47947	0.00401909	-7.95892	0.22509	-35.3588	7.3321e-274	3.7273e-271	Phvul.003G217300.1.p	PF03144,PF00679,PF14492,PF03764,PF00009	PTHR23115,PTHR23115:SF66			K02355	GO:0005525	AT1G62750.1	ATSCO1,ATSCO1/CPEF-G,SCO1	Translation elongation factor EFG/EF2 protein			Absent		Chr03	44475254	44479558	Phvul.003G217300	+
Phvul.007G240500	2345.35	0.0160187	-5.9641	0.168942	-35.3027	5.3418e-273	2.6623e-270	Phvul.007G240500.1.p	PF01329	PTHR12599,PTHR12599:SF8	KOG4073			GO:0008124,GO:0006729	AT5G51110.1		Transcriptional coactivator/pterin dehydratase			Absent	Folate biosynthesis; Metabolic pathways	Chr07	36409184	36412710	Phvul.007G240500	+
Phvul.007G038900	5164.51	0.0190698	-5.71257	0.16195	-35.2736	1.4896e-272	7.2811e-270	Phvul.007G038900.2.p		PTHR14154,PTHR14154:SF18					AT4G34190.1	1-Sep	stress enhanced protein 1			Absent		Chr07	3188485	3190853	Phvul.007G038900	-
Phvul.001G262400	1403.36	0.000949648	-10.0403	0.2892	-34.7175	4.2886e-264	2.0567e-261	Phvul.001G262400.1.p	PF14368	PTHR33044,PTHR33044:SF7					AT1G27950.1	LTPG1	glycosylphosphatidylinositol-anchored lipid protein transfer 1			Absent		Chr01	50960829	50963919	Phvul.001G262400	+
Phvul.006G176100	1018.06	94.2824	6.55892	0.189106	34.6838	1.3814e-263	6.5021e-261	Phvul.006G176100.1.p	PF04852	PTHR31165,PTHR31165:SF8					AT2G42610.1	LSH10	Protein of unknown function (DUF640)			Absent		Chr06	27880732	27886781	Phvul.006G176100	-
Phvul.006G038600	1199	0.0176415	-5.82488	0.167978	-34.6764	1.7898e-263	8.2715e-261	Phvul.006G038600.1.p		PTHR24151					AT1G50900.1		Ankyrin repeat family protein			Absent		Chr06	13950152	13953047	Phvul.006G038600	+
Phvul.003G216000	1421.89	26.212	4.71215	0.135967	34.6566	3.5489e-263	1.6108e-260	Phvul.003G216000.1.p	PF03479	PTHR31500,PTHR31500:SF7					AT4G12080.1	AHL1,ATAHL1	AT-hook motif nuclear-localized protein 1			Absent		Chr03	44318579	44323527	Phvul.003G216000	-
Phvul.009G092366	8309.59	0.0218328	-5.51736	0.159257	-34.6444	5.4299e-263	2.4214e-260	Phvul.009G092366.1.p	PF00430					GO:0045263,GO:0015986,GO:0015078	AT4G32260.1		ATPase, F0 complex, subunit B/B\', bacterial/chloroplast			Absent	Oxidative phosphorylation; Photosynthesis; Metabolic pathways	Chr09	14758977	14759624	Phvul.009G092366	-
Phvul.001G191200	3154.9	0.0289298	-5.1113	0.147687	-34.6091	1.8456e-262	8.088e-260	Phvul.001G191200.1.p	PF06414,PF02881,PF02978	PTHR11564,PTHR11564:SF19		3.6.5.4	K03106	GO:0016301,GO:0005524,GO:0006614,GO:0005525,GO:0048500,GO:0008312	AT5G03940.1	54CP,CPSRP54,FFC,SRP54CP	chloroplast signal recognition particle 54 kDa subunit			Absent	Protein export	Chr01	44993536	45000213	Phvul.001G191200	-
Phvul.003G143600	8586.38	0.0248622	-5.3299	0.154093	-34.5888	3.728e-262	1.6061e-259	Phvul.003G143600.1.p		PTHR37768					AT5G57345.1					Absent		Chr03	35196985	35198992	Phvul.003G143600	-
Phvul.003G211100	6156.83	0.00470971	-7.73015	0.224253	-34.4706	2.2149e-260	9.383e-258	Phvul.003G211100.1.p	PF00213	PTHR11910,PTHR11910:SF7	KOG1662	3.6.3.14	K02113	GO:0046933,GO:0015986	AT4G09650.1	ATPD	ATP synthase delta-subunit gene			Absent	Oxidative phosphorylation; Photosynthesis; Metabolic pathways	Chr03	43725836	43727167	Phvul.003G211100	-
Phvul.001G002100	13153.3	0.000591944	-10.7223	0.311106	-34.4649	2.6941e-260	1.1226e-257	Phvul.001G002100.1.p	PF00085	PTHR10438,PTHR10438:SF247	KOG0907	1.6.5.4		GO:0045454,GO:0015035,GO:0006662	AT1G76080.1	ATCDSP32,CDSP32	chloroplastic drought-induced stress protein of 32 kD			Absent		Chr01	143367	145324	Phvul.001G002100	+
Phvul.009G157100	3210.99	0.0411617	-4.60255	0.133792	-34.4008	2.4571e-259	1.0073e-256	Phvul.009G157100.1.p	PF03144,PF00679,PF06421,PF00009	PTHR23115,PTHR23115:SF189		3.6.5.3	K03596	GO:0005525	AT5G08650.1		Small GTP-binding protein			Absent		Chr09	23291414	23305561	Phvul.009G157100	-
Phvul.007G172100	8709.76	0.000770432	-10.342	0.300939	-34.3659	8.161e-259	3.2926e-256	Phvul.007G172100.1.p	PF01370	PTHR10366,PTHR10366:SF278				GO:0050662,GO:0003824	AT3G63140.1	CSP41A	chloroplast stem-loop binding protein of 41 kDa			Absent		Chr07	28873097	28875434	Phvul.007G172100	+
Phvul.005G020200	827.334	0.00227942	-8.77711	0.2559	-34.2989	8.1358e-258	3.2312e-255	Phvul.005G020200.1.p	PF01789	PTHR31407,PTHR31407:SF20				GO:0019898,GO:0015979,GO:0009654,GO:0009523,GO:0005509	AT3G63540.1		Mog1/PsbP/DUF1795-like photosystem II reaction center PsbP family protein			Absent		Chr05	1743797	1745863	Phvul.005G020200	+
Phvul.003G076500	3643.48	0.00318393	-8.29498	0.243297	-34.094	9.0621e-255	3.5437e-252	Phvul.003G076500.1.p	PF00483	PTHR22572,PTHR22572:SF119	KOG1322	2.7.7.27	K00975	GO:0016779,GO:0009058	AT5G19220.1	ADG2,APL1	ADP glucose pyrophosphorylase large subunit 1			Absent	Starch and sucrose metabolism; Amino sugar and nucleotide sugar metabolism; Metabolic pathways; Biosynthesis of secondary metabolites	Chr03	12157688	12164546	Phvul.003G076500	-
Phvul.003G154700	2443.73	0.0873699	-3.51672	0.103176	-34.0846	1.2489e-254	4.8096e-252	Phvul.003G154700.1.p	PF00707,PF05198	PTHR10938,PTHR10938:SF0			K02520	GO:0006413,GO:0003743	AT2G24060.1		Translation initiation factor 3 protein			Absent		Chr03	37033098	37039167	Phvul.003G154700	-
Phvul.006G055300	1457.12	0.0328022	-4.93006	0.145116	-33.9733	5.5296e-253	2.0978e-250	Phvul.006G055300.1.p	PF00338	PTHR11700,PTHR11700:SF9	KOG0900		K02946	GO:0006412,GO:0005840,GO:0003735	AT3G13120.2		Ribosomal protein S10p/S20e family protein			Absent	Ribosome	Chr06	16163158	16165163	Phvul.006G055300	-
Phvul.002G024000	24670.8	0.001201	-9.70155	0.285873	-33.9366	1.9248e-252	7.1947e-250	Phvul.002G024000.1.p	PF01716	PTHR34058,PTHR34058:SF1			K02716	GO:0042549,GO:0019898,GO:0015979,GO:0009654,GO:0009523,GO:0005509	AT3G50820.1	OEC33,PSBO-2,PSBO2	photosystem II subunit O-2			Absent	Photosynthesis	Chr02	2482419	2484029	Phvul.002G024000	+
Phvul.011G027700	4016.74	0.0447674	-4.48141	0.132172	-33.9059	5.4542e-252	2.0092e-249	Phvul.011G027700.2.p	PF16320,PF00542		KOG1715		K02935	GO:0006412,GO:0003735	AT3G27850.1	RPL12-C	ribosomal protein L12-C			Absent	Ribosome	Chr11	2405776	2406882	Phvul.011G027700	-
Phvul.007G252700	10000.9	0.000952903	-10.0354	0.298437	-33.6265	6.8746e-248	2.4963e-245	Phvul.007G252700.1.p	PF11965,PF02514	PTHR23304,PTHR23304:SF115		6.6.1.1	K03403	GO:0016851,GO:0009058	AT5G13630.1	ABAR,CCH,CCH1,CHLH,GUN5	magnesium-chelatase subunit chlH, chloroplast, putative / Mg-protoporphyrin IX chelatase, putative (CHLH)			Absent	Porphyrin and chlorophyll metabolism; Metabolic pathways; Biosynthesis of secondary metabolites	Chr07	37470181	37476370	Phvul.007G252700	+
Phvul.003G080300	4592.44	0.00552261	-7.50043	0.223607	-33.5429	1.1421e-246	4.0886e-244	Phvul.003G080300.5.p		PTHR37197					AT1G62250.1					Absent		Chr03	13116411	13118896	Phvul.003G080300	-
Phvul.003G075100	1401.09	0.00291187	-8.42384	0.251432	-33.5035	4.2867e-246	1.5133e-243	Phvul.003G075100.1.p	PF01593	PTHR10668,PTHR10668:SF4		5.2.1.13		GO:0055114,GO:0016491	AT1G57770.1		FAD/NAD(P)-binding oxidoreductase family protein			Absent		Chr03	11862761	11865718	Phvul.003G075100	-
Phvul.004G063000	3425.32	0.011085	-6.49524	0.19389	-33.4996	4.89e-246	1.7026e-243	Phvul.004G063000.4.p	PF11016	PTHR35551,PTHR35551:SF1					AT5G38660.1	APE1	acclimation of photosynthesis to environment			Absent		Chr04	8833505	8846645	Phvul.004G063000	+
Phvul.002G183200	2381.82	0.0013	-9.58727	0.28672	-33.4378	3.878e-245	1.3321e-242	Phvul.002G183200.1.p	PF10716	PTHR36727,PTHR36727:SF2		1.6.5.3		GO:0055114,GO:0016655	AT1G70760.1	CRR23	inorganic carbon transport protein-related			Absent		Chr02	34383753	34385842	Phvul.002G183200	+
Phvul.010G114100	9781.74	0.00191839	-9.02589	0.270322	-33.3894	1.955e-244	6.6257e-242	Phvul.010G114100.1.p	PF15044,PF12807,PF13424	PTHR12601,PTHR12601:SF17			K03255		AT1G01320.2		Tetratricopeptide repeat (TPR)-like superfamily protein			Absent		Chr10	39045743	39062551	Phvul.010G114100	+
Phvul.009G186500	16649.5	9.28992e-05	-13.394	0.402931	-33.2414	2.719e-242	9.0935e-240	Phvul.009G186500.1.p	PF00504	PTHR21649,PTHR21649:SF17			K08910	GO:0016020,GO:0009765	AT3G47470.1	CAB4,LHCA4	light-harvesting chlorophyll-protein complex I subunit A4			Absent	Photosynthesis - antenna proteins; Metabolic pathways	Chr09	28224278	28225892	Phvul.009G186500	+
Phvul.002G037500	12838	0.00331655	-8.2361	0.247901	-33.2234	4.9537e-242	1.6352e-239	Phvul.002G037500.1.p		PTHR17130					AT5G17170.1	ENH1	rubredoxin family protein			Absent		Chr02	3617924	3621030	Phvul.002G037500	-
Phvul.009G206700	1815.59	0.110715	-3.17507	0.0957021	-33.1766	2.3409e-241	7.6282e-239	Phvul.009G206700.2.p	PF00344	PTHR10906,PTHR10906:SF9			K10956	GO:0016020,GO:0015031	AT2G18710.1	SCY1	SECY homolog 1			Absent	Protein export; Protein processing in endoplasmic reticulum; Phagosome	Chr09	31320160	31323905	Phvul.009G206700	-
Phvul.002G280900	3001.94	0.00503389	-7.63411	0.230452	-33.1267	1.2284e-240	3.9523e-238	Phvul.002G280900.1.p	PF00301	PTHR17130,PTHR17130:SF25				GO:0005506	AT5G51010.1		Rubredoxin-like superfamily protein			Absent		Chr02	44994480	44996550	Phvul.002G280900	-
Phvul.007G019300	9470.72	0.000110771	-13.1401	0.396688	-33.1246	1.3142e-240	4.1757e-238	Phvul.007G019300.1.p	PF03446,PF00389	PTHR10996,PTHR10996:SF169	KOG0069	1.1.1.81,1.1.1.29	K15893	GO:0055114,GO:0004616,GO:0051287,GO:0016616,GO:0008152	AT1G68010.1	ATHPR1,HPR	hydroxypyruvate reductase			Absent	Glycine, serine and threonine metabolism; Glyoxylate and dicarboxylate metabolism; Metabolic pathways; Biosynthesis of secondary metabolites; Carbon metabolism	Chr07	1345191	1348552	Phvul.007G019300	-
Phvul.002G236700	4647.59	0.00483762	-7.69149	0.232794	-33.0398	2.1772e-239	6.8322e-237	Phvul.002G236700.1.p	PF00355,PF08417	PTHR21266,PTHR21266:SF25		1.14.12.20		GO:0055114,GO:0051537,GO:0016491,GO:0010277	AT4G25650.1	ACD1-LIKE,PTC52,TIC55-IV	ACD1-like			Absent		Chr02	40773511	40782002	Phvul.002G236700	-
Phvul.010G104000	1052.53	0.00436145	-7.84098	0.23859	-32.8638	7.2243e-237	2.2394e-234	Phvul.010G104000.2.p	PF01471	PTHR15852,PTHR15852:SF16					AT4G13670.1	PTAC5	plastid transcriptionally active 5			Absent		Chr10	37379986	37385032	Phvul.010G104000	-
Phvul.003G262200	737.884	0.0027644	-8.49882	0.258884	-32.8287	2.2951e-236	7.0285e-234	Phvul.003G262200.1.p		PTHR36347,PTHR36347:SF1					AT2G17972.1					Absent		Chr03	50149244	50150159	Phvul.003G262200	+
Phvul.004G171000	2116.39	0.0709652	-3.81675	0.116539	-32.7508	2.9561e-235	8.9451e-233	Phvul.004G171000.1.p	PF08241	PTHR10108,PTHR10108:SF871				GO:0008168,GO:0008152	AT4G29590.1		S-adenosyl-L-methionine-dependent methyltransferases superfamily protein			Absent		Chr04	47459422	47463280	Phvul.004G171000	+
Phvul.004G073450	25640.1	3.64856e-05	-14.7423	0.450344	-32.7356	4.8601e-235	1.4533e-232	Phvul.004G073450.2.p	PF12338	PTHR31262,PTHR31262:SF4		4.1.1.39			AT5G38410.3		Ribulose bisphosphate carboxylase (small chain) family protein			Absent	Glyoxylate and dicarboxylate metabolism; Carbon fixation in photosynthetic organisms; Metabolic pathways; Biosynthesis of secondary metabolites; Carbon metabolism	Chr04	9501607	9502854	Phvul.004G073450	+
Phvul.002G097000	2533.75	0.000967705	-10.0131	0.306517	-32.6675	4.5151e-234	1.3345e-231	Phvul.002G097000.1.p	PF00067	PTHR24298,PTHR24298:SF45	KOG0156			GO:0055114,GO:0020037,GO:0016705,GO:0005506	AT1G64940.1	CYP89A6	cytochrome P450, family 87, subfamily A, polypeptide 6			Absent		Chr02	20361460	20363255	Phvul.002G097000	-
Phvul.006G029100	29365.2	0.000223417	-12.128	0.371355	-32.6587	6.0235e-234	1.7598e-231	Phvul.006G029100.2.p	PF00266	PTHR21152,PTHR21152:SF21	KOG2862	2.6.1.51,2.6.1.44,2.6.1.45	K00830		AT2G13360.2	AGT,AGT1,SGAT	alanine:glyoxylate aminotransferase			Absent	Alanine, aspartate and glutamate metabolism; Glycine, serine and threonine metabolism; Glyoxylate and dicarboxylate metabolism; Metabolic pathways; Biosynthesis of secondary metabolites; Carbon metabolism; Peroxisome	Chr06	11014117	11018799	Phvul.006G029100	+
Phvul.001G235600	781.669	0.0205285	-5.60623	0.172144	-32.567	1.202e-232	3.4719e-230	Phvul.001G235600.1.p	PF00805	PTHR14136					AT2G44920.2		Tetratricopeptide repeat (TPR)-like superfamily protein			Absent		Chr01	48900381	48903566	Phvul.001G235600	-
Phvul.007G169200	12938.9	0.0400068	-4.64361	0.14259	-32.5661	1.239e-232	3.5386e-230	Phvul.007G169200.3.p		PTHR35095					AT4G02920.2					Absent		Chr07	28567724	28572568	Phvul.007G169200	-
Phvul.010G066400	12593.2	5.92973e-05	-14.0417	0.431202	-32.564	1.3257e-232	3.7442e-230	Phvul.010G066400.1.p	PF00234	PTHR33076,PTHR33076:SF14					AT2G38540.1	ATLTP1,LP1,LTP1	lipid transfer protein 1			Absent		Chr10	25019438	25021034	Phvul.010G066400	+
Phvul.005G024500	1908.71	0.0229652	-5.44441	0.167599	-32.4848	1.7488e-231	4.8847e-229	Phvul.005G024500.1.p	PF06485	PTHR34556,PTHR34556:SF2					AT3G08010.1	ATAB2	RNA binding			Absent		Chr05	2238366	2241948	Phvul.005G024500	-
Phvul.001G220500	10696.7	0.0278098	-5.16826	0.159331	-32.4372	8.1971e-231	2.2647e-228	Phvul.001G220500.1.p	PF04851,PF00098,PF08152,PF00271	PTHR24031,PTHR24031:SF155	KOG0331	3.6.4.13		GO:0016787,GO:0005524,GO:0003677,GO:0008270,GO:0003676,GO:0005634,GO:0004386,GO:0003723	AT5G26742.2	emb1138	DEAD box RNA helicase (RH3)			Absent		Chr01	47596122	47601919	Phvul.001G220500	-
Phvul.002G152800	7022.6	0.000110856	-13.139	0.406028	-32.3599	1.0075e-229	2.7536e-227	Phvul.002G152800.1.p		PTHR31032,PTHR31032:SF1					AT4G22890.3	PGR5-LIKE A	PGR5-LIKE A			Absent		Chr02	30633447	30636657	Phvul.002G152800	+
Phvul.002G088700	1192.97	0.00248495	-8.65257	0.268206	-32.2609	2.4745e-228	6.6911e-226	Phvul.002G088700.1.p	PF03703	PTHR35688,PTHR35688:SF2					AT1G14345.1		NAD(P)-linked oxidoreductase superfamily protein			Absent		Chr02	14908735	14909553	Phvul.002G088700	+
Phvul.001G234300	298334	0.000139132	-12.8113	0.398412	-32.1558	7.321e-227	1.9588e-224	Phvul.001G234300.4.p	PF00004	PTHR32429,PTHR32429:SF8	KOG0651			GO:0005524	AT2G39730.2	RCA	rubisco activase			Absent		Chr01	48814397	48817811	Phvul.001G234300	-
Phvul.002G196400	86255.8	0.000552809	-10.8209	0.337492	-32.0627	1.4587e-225	3.8622e-223	Phvul.002G196400.1.p	PF00504	PTHR21649,PTHR21649:SF26			K08912	GO:0016020,GO:0009765	AT1G29930.1	AB140,CAB1,CAB140,LHCB1.3	chlorophyll A/B binding protein 1			Absent	Photosynthesis - antenna proteins; Metabolic pathways	Chr02	36094319	36095316	Phvul.002G196400	-
Phvul.002G269400	13018.5	7.14732e-05	-13.7722	0.42995	-32.0322	3.8907e-225	1.0195e-222	Phvul.002G269400.1.p	PF05479	PTHR36814,PTHR36814:SF1			K02701	GO:0042651,GO:0015979,GO:0009522,GO:0005516	AT5G64040.1	PSAN	photosystem I reaction center subunit PSI-N, chloroplast, putative / PSI-N, putative (PSAN)			Absent	Photosynthesis	Chr02	43991103	43992294	Phvul.002G269400	-
Phvul.002G161500	646.758	0.0545291	-4.19683	0.131567	-31.8987	2.7847e-223	7.2226e-221	Phvul.002G161500.1.p	PF01169	PTHR12608,PTHR12608:SF6	KOG2881			GO:0016020	AT1G64150.1		Uncharacterized protein family (UPF0016)			Absent		Chr02	31623539	31628358	Phvul.002G161500	-
Phvul.006G216800	2924.67	0.000422149	-11.21	0.352845	-31.7702	1.6712e-221	4.2907e-219	Phvul.006G216800.1.p	PF00111	PTHR19370,PTHR19370:SF120			K02639	GO:0051536,GO:0009055	AT1G60950.1	ATFD2,FED A	2Fe-2S ferredoxin-like superfamily protein			Absent	Photosynthesis	Chr06	30923834	30924651	Phvul.006G216800	+
Phvul.007G113400	1305.01	0.0033251	-8.23239	0.259477	-31.7269	6.6229e-221	1.6834e-218	Phvul.007G113400.2.p	PF06249	PTHR33271,PTHR33271:SF6			K06995		AT4G10300.1		RmlC-like cupins superfamily protein			Absent		Chr07	18363106	18363977	Phvul.007G113400	+
Phvul.011G029800	2843.55	0.0105869	-6.56157	0.207357	-31.6438	9.2369e-220	2.3246e-217	Phvul.011G029800.1.p	PF14870	PTHR32010,PTHR32010:SF6					AT5G23120.1	HCF136	photosystem II stability/assembly factor, chloroplast (HCF136)			Absent		Chr11	2706756	2711360	Phvul.011G029800	-
Phvul.003G275400	1175.6	0.102213	-3.29034	0.104021	-31.6316	1.3565e-219	3.3804e-217	Phvul.003G275400.3.p		PTHR33672,PTHR33672:SF3					AT5G44650.1	AtCEST,CEST				Absent		Chr03	51298504	51307087	Phvul.003G275400	-
Phvul.006G185700	1205.23	0.0249986	-5.32201	0.168518	-31.5813	6.6615e-219	1.6439e-216	Phvul.006G185700.2.p	PF00300	PTHR23029,PTHR23029:SF17	KOG0235	3.1.3.63	K15637		AT5G22620.2		phosphoglycerate/bisphosphoglycerate mutase family protein			Absent		Chr06	28677869	28683361	Phvul.006G185700	-
Phvul.010G143200	1257.17	0.016295	-5.93943	0.188091	-31.5774	7.5482e-219	1.8448e-216	Phvul.010G143200.1.p	PF00479,PF02781	PTHR23429,PTHR23429:SF1		1.1.1.49	K00036	GO:0055114,GO:0050661,GO:0006006,GO:0004345	AT5G35790.1	G6PD1	glucose-6-phosphate dehydrogenase 1			Absent	Pentose phosphate pathway; Glutathione metabolism; Metabolic pathways; Biosynthesis of secondary metabolites; Carbon metabolism	Chr10	42525910	42530526	Phvul.010G143200	+
Phvul.007G153500	2550.48	0.00528291	-7.56445	0.23999	-31.5199	4.644e-218	1.1242e-215	Phvul.007G153500.1.p	PF03912	PTHR34963,PTHR34963:SF2			K08903	GO:0016020,GO:0015979,GO:0009654,GO:0009523	AT4G28660.2	PSB28	photosystem II reaction center PSB28 protein			Absent	Photosynthesis	Chr07	25963203	25964959	Phvul.007G153500	+
Phvul.007G280100	1502.7	0.00410582	-7.92811	0.251846	-31.4801	1.6289e-217	3.906e-215	Phvul.007G280100.1.p		PTHR36399,PTHR36399:SF1					AT5G43750.1	NDH18	NAD(P)H dehydrogenase 18			Absent		Chr07	39961198	39962618	Phvul.007G280100	+
Phvul.003G255100	7688.26	0.00852203	-6.87459	0.218479	-31.4656	2.5682e-217	6.1008e-215	Phvul.003G255100.2.p	PF12697	PTHR10992,PTHR10992:SF701	KOG1454				AT4G36530.2		alpha/beta-Hydrolases superfamily protein			Absent		Chr03	49415419	49419137	Phvul.003G255100	+
Phvul.009G020300	13090	0.00028765	-11.7634	0.373864	-31.4644	2.6681e-217	6.2795e-215	Phvul.009G020300.1.p	PF13473	PTHR34192,PTHR34192:SF2			K02638		AT1G76100.1	PETE1	plastocyanin 1			Absent	Photosynthesis	Chr09	4000040	4001216	Phvul.009G020300	-
Phvul.006G209700	4767.7	0.00321333	-8.28171	0.264867	-31.2675	1.2924e-214	3.0139e-212	Phvul.006G209700.1.p	PF00067	PTHR24298,PTHR24298:SF178	KOG0156	1.14.13.121		GO:0055114,GO:0020037,GO:0016705,GO:0005506	AT3G26300.1	CYP71B34	cytochrome P450, family 71, subfamily B, polypeptide 34			Absent		Chr06	30370137	30372104	Phvul.006G209700	-
Phvul.008G041100	4055.34	0.0187471	-5.73719	0.184077	-31.1674	2.9515e-213	6.8201e-211	Phvul.008G041100.1.p	PF00230	PTHR19139,PTHR19139:SF142	KOG0223		K09874	GO:0016020,GO:0006810,GO:0005215	AT5G37820.1	NIP4;2,NLM5	NOD26-like intrinsic protein 4;2			Absent		Chr08	3406533	3410521	Phvul.008G041100	+
Phvul.001G269000	2147.21	0.014939	-6.06477	0.194795	-31.1342	8.3039e-213	1.9015e-210	Phvul.001G269000.2.p	PF00561	PTHR10992,PTHR10992:SF351					AT5G19850.1		alpha/beta-Hydrolases superfamily protein			Absent		Chr01	51432230	51433843	Phvul.001G269000	+
Phvul.003G151600	3292.33	0.000241391	-12.0163	0.386173	-31.1165	1.4409e-212	3.2701e-210	Phvul.003G151600.4.p	PF04116,PF12076	PTHR11863,PTHR11863:SF2				GO:0055114,GO:0016491,GO:0006633,GO:0005506	AT5G57800.1	CER3,FLP1,WAX2,YRE	Fatty acid hydroxylase superfamily			Absent		Chr03	36586506	36592228	Phvul.003G151600	-
Phvul.003G215800	1644.64	0.178176	-2.48862	0.0800923	-31.0719	5.7671e-212	1.2972e-209	Phvul.003G215800.1.p	PF00574	PTHR10381,PTHR10381:SF15	KOG0840	3.4.21.92	K01358		AT1G12410.1	CLP2,CLPR2,NCLPP2	CLP protease proteolytic subunit 2			Absent		Chr03	44306609	44311727	Phvul.003G215800	+
Phvul.003G128266	3435.06	0.000357137	-11.4512	0.368975	-31.0353	1.8029e-211	4.0199e-209	Phvul.003G128266.1.p	PF08534	PTHR10681	KOG0855	1.11.1.15	K03564	GO:0016491	AT3G26060.1	ATPRX Q	Thioredoxin superfamily protein			Absent		Chr03	32023173	32025374	Phvul.003G128266	-
Phvul.002G045400	575.117	0.0218371	-5.51708	0.178163	-30.9665	1.5248e-210	3.3701e-208	Phvul.002G045400.1.p	PF00111	PTHR19370,PTHR19370:SF127			K02639	GO:0051536,GO:0009055	AT4G14890.1		2Fe-2S ferredoxin-like superfamily protein			Absent	Photosynthesis	Chr02	4212067	4212866	Phvul.002G045400	+
Phvul.007G006200	1488.74	0.0730375	-3.77522	0.122424	-30.8373	8.288e-209	1.8161e-206	Phvul.007G006200.1.p		PTHR15852,PTHR15852:SF22					AT2G34860.1	EDA3	DnaJ/Hsp40 cysteine-rich domain superfamily protein			Absent		Chr07	462361	465223	Phvul.007G006200	+
Phvul.002G317100	1459.92	0.00454987	-7.77996	0.253022	-30.7481	1.2945e-207	2.8123e-205	Phvul.002G317100.1.p	PF07819	PTHR15495,PTHR15495:SF17		4.1.1.32		GO:0016788,GO:0006886,GO:0006505	AT5G17670.1		alpha/beta-Hydrolases superfamily protein			Absent		Chr02	48364205	48365307	Phvul.002G317100	+
Phvul.011G110700	1972.21	0.0792251	-3.6579	0.119255	-30.6729	1.3074e-206	2.8161e-204	Phvul.011G110700.1.p	PF11264	PTHR34793,PTHR34793:SF1				GO:0015979,GO:0010207	AT2G20890.1	PSB29,THF1	photosystem II reaction center PSB29 protein			Absent		Chr11	14262212	14266420	Phvul.011G110700	-
Phvul.001G039200	4370.94	0.0112535	-6.47348	0.211395	-30.6227	6.1064e-206	1.3043e-203	Phvul.001G039200.1.p	PF06596	PTHR34455,PTHR34455:SF1				GO:0016020,GO:0015979,GO:0009523	AT2G06520.1	PSBX	photosystem II subunit X			Absent		Chr01	4509901	4510542	Phvul.001G039200	+
Phvul.001G107600	459.715	0.00879571	-6.82898	0.223139	-30.6042	1.0749e-205	2.2768e-203	Phvul.001G107600.1.p	PF00249	PTHR10641,PTHR10641:SF641	KOG0048		K09422		AT1G08810.1	AtMYB60,MYB60	myb domain protein 60	MYB	myb domain protein 60	Present		Chr01	22536974	22538834	Phvul.001G107600	-
Phvul.007G271000	12718.8	0.00166461	-9.2306	0.303103	-30.4537	1.0706e-203	2.2489e-201	Phvul.007G271000.1.p		PTHR35709,PTHR35709:SF1					AT2G05620.1	PGR5	proton gradient regulation 5			Absent		Chr07	39220277	39222328	Phvul.007G271000	-
Phvul.011G080600	1042.21	0.0134678	-6.21434	0.204367	-30.4078	4.3371e-203	9.0362e-201	Phvul.011G080600.1.p	PF03641	PTHR31223,PTHR31223:SF17			K06966		AT2G28305.1	ATLOG1,LOG1	Putative lysine decarboxylase family protein			Absent		Chr11	7454110	7458633	Phvul.011G080600	-
Phvul.007G104000	3810.64	0.000724242	-10.4312	0.343701	-30.3498	2.5308e-202	5.2299e-200	Phvul.007G104000.2.p	PF14510,PF08370,PF00005,PF01061	PTHR19241,PTHR19241:SF261				GO:0016887,GO:0005524,GO:0016020	AT1G66950.1	ATPDR11,PDR11	pleiotropic drug resistance 11			Absent		Chr07	12101590	12117283	Phvul.007G104000	+
Phvul.009G140432	4570.54	0.0183678	-5.76667	0.190038	-30.3449	2.9377e-202	6.0219e-200	Phvul.009G140432.1.p		PTHR10566,PTHR10566:SF74		3.6.3.46			AT5G64940.1	ATATH13,ATH13,ATOSA1,OSA1	ABC2 homolog 13			Absent		Chr09	21143982	21148619	Phvul.009G140432	+
Phvul.011G097600	1701.45	0.0493163	-4.34179	0.143376	-30.2826	1.9459e-201	3.9568e-199	Phvul.011G097600.1.p	PF06916	PTHR21377,PTHR21377:SF3	KOG4526				AT2G27290.1		Protein of unknown function (DUF1279)			Absent		Chr11	10024602	10026485	Phvul.011G097600	+
Phvul.006G161600	941.866	0.012512	-6.32054	0.208833	-30.266	3.2105e-201	6.4764e-199	Phvul.006G161600.1.p	PF13460	PTHR14194,PTHR14194:SF36	KOG1203	1.3.1.75	K19073		AT5G18660.1	PCB2	NAD(P)-binding Rossmann-fold superfamily protein			Absent	Porphyrin and chlorophyll metabolism; Metabolic pathways; Biosynthesis of secondary metabolites	Chr06	26524759	26526276	Phvul.006G161600	+
Phvul.001G196700	1385.27	0.0784361	-3.67234	0.121409	-30.2477	5.5855e-201	1.1179e-198	Phvul.001G196700.1.p	PF00076	PTHR24012	KOG0131			GO:0003676	AT3G52380.1	CP33,PDE322	chloroplast RNA-binding protein 33			Absent		Chr01	45613554	45617077	Phvul.001G196700	-
Phvul.002G151400	933.866	0.126767	-2.97975	0.0985303	-30.2419	6.6591e-201	1.3224e-198	Phvul.002G151400.1.p	PF02861	PTHR11638,PTHR11638:SF105				GO:0019538	AT4G12060.1		Double Clp-N motif protein			Absent		Chr02	30475373	30481615	Phvul.002G151400	+
Phvul.003G060300	5560.83	0.00379074	-8.04331	0.267026	-30.1218	2.5108e-199	4.9473e-197	Phvul.003G060300.1.p	PF08240,PF13602	PTHR11695,PTHR11695:SF552	KOG1198	1.3.1.74	K18980	GO:0055114,GO:0016491,GO:0008270	AT1G23740.1		Oxidoreductase, zinc-binding dehydrogenase family protein			Absent		Chr03	8303727	8306482	Phvul.003G060300	+
Phvul.005G057920	1302.24	0.0549345	-4.18614	0.13925	-30.0621	1.5174e-198	2.9668e-196	Phvul.005G057920.1.p	PF13242	PTHR19288,PTHR19288:SF25	KOG2961	3.1.3.27	K01094		AT3G58830.1		haloacid dehalogenase (HAD) superfamily protein			Absent	Glycerophospholipid metabolism; Metabolic pathways	Chr05	10337013	10339896	Phvul.005G057920	+
Phvul.003G164500	1300.74	0.0407778	-4.61607	0.153645	-30.0437	2.641e-198	5.1243e-196	Phvul.003G164500.1.p		PTHR15852,PTHR15852:SF26					AT3G47650.1		DnaJ/Hsp40 cysteine-rich domain superfamily protein			Absent		Chr03	38384186	38387426	Phvul.003G164500	+
Phvul.001G264000	4073.39	0.07303	-3.77537	0.125699	-30.0349	3.4381e-198	6.5985e-196	Phvul.001G264000.3.p	PF00575	PTHR23270,PTHR23270:SF9				GO:0003676	AT3G23700.1		Nucleic acid-binding proteins superfamily			Absent		Chr01	51058320	51063336	Phvul.001G264000	-
Phvul.003G076400	1699.66	0.0240438	-5.37819	0.179066	-30.0348	3.4527e-198	6.5985e-196	Phvul.003G076400.2.p	PF04851,PF00271	PTHR24031,PTHR24031:SF228	KOG0330	3.6.4.13		GO:0016787,GO:0005524,GO:0003677	AT5G19210.2		P-loop containing nucleoside triphosphate hydrolases superfamily protein			Absent		Chr03	12146844	12159167	Phvul.003G076400	+
Phvul.007G144700	869.047	0.00321157	-8.28251	0.276168	-29.9908	1.2939e-197	2.4543e-195	Phvul.007G144700.2.p		PTHR32523	KOG4453	2.7.1.182	K18678		AT5G04490.1	VTE5	vitamin E pathway gene 5			Absent		Chr07	23787866	23789973	Phvul.007G144700	-
Phvul.009G190100	2837.52	0.00500178	-7.64334	0.255462	-29.9196	1.0928e-196	2.0575e-194	Phvul.009G190100.2.p	PF06549	PTHR31425,PTHR31425:SF3					AT1G74730.1		Protein of unknown function (DUF1118)			Absent		Chr09	28837232	28838084	Phvul.009G190100	+
Phvul.008G036600	3759.35	0.097013	-3.36568	0.112533	-29.9085	1.5268e-196	2.8535e-194	Phvul.008G036600.2.p	PF00534,PF08323	PTHR12526,PTHR12526:SF337		2.4.1.21	K00703		AT3G01180.1	AtSS2,SS2	starch synthase 2			Absent	Starch and sucrose metabolism; Metabolic pathways; Biosynthesis of secondary metabolites	Chr08	2993319	2998196	Phvul.008G036600	+
Phvul.001G147500	1047.83	0.000963569	-10.0193	0.335462	-29.8672	5.25e-196	9.7405e-194	Phvul.001G147500.1.p		PTHR36359,PTHR36359:SF1					AT2G48070.1	RPH1	resistance to phytophthora 1			Absent		Chr01	39443836	39445891	Phvul.001G147500	+
Phvul.007G279000	6715.26	0.00469009	-7.73617	0.259058	-29.8627	6.0047e-196	1.106e-193	Phvul.007G279000.1.p	PF08241	PTHR10108,PTHR10108:SF920	KOG1540	2.1.1.295	K12502	GO:0008168,GO:0008152	AT3G63410.1	APG1,E37,IEP37,VTE3	S-adenosyl-L-methionine-dependent methyltransferases superfamily protein			Absent	Ubiquinone and other terpenoid-quinone biosynthesis; Metabolic pathways; Biosynthesis of secondary metabolites; Biosynthesis of cofactors	Chr07	39856715	39858877	Phvul.007G279000	-
Phvul.004G016700	948.662	0.0405578	-4.62388	0.154869	-29.8568	7.166e-196	1.3104e-193	Phvul.004G016700.1.p		PTHR36770,PTHR36770:SF1					AT3G55250.1					Absent		Chr04	1834565	1836925	Phvul.004G016700	-
Phvul.007G231600	5056.95	0.00334988	-8.22167	0.275394	-29.8542	7.7372e-196	1.4047e-193	Phvul.007G231600.2.p	PF00076	PTHR24012				GO:0003676	AT1G60000.1		RNA-binding (RRM/RBD/RNP motifs) family protein			Absent		Chr07	35501065	35503808	Phvul.007G231600	+
Phvul.009G208900	2115.65	0.0241879	-5.36957	0.179891	-29.849	9.0475e-196	1.631e-193	Phvul.009G208900.2.p	PF09353,PF00406	PTHR23359,PTHR23359:SF72	KOG3078	2.7.4.3	K00939	GO:0019205,GO:0006139,GO:0005524	AT5G35170.1		adenylate kinase family protein			Absent	Purine metabolism; Thiamine metabolism; Metabolic pathways; Biosynthesis of secondary metabolites; Biosynthesis of cofactors	Chr09	31640234	31652582	Phvul.009G208900	-
Phvul.004G064800	16864	3.79989e-05	-14.6837	0.493289	-29.7669	1.0476e-194	1.8751e-192	Phvul.004G064800.1.p	PF12338,PF00101	PTHR31262,PTHR31262:SF4		4.1.1.39	K01602		AT5G38430.1		Ribulose bisphosphate carboxylase (small chain) family protein			Absent	Glyoxylate and dicarboxylate metabolism; Carbon fixation in photosynthetic organisms; Metabolic pathways; Biosynthesis of secondary metabolites; Carbon metabolism	Chr04	9431905	9432796	Phvul.004G064800	+
Phvul.007G142900	2299.63	0.136175	-2.87646	0.0966635	-29.7575	1.3884e-194	2.4679e-192	Phvul.007G142900.1.p	PF04539,PF07973,PF04542,PF04545,PF01411	PTHR11777,PTHR11777:SF14		6.1.1.7	K01872	GO:0016987,GO:0006355,GO:0006352,GO:0003700,GO:0003677,GO:0043039,GO:0016876,GO:0005524,GO:0006419,GO:0004813,GO:0000166	AT5G22800.1	EMB1030,EMB263,EMB86	Alanyl-tRNA synthetase, class IIc			Absent		Chr07	23263260	23271882	Phvul.007G142900	-
Phvul.007G005400	1365.97	0.0154739	-6.01402	0.202332	-29.7235	3.8133e-194	6.731e-192	Phvul.007G005400.3.p	PF04755	PTHR31906,PTHR31906:SF11					AT1G51110.1		Plastid-lipid associated protein PAP / fibrillin family protein			Absent		Chr07	414216	417740	Phvul.007G005400	+
Phvul.002G107100	1230.5	159.306	7.31566	0.246251	29.7082	6.0186e-194	1.055e-191	Phvul.002G107100.2.p	PF00512,PF02518,PF00072	PTHR24423,PTHR24423:SF436	KOG0519	2.7.13.3		GO:0007165,GO:0000155,GO:0000160	AT2G17820.1	AHK1,ATHK1,HK1	histidine kinase 1			Present		Chr02	22807876	22814980	Phvul.002G107100	-
Phvul.004G071500	20342	3.61582e-05	-14.7553	0.496771	-29.7024	7.141e-194	1.2432e-191	Phvul.004G071500.1.p	PF00504	PTHR21649,PTHR21649:SF7			K08907	GO:0016020,GO:0009765	AT3G54890.1	LHCA1	photosystem I light harvesting complex gene 1			Absent	Photosynthesis - antenna proteins; Metabolic pathways	Chr04	11281561	11283781	Phvul.004G071500	-
Phvul.011G001000	3882.84	0.0103163	-6.59893	0.222207	-29.6972	8.3342e-194	1.4411e-191	Phvul.011G001000.1.p	PF00226	PTHR24078,PTHR24078:SF231					AT4G09350.1		Chaperone DnaJ-domain superfamily protein			Absent		Chr11	77943	78900	Phvul.011G001000	-
Phvul.009G130400	5664.75	0.000121537	-13.0063	0.438132	-29.6858	1.1696e-193	2.0087e-191	Phvul.009G130400.1.p	PF10664	PTHR36900,PTHR36900:SF1				GO:0055114,GO:0016655	AT4G37925.1	NDH-M	subunit NDH-M of NAD(P)H:plastoquinone dehydrogenase complex			Absent		Chr09	19731227	19732618	Phvul.009G130400	+
Phvul.002G061100	1404.95	0.0170914	-5.87058	0.198427	-29.5856	2.2923e-192	3.9105e-190	Phvul.002G061100.1.p	PF13599	PTHR14136,PTHR14136:SF3					AT1G12250.1		Pentapeptide repeat-containing protein			Absent		Chr02	7104150	7107080	Phvul.002G061100	-
Phvul.005G135000	41259.1	3.80295e-05	-14.6825	0.496615	-29.5652	4.189e-192	7.0984e-190	Phvul.005G135000.1.p	PF01397,PF03936	PTHR31225,PTHR31225:SF5		4.2.3.27		GO:0016829,GO:0010333,GO:0008152,GO:0000287	AT3G25830.1	ATTPS-CIN,TPS-CIN	terpene synthase-like sequence-1,8-cineole			Absent	Terpenoid backbone biosynthesis; Biosynthesis of secondary metabolites	Chr05	37584479	37587656	Phvul.005G135000	+
Phvul.001G094500	1529.63	0.0363869	-4.78044	0.161723	-29.5595	4.9581e-192	8.3461e-190	Phvul.001G094500.1.p	PF01165	PTHR21109,PTHR21109:SF0				GO:0006412,GO:0005840,GO:0003735	AT3G27160.1	GHS1	Ribosomal protein S21 family protein			Absent		Chr01	17653098	17655368	Phvul.001G094500	+
Phvul.008G055800	2318.26	0.158229	-2.65992	0.0900288	-29.5452	7.5745e-192	1.2666e-189	Phvul.008G055800.1.p	PF00462	PTHR10293,PTHR10293:SF37	KOG1752	1.8.1.9	K07390	GO:0045454,GO:0015035,GO:0009055	AT3G54900.1	ATGRXCP,CXIP1	CAX interacting protein 1			Absent		Chr08	4991171	4993817	Phvul.008G055800	+
Phvul.008G261800	5245.75	0.000164313	-12.5713	0.425823	-29.5223	1.4909e-191	2.4769e-189	Phvul.008G261800.1.p	PF01255	PTHR10291,PTHR10291:SF6	KOG1602		K11778	GO:0016765	AT5G58770.1		Undecaprenyl pyrophosphate synthetase family protein			Absent	Terpenoid backbone biosynthesis; Biosynthesis of secondary metabolites	Chr08	60874291	60878533	Phvul.008G261800	+
Phvul.002G136800	2625.22	0.0709136	-3.81779	0.129584	-29.4619	8.8527e-191	1.4612e-188	Phvul.002G136800.1.p	PF01370	PTHR12126,PTHR12126:SF5	KOG4288			GO:0050662,GO:0003824	AT1G32220.1		NAD(P)-binding Rossmann-fold superfamily protein			Absent		Chr02	28210209	28214546	Phvul.002G136800	+
Phvul.002G275600	1708.05	0.055678	-4.16675	0.141655	-29.4147	3.5595e-190	5.8372e-188	Phvul.002G275600.2.p	PF07992	PTHR10632,PTHR10632:SF8	KOG2495	1.6.5.9	K17872	GO:0055114,GO:0016491	AT5G08740.1	NDC1	NAD(P)H dehydrogenase C1			Absent	Ubiquinone and other terpenoid-quinone biosynthesis; Metabolic pathways; Biosynthesis of secondary metabolites; Biosynthesis of cofactors	Chr02	44542847	44547664	Phvul.002G275600	+
Phvul.004G128200	44391.2	0.000899856	-10.118	0.344233	-29.3929	6.7688e-190	1.1029e-187	Phvul.004G128200.2.p	PF00504	PTHR21649,PTHR21649:SF16				GO:0016020,GO:0009765	AT4G10340.1	LHCB5	light harvesting complex of photosystem II 5			Absent	Photosynthesis - antenna proteins; Metabolic pathways	Chr04	42449956	42452839	Phvul.004G128200	-
Phvul.007G041300	25452.9	2.56149e-05	-15.2527	0.519947	-29.335	3.7089e-189	6.0047e-187	Phvul.007G041300.1.p		PTHR31439,PTHR31439:SF4					AT2G15020.1					Absent		Chr07	3373099	3375068	Phvul.007G041300	+
Phvul.007G196200	414.862	0.0235185	-5.41006	0.184697	-29.2915	1.3309e-188	2.141e-186	Phvul.007G196200.1.p	PF01789	PTHR31407,PTHR31407:SF16				GO:0019898,GO:0015979,GO:0009654,GO:0009523,GO:0005509	AT3G05410.2		Photosystem II reaction center PsbP family protein			Absent		Chr07	31953488	31955128	Phvul.007G196200	+
Phvul.009G029200	2234.97	0.000371839	-11.393	0.390891	-29.1463	9.2994e-187	1.4866e-184	Phvul.009G029200.1.p	PF00650	PTHR10174,PTHR10174:SF148	KOG1470				AT1G22180.2		Sec14p-like phosphatidylinositol transfer family protein			Absent		Chr09	6716460	6718817	Phvul.009G029200	-
Phvul.011G000750	709.395	0.0608903	-4.03764	0.138918	-29.0649	9.975e-186	1.5847e-183	Phvul.011G000750.1.p	PF09335	PTHR12677,PTHR12677:SF5				GO:0016021	AT1G22850.1		SNARE associated Golgi protein family			Absent		Chr11	53317	58703	Phvul.011G000750	-
Phvul.004G160300	9216.04	6.97832e-05	-13.8068	0.47522	-29.0534	1.3923e-185	2.198e-183	Phvul.004G160300.1.p	PF02617	PTHR33473,PTHR33473:SF2			K06891	GO:0030163	AT1G68660.1		Ribosomal protein L12/ ATP-dependent Clp protease adaptor protein ClpS family protein			Absent		Chr04	46434495	46437021	Phvul.004G160300	-
Phvul.006G027801	11034.5	4.57245e-05	-14.4167	0.497709	-28.9661	1.7612e-184	2.7634e-182	Phvul.006G027801.1.p	PF01789	PTHR31407,PTHR31407:SF6			K02717	GO:0019898,GO:0015979,GO:0009654,GO:0009523,GO:0005509	AT1G06680.1	OE23,OEE2,PSBP-1,PSII-P	photosystem II subunit P-1			Absent	Photosynthesis	Chr06	10617439	10623052	Phvul.006G027801	-
Phvul.004G028600	336.238	0.0767226	-3.7042	0.127918	-28.9577	2.2465e-184	3.5031e-182	Phvul.004G028600.1.p	PF04770	PTHR31948,PTHR31948:SF8					AT5G15210.1	ATHB30,HB30,ZFHD3	homeobox protein 30	ZF-HD	homeobox protein 30	Absent		Chr04	3398919	3400403	Phvul.004G028600	-
Phvul.011G090600	2354.87	0.0389587	-4.68191	0.161689	-28.9562	2.3432e-184	3.6317e-182	Phvul.011G090600.1.p	PF00300	PTHR23029,PTHR23029:SF43	KOG0235	3.1.3.63	K15634		AT5G22620.1		phosphoglycerate/bisphosphoglycerate mutase family protein			Absent		Chr11	8900640	8906043	Phvul.011G090600	+
Phvul.008G272400	1692.12	0.0179749	-5.79787	0.200318	-28.9433	3.4029e-184	5.2421e-182	Phvul.008G272400.1.p	PF05698,PF05697	PTHR30560,PTHR30560:SF3		5.2.1.8		GO:0015031,GO:0006457	AT5G55220.1		trigger factor type chaperone family protein			Absent		Chr08	61638779	61644503	Phvul.008G272400	+
Phvul.004G034000	1821.83	0.106425	-3.23209	0.111901	-28.8835	1.9232e-183	2.9448e-181	Phvul.004G034000.1.p	PF07728,PF10431,PF00004,PF02861	PTHR11638,PTHR11638:SF121			K03695	GO:0016887,GO:0005524,GO:0019538	AT5G15450.1	APG6,CLPB-P,CLPB3	casein lytic proteinase B3			Absent		Chr04	3967432	3975630	Phvul.004G034000	-
Phvul.005G054600	25609.4	0.01479	-6.07924	0.211061	-28.8032	1.9582e-182	2.9805e-180	Phvul.005G054600.1.p	PF01926,PF11987	PTHR23115,PTHR23115:SF138		3.6.5.3	K02519	GO:0005525	AT1G17220.1	FUG1	Translation initiation factor 2, small GTP-binding protein			Absent		Chr05	7156446	7165093	Phvul.005G054600	-
Phvul.009G036400	781.763	0.0415134	-4.59028	0.159506	-28.7781	4.0326e-182	6.1012e-180	Phvul.009G036400.1.p		PTHR14154,PTHR14154:SF15					AT3G12345.1					Absent		Chr09	7925182	7926029	Phvul.009G036400	-
Phvul.009G216400	8788.89	0.000829528	-10.2354	0.355913	-28.7582	7.1534e-182	1.0759e-179	Phvul.009G216400.1.p	PF01241	PTHR34195,PTHR34195:SF2		1.97.1.12	K02698	GO:0016020,GO:0015979,GO:0009522	AT1G30380.1	PSAK	photosystem I subunit K			Absent	Photosynthesis	Chr09	32627625	32629139	Phvul.009G216400	-
Phvul.010G070111	4293.51	0.0557585	-4.16466	0.144902	-28.7413	1.162e-181	1.7374e-179	Phvul.010G070111.3.p	PF04755	PTHR31906,PTHR31906:SF15					AT3G23400.1	FIB4	Plastid-lipid associated protein PAP / fibrillin family protein			Absent		Chr10	15296957	15299723	Phvul.010G070111	-
Phvul.007G027600	1997.78	0.045961	-4.44344	0.154726	-28.7182	2.2613e-181	3.3613e-179	Phvul.007G027600.1.p	PF00828	PTHR12934,PTHR12934:SF11	KOG0846		K02876	GO:0015934,GO:0006412,GO:0003735	AT3G25920.1	RPL15	ribosomal protein L15			Absent	Ribosome	Chr07	2138458	2141846	Phvul.007G027600	-
Phvul.005G064200	27263.3	0.00361942	-8.11002	0.282599	-28.698	4.0376e-181	5.9668e-179	Phvul.005G064200.1.p	PF00348	PTHR12001,PTHR12001:SF18	KOG0776	2.5.1.29,2.5.1.30,2.5.1.84,2.5.1.81,2.5.1.83,2.5.1.90,2.5.1.85	K05356	GO:0008299,GO:0016765,GO:0015979	AT1G78510.1	SPS1	solanesyl diphosphate synthase 1			Absent	Terpenoid backbone biosynthesis; Biosynthesis of secondary metabolites	Chr05	9967961	9972448	Phvul.005G064200	-
Phvul.005G109400	28838.9	0.00151886	-9.3628	0.327236	-28.6117	4.8028e-180	7.0564e-178	Phvul.005G109400.1.p	PF00355,PF08802	PTHR10134,PTHR10134:SF5	KOG1671	1.10.9.1	K02636	GO:0055114,GO:0051537,GO:0016491,GO:0042651,GO:0009496,GO:0016679	AT4G03280.1	PETC,PGR1	photosynthetic electron transfer C			Absent	Photosynthesis; Metabolic pathways	Chr05	33186816	33189883	Phvul.005G109400	-
Phvul.002G150800	29920.5	0.0247197	-5.33819	0.186578	-28.6111	4.8857e-180	7.1371e-178	Phvul.002G150800.1.p	PF00155	PTHR11751,PTHR11751:SF373		2.3.2.2,2.6.1.4,2.6.1.2,2.6.1.44	K14272	GO:0030170,GO:0009058	AT1G70580.2	AOAT2,GGT2	alanine-2-oxoglutarate aminotransferase 2			Absent	Arginine biosynthesis; Alanine, aspartate and glutamate metabolism; Glycine, serine and threonine metabolism; Glyoxylate and dicarboxylate metabolism; Carbon fixation in photosynthetic organisms; Metabolic pathways; Biosynthesis of secondary metabolites; Carbon metabolism; 2-Oxocarboxylic acid metabolism; Biosynthesis of amino acids	Chr02	30396124	30403846	Phvul.002G150800	-
Phvul.009G142501	10713.9	5.14745e-05	-14.2458	0.498327	-28.5872	9.6881e-180	1.4071e-177	Phvul.009G142501.1.p		PTHR36771					AT3G56290.1					Absent		Chr09	21384503	21385593	Phvul.009G142501	+
Phvul.003G199100	2609.11	0.00039968	-11.2889	0.397182	-28.4224	1.0698e-177	1.545e-175	Phvul.003G199100.2.p	PF00171	PTHR11699,PTHR11699:SF180		1.2.1.3	K00128	GO:0055114,GO:0016491,GO:0008152	AT3G48000.1	ALDH2,ALDH2A,ALDH2B4	aldehyde dehydrogenase 2B4			Absent	Glycolysis / Gluconeogenesis; Ascorbate and aldarate metabolism; Fatty acid degradation; Valine, leucine and isoleucine degradation; Lysine degradation; Arginine and proline metabolism; Histidine metabolism; Tryptophan metabolism; beta-Alanine metabolism; Glycerolipid metabolism; Pyruvate metabolism; Pantothenate and CoA biosynthesis; Limonene and pinene degradation; Metabolic pathways; Biosynthe…	Chr03	42367845	42372587	Phvul.003G199100	+
Phvul.007G113800	1536.51	0.0107463	-6.54002	0.230479	-28.3757	4.0289e-177	5.7857e-175	Phvul.007G113800.1.p	PF12697	PTHR10992,PTHR10992:SF752	KOG1454				AT5G38520.1		alpha/beta-Hydrolases superfamily protein			Absent		Chr07	18439199	18442046	Phvul.007G113800	-
Phvul.008G267100	10093.7	0.0258067	-5.27611	0.186015	-28.3638	5.6514e-177	8.07e-175	Phvul.008G267100.3.p	PF01625	PTHR10173,PTHR10173:SF23	KOG1635	1.8.4.11		GO:0055114,GO:0008113,GO:0030091,GO:0016671,GO:0006979	AT5G07470.1	ATMSRA3,PMSR3	peptidemethionine sulfoxide reductase 3			Absent		Chr08	61238735	61242231	Phvul.008G267100	+
Phvul.001G205600	717.693	0.0801403	-3.64133	0.128417	-28.3555	7.1687e-177	1.0179e-174	Phvul.001G205600.1.p	PF13414,PF11998	PTHR17130,PTHR17130:SF20					AT1G02910.1	LPA1	tetratricopeptide repeat (TPR)-containing protein			Absent		Chr01	46340989	46346920	Phvul.001G205600	+
Phvul.001G119100	541.181	0.0637285	-3.97192	0.140601	-28.2496	1.4406e-175	2.0343e-173	Phvul.001G119100.2.p	PF01789	PTHR31407,PTHR31407:SF14		1.10.3.9		GO:0019898,GO:0015979,GO:0009654,GO:0009523,GO:0005509	AT3G56650.1		Mog1/PsbP/DUF1795-like photosystem II reaction center PsbP family protein			Absent		Chr01	30684822	30688114	Phvul.001G119100	+
Phvul.001G267200	5324.72	0.0455417	-4.45667	0.158094	-28.1901	7.7361e-175	1.0864e-172	Phvul.001G267200.2.p	PF00581	PTHR34209,PTHR34209:SF1					AT3G59780.1		Rhodanese/Cell cycle control phosphatase superfamily protein			Absent		Chr01	51244564	51251500	Phvul.001G267200	+
Phvul.009G261100	1015.62	0.0664184	-3.91227	0.139096	-28.1265	4.6513e-174	6.4959e-172	Phvul.009G261100.1.p	PF07460	PTHR34199,PTHR34199:SF2				GO:0003677	AT1G53800.1					Absent		Chr09	38096564	38101078	Phvul.009G261100	-
Phvul.004G020500	1288.15	0.0745382	-3.74588	0.134041	-27.9457	7.4382e-172	1.0331e-169	Phvul.004G020500.1.p	PF02943	PTHR35113,PTHR35113:SF1		1.8.7.2	K17892	GO:0055114,GO:0016730	AT2G04700.1		ferredoxin thioredoxin reductase catalytic beta chain family protein			Absent		Chr04	2391369	2396161	Phvul.004G020500	-
Phvul.011G004500	1263.39	0.0336028	-4.89527	0.175291	-27.9265	1.2708e-171	1.7555e-169	Phvul.011G004500.1.p		PTHR37385,PTHR37385:SF1					AT5G51545.1	LPA2	low psii accumulation2			Absent		Chr11	341270	342888	Phvul.011G004500	-
Phvul.003G081300	1012.24	0.0539819	-4.21138	0.15098	-27.8936	3.1889e-171	4.3814e-169	Phvul.003G081300.6.p	PF00133	PTHR11946,PTHR11946:SF7		6.1.1.4		GO:0006418,GO:0005524,GO:0004812,GO:0000166,GO:0006429,GO:0004823	AT4G04350.1	EMB2369	tRNA synthetase class I (I, L, M and V) family protein			Absent	Aminoacyl-tRNA biosynthesis	Chr03	13404083	13413053	Phvul.003G081300	-
Phvul.006G047100	1517.58	0.0669526	-3.90072	0.139882	-27.8858	3.9688e-171	5.4236e-169	Phvul.006G047100.1.p	PF01168	PTHR10146,PTHR10146:SF6	KOG3157		K06997		AT4G26860.1		Predicted pyridoxal phosphate-dependent enzyme, YBL036C type			Absent		Chr06	15076921	15080833	Phvul.006G047100	-
Phvul.011G007000	3980.44	0.00622756	-7.32712	0.263691	-27.7868	6.2705e-170	8.5232e-168	Phvul.011G007000.3.p	PF12697	PTHR10992,PTHR10992:SF754	KOG1454				AT4G25290.1		DNA photolyases;DNA photolyases			Absent		Chr11	497408	501892	Phvul.011G007000	+
Phvul.001G035500	72613	0.0153418	-6.02639	0.217192	-27.7468	1.9021e-169	2.5717e-167	Phvul.001G035500.1.p	PF02347	PTHR11773,PTHR11773:SF4		1.4.4.2	K00281	GO:0055114,GO:0006546,GO:0004375	AT2G26080.1	AtGLDP2,GLDP2	glycine decarboxylase P-protein 2			Absent	Glycine, serine and threonine metabolism; Glyoxylate and dicarboxylate metabolism; Metabolic pathways; Biosynthesis of secondary metabolites; Carbon metabolism	Chr01	3319212	3326311	Phvul.001G035500	-
Phvul.003G074600	1328.63	0.220702	-2.17983	0.0786692	-27.7088	5.4698e-169	7.3561e-167	Phvul.003G074600.2.p		PTHR32183,PTHR32183:SF3					AT2G43945.1					Absent		Chr03	11763622	11767731	Phvul.003G074600	+
Phvul.007G251800	1643.8	0.0871615	-3.52016	0.127082	-27.7	6.9872e-169	9.3473e-167	Phvul.007G251800.1.p	PF00085,PF00070	PTHR22912,PTHR22912:SF48		1.8.1.9	K00384	GO:0045454,GO:0055114,GO:0016491	AT2G41680.1	NTRC	NADPH-dependent thioredoxin reductase C			Absent	Selenocompound metabolism	Chr07	37384388	37393625	Phvul.007G251800	-
Phvul.007G155300	831.134	0.242278	-2.04526	0.0738832	-27.6824	1.1377e-168	1.514e-166	Phvul.007G155300.2.p	PF00462	PTHR10168,PTHR10168:SF14	KOG1752	1.8.1.9	K03676	GO:0045454,GO:0015035,GO:0009055	AT4G28730.1		Glutaredoxin family protein			Absent		Chr07	26260640	26264057	Phvul.007G155300	+
Phvul.003G011200	3697.5	0.000894244	-10.127	0.366351	-27.643	3.3849e-168	4.4811e-166	Phvul.003G011200.1.p	PF08041	PTHR34951				GO:0009512	AT2G26500.1		cytochrome b6f complex subunit (petM), putative			Absent		Chr03	1165412	1166471	Phvul.003G011200	-
Phvul.010G036500	877.788	0.0276697	-5.17555	0.187507	-27.6019	1.0563e-167	1.3911e-165	Phvul.010G036500.2.p	PF00561	PTHR10992,PTHR10992:SF709	KOG4178,KOG1454	3.8.1.5			AT4G12830.1		alpha/beta-Hydrolases superfamily protein			Absent		Chr10	5376192	5385431	Phvul.010G036500	+
Phvul.011G059400	3537.72	0.000130138	-12.9077	0.46782	-27.5911	1.422e-167	1.8631e-165	Phvul.011G059400.1.p	PF00171	PTHR11699,PTHR11699:SF192		1.2.1.3	K00128	GO:0055114,GO:0016491,GO:0008152	AT4G36250.1	ALDH3F1	aldehyde dehydrogenase 3F1			Absent	Glycolysis / Gluconeogenesis; Ascorbate and aldarate metabolism; Fatty acid degradation; Valine, leucine and isoleucine degradation; Lysine degradation; Arginine and proline metabolism; Histidine metabolism; Tryptophan metabolism; beta-Alanine metabolism; Glycerolipid metabolism; Pyruvate metabolism; Pantothenate and CoA biosynthesis; Limonene and pinene degradation; Metabolic pathways; Biosynthe…	Chr11	5325609	5328861	Phvul.011G059400	-
Phvul.001G228400	587.019	39.8564	5.31674	0.192926	27.5585	3.5031e-167	4.5662e-165	Phvul.001G228400.2.p							AT1G66140.1	ZFP4	zinc finger protein 4			Absent		Chr01	48267647	48270290	Phvul.001G228400	+
Phvul.005G181700	3402.66	0.000286601	-11.7687	0.428798	-27.4457	7.8131e-166	1.0132e-163	Phvul.005G181700.1.p		PTHR31096,PTHR31096:SF16					AT1G16880.1		uridylyltransferase-related			Absent		Chr05	40632616	40635229	Phvul.005G181700	+
Phvul.006G149700	13385.8	0.00119408	-9.70989	0.35428	-27.4074	2.2413e-165	2.8919e-163	Phvul.006G149700.2.p	PF00231	PTHR11693,PTHR11693:SF21	KOG1531	3.6.3.14	K02115	GO:0046961,GO:0046933,GO:0045261,GO:0015986	AT4G04640.1	ATPC1	ATPase, F1 complex, gamma subunit protein			Absent	Oxidative phosphorylation; Photosynthesis; Metabolic pathways	Chr06	25522020	25524442	Phvul.006G149700	-
Phvul.001G061400	2838.17	0.000985105	-9.98743	0.364608	-27.3922	3.3932e-165	4.356e-163	Phvul.001G061400.1.p	PF04542,PF04545,PF04539	PTHR30603,PTHR30603:SF4			K03093	GO:0016987,GO:0006355,GO:0006352,GO:0003700,GO:0003677	AT5G24120.1	ATSIG5,SIG5,SIGE	sigma factor E			Absent		Chr01	7309573	7314370	Phvul.001G061400	+
Phvul.007G089400	1642.28	0.0628371	-3.99224	0.145902	-27.3624	7.6863e-165	9.8176e-163	Phvul.007G089400.1.p	PF00829	PTHR21349,PTHR21349:SF2	KOG1686		K02888	GO:0005840	AT1G35680.1		Ribosomal protein L21			Absent	Ribosome	Chr07	9235346	9238642	Phvul.007G089400	+
Phvul.007G227000	832.657	0.209035	-2.25818	0.0825371	-27.3596	8.3001e-165	1.0549e-162	Phvul.007G227000.1.p		PTHR35719,PTHR35719:SF2					AT3G04310.1					Absent		Chr07	35048617	35053684	Phvul.007G227000	-
Phvul.006G064900	2568.34	0.0404182	-4.62885	0.169546	-27.3014	4.0776e-164	5.1564e-162	Phvul.006G064900.2.p	PF05977	PTHR11662,PTHR11662:SF312	KOG2532	3.6.3.27			AT2G29650.1	ANTR1,PHT4;1	phosphate transporter 4;1			Absent		Chr06	17568437	17575158	Phvul.006G064900	+
Phvul.007G163900	871.228	0.00424351	-7.88053	0.288944	-27.2735	8.7449e-164	1.1004e-161	Phvul.007G163900.1.p		PTHR36352					AT2G36145.1					Absent		Chr07	27654426	27655590	Phvul.007G163900	+
Phvul.010G032900	2402.54	0.0137253	-6.18702	0.227591	-27.1848	9.8287e-163	1.2307e-160	Phvul.010G032900.1.p	PF13460	PTHR10366,PTHR10366:SF384					AT4G31530.1		NAD(P)-binding Rossmann-fold superfamily protein			Absent		Chr10	4811341	4818435	Phvul.010G032900	+
Phvul.011G078100	640.914	0.0110846	-6.4953	0.239126	-27.1626	1.7951e-162	2.2366e-160	Phvul.011G078100.1.p	PF03435	PTHR12286,PTHR12286:SF7		1.5.1.43		GO:0055114,GO:0016491	AT1G50450.1		Saccharopine dehydrogenase			Absent		Chr11	2087870	2094309	Phvul.011G078100	-
Phvul.004G109800	1269.76	0.208257	-2.26356	0.0835216	-27.1016	9.4381e-162	1.1702e-159	Phvul.004G109800.1.p	PF03129,PF00587,PF09180	PTHR11451,PTHR11451:SF6		6.1.1.15	K01881	GO:0006418,GO:0005524,GO:0004812,GO:0000166,GO:0006433,GO:0005737,GO:0004827	AT5G52520.1	OVA6,PRORS1	Class II aaRS and biotin synthetases superfamily protein			Absent	Aminoacyl-tRNA biosynthesis	Chr04	38028842	38035096	Phvul.004G109800	-
Phvul.011G046500	1960.73	0.13113	-2.93093	0.108174	-27.0945	1.1423e-161	1.4095e-159	Phvul.011G046500.1.p	PF00574	PTHR10381,PTHR10381:SF8	KOG0840	3.4.21.92	K01358		AT1G11750.2	CLPP6,NCLPP1,NCLPP6	CLP protease proteolytic subunit 6			Absent		Chr11	4173359	4177622	Phvul.011G046500	+
Phvul.007G052900	10766	0.000145941	-12.7423	0.470839	-27.063	2.6836e-161	3.2952e-159	Phvul.007G052900.1.p	PF01946	PTHR10617,PTHR10617:SF115	KOG2960		K03146		AT5G54770.1	THI1,THI4,TZ	thiazole biosynthetic enzyme, chloroplast (ARA6) (THI1) (THI4)			Absent	Thiamine metabolism; Metabolic pathways; Biosynthesis of cofactors	Chr07	4317738	4319440	Phvul.007G052900	+
Phvul.011G102700	5353.99	0.000103666	-13.2358	0.489301	-27.0504	3.7818e-161	4.6214e-159	Phvul.011G102700.1.p	PF00230	PTHR19139,PTHR19139:SF75	KOG0223		K09875	GO:0016020,GO:0006810,GO:0005215	AT3G04090.1	SIP1;1,SIP1A	small and basic intrinsic protein 1A			Absent		Chr11	11414199	11415153	Phvul.011G102700	+
Phvul.002G013300	4112.53	0.0184884	-5.75724	0.213338	-26.9864	2.133e-160	2.594e-158	Phvul.002G013300.1.p	PF06799	PTHR34214,PTHR34214:SF3					AT5G67370.1		Protein of unknown function (DUF1230)			Absent		Chr02	1458075	1461243	Phvul.002G013300	+
Phvul.011G212800	1128.33	177.418	7.47101	0.276848	26.986	2.1593e-160	2.6136e-158	Phvul.011G212800.2.p	PF01370	PTHR10366,PTHR10366:SF425	KOG1502	1.1.1.348		GO:0050662,GO:0003824	AT2G45400.1	BEN1	NAD(P)-binding Rossmann-fold superfamily protein			Absent		Chr11	53260198	53262370	Phvul.011G212800	-
Phvul.001G055300	640.494	0.06194	-4.01299	0.14954	-26.8355	1.2453e-158	1.5001e-156	Phvul.001G055300.1.p	PF00111	PTHR23426,PTHR23426:SF32				GO:0051536,GO:0009055	AT4G32590.1		2Fe-2S ferredoxin-like superfamily protein			Absent		Chr01	6234350	6237767	Phvul.001G055300	+
Phvul.001G205300	2768.13	52.7134	5.7201	0.213536	26.7875	4.5174e-158	5.4162e-156	Phvul.001G205300.1.p	PF00403	PTHR22814,PTHR22814:SF75	KOG1603			GO:0046872,GO:0030001	AT5G27690.1		Heavy metal transport/detoxification superfamily protein			Absent		Chr01	46324641	46326784	Phvul.001G205300	+
Phvul.001G209900	3477.6	0.0694947	-3.84695	0.143815	-26.7493	1.2588e-157	1.5021e-155	Phvul.001G209900.2.p	PF01966,PF04607,PF02824	PTHR21262,PTHR21262:SF13		2.7.6.5		GO:0015969	AT4G02260.2	AT-RSH1,ATRSH1,RSH1	RELA/SPOT homolog 1			Absent	Purine metabolism; Metabolic pathways	Chr01	46662296	46670112	Phvul.001G209900	+
Phvul.011G048000	3211.61	0.0010536	-9.89046	0.370006	-26.7305	2.0798e-157	2.4703e-155	Phvul.011G048000.2.p	PF13460	PTHR14194,PTHR14194:SF71	KOG1203				AT3G18890.1		NAD(P)-binding Rossmann-fold superfamily protein			Absent		Chr11	4320446	4325024	Phvul.011G048000	+
Phvul.001G123900	26080.7	0.0615008	-4.02325	0.15074	-26.69	6.1547e-157	7.2762e-155	Phvul.001G123900.1.p	PF01493,PF04898,PF01645,PF00310	PTHR11938,PTHR11938:SF94		1.4.7.1	K00284	GO:0055114,GO:0016491,GO:0008152,GO:0015930,GO:0006807,GO:0016638,GO:0006537	AT5G04140.1	FD-GOGAT,GLS1,GLU1,GLUS	glutamate synthase 1			Absent	Glyoxylate and dicarboxylate metabolism; Nitrogen metabolism	Chr01	34203165	34232631	Phvul.001G123900	+
Phvul.007G225600	1088.2	0.0109214	-6.51669	0.244201	-26.6858	6.884e-157	8.1008e-155	Phvul.007G225600.1.p	PF00254	PTHR10516,PTHR10516:SF323	KOG0544	5.2.1.8		GO:0006457	AT3G10060.1		FKBP-like peptidyl-prolyl cis-trans isomerase family protein			Absent		Chr07	34909183	34912973	Phvul.007G225600	+
Phvul.006G216600	13558.1	0.00047413	-11.0424	0.413839	-26.6829	7.4336e-157	8.7073e-155	Phvul.006G216600.1.p	PF00111	PTHR19370,PTHR19370:SF120			K02639	GO:0051536,GO:0009055	AT1G60950.1	ATFD2,FED A	2Fe-2S ferredoxin-like superfamily protein			Absent	Photosynthesis	Chr06	30914793	30915539	Phvul.006G216600	+
Phvul.003G164800	1810.85	0.000958412	-10.0271	0.376275	-26.6483	1.8747e-156	2.1858e-154	Phvul.003G164800.1.p	PF00954,PF01453,PF00069	PTHR27002,PTHR27002:SF142	KOG1187	2.7.11.1		GO:0048544,GO:0006468,GO:0005524,GO:0004672	AT5G60900.1	RLK1	receptor-like protein kinase 1			Absent		Chr03	38423162	38425892	Phvul.003G164800	+
Phvul.003G134400	5265.52	0.0573029	-4.12525	0.154935	-26.6257	3.4254e-156	3.9757e-154	Phvul.003G134400.1.p	PF00903	PTHR21366,PTHR21366:SF4	KOG2944	5.1.99.1			AT5G57040.1		Lactoylglutathione lyase / glyoxalase I family protein			Absent		Chr03	33173402	33176297	Phvul.003G134400	+
Phvul.004G154900	1369.51	0.000818751	-10.2543	0.3853	-26.6138	4.7e-156	5.4302e-154	Phvul.004G154900.1.p	PF00069	PTHR27009,PTHR27009:SF21	KOG1187	3.1.4.46	K04730	GO:0006468,GO:0005524,GO:0004672	AT1G66980.1	SNC4	suppressor of npr1-1 constitutive 4			Absent		Chr04	45841644	45850658	Phvul.004G154900	-
Phvul.006G099600	4078.06	0.0445183	-4.48946	0.16884	-26.59	8.862e-156	1.0193e-153	Phvul.006G099600.2.p	PF07466	PTHR33975,PTHR33975:SF2					AT1G54520.1					Absent		Chr06	21015343	21022328	Phvul.006G099600	+
Phvul.007G253400	20317.6	0.0128077	-6.28684	0.236894	-26.5387	3.4708e-155	3.9739e-153	Phvul.007G253400.1.p	PF01926,PF03144,PF00679	PTHR23115,PTHR23115:SF165		3.6.5.3	K06207	GO:0005525	AT5G13650.1		elongation factor family protein			Absent		Chr07	37528996	37538206	Phvul.007G253400	-
Phvul.005G051800	35215.9	0.00432731	-7.85231	0.295944	-26.5331	4.0242e-155	4.5869e-153	Phvul.005G051800.1.p	PF01070	PTHR10578,PTHR10578:SF70		1.1.3.15	K11517	GO:0016491	AT3G14420.2		Aldolase-type TIM barrel family protein			Absent	Glyoxylate and dicarboxylate metabolism; Metabolic pathways; Biosynthesis of secondary metabolites; Carbon metabolism; Peroxisome	Chr05	6669491	6674324	Phvul.005G051800	-
Phvul.007G149600	1510.83	0.0799408	-3.64492	0.137402	-26.5274	4.6839e-155	5.3149e-153	Phvul.007G149600.2.p	PF04542,PF04545,PF04539	PTHR30603,PTHR30603:SF9				GO:0016987,GO:0006355,GO:0006352,GO:0003700,GO:0003677	AT2G36990.1	ATSIG6,SIG6,SIGF,SOLDAT8	RNApolymerase sigma-subunit F			Absent		Chr07	24824908	24830377	Phvul.007G149600	-
Phvul.009G139100	29323.3	0.0195882	-5.67387	0.213969	-26.5172	6.1394e-155	6.9356e-153	Phvul.009G139100.1.p	PF12848,PF00005	PTHR19211,PTHR19211:SF48		3.6.1.3		GO:0016887,GO:0005524	AT5G64840.1	ATGCN5,GCN5	general control non-repressible 5			Absent		Chr09	21009748	21015302	Phvul.009G139100	-
Phvul.008G132800	553.053	0.0368261	-4.76313	0.179828	-26.4871	1.3632e-154	1.5332e-152	Phvul.008G132800.1.p	PF08240,PF13602	PTHR11695,PTHR11695:SF507	KOG1198	1.6.5.5		GO:0055114,GO:0016491,GO:0008270	AT4G13010.1		Oxidoreductase, zinc-binding dehydrogenase family protein			Absent	alpha-Linolenic acid metabolism; Biosynthesis of secondary metabolites	Chr08	21793239	21796989	Phvul.008G132800	-
Phvul.010G157100	2247.31	0.0276818	-5.17492	0.195449	-26.4771	1.7783e-154	1.9912e-152	Phvul.010G157100.1.p	PF12697	PTHR10992,PTHR10992:SF730	KOG1454	3.8.1.5			AT1G52510.1		alpha/beta-Hydrolases superfamily protein			Absent		Chr10	43580351	43585063	Phvul.010G157100	+
Phvul.006G213100	1994.73	0.00121263	-9.68764	0.366076	-26.4635	2.5529e-154	2.846e-152	Phvul.006G213100.3.p	PF04755	PTHR31906,PTHR31906:SF14					AT3G26070.1		Plastid-lipid associated protein PAP / fibrillin family protein			Absent		Chr06	30655031	30658500	Phvul.006G213100	-
Phvul.004G042450	1700.79	0.034673	-4.85004	0.183338	-26.4542	3.2683e-154	3.6276e-152	Phvul.004G042450.2.p	PF00319,PF01486	PTHR11945,PTHR11945:SF180	KOG0014		K09264	GO:0046983,GO:0003677,GO:0006355,GO:0005634,GO:0003700	AT5G60910.1	AGL8,FUL	AGAMOUS-like 8			Absent		Chr04	5043759	5057349	Phvul.004G042450	+
Phvul.002G326900	2390.6	0.000489017	-10.9978	0.41575	-26.453	3.372e-154	3.7265e-152	Phvul.002G326900.1.p	PF10358	PTHR33414,PTHR33414:SF2					AT1G42550.1	PMI1	plastid movement impaired1			Absent		Chr02	49131317	49134457	Phvul.002G326900	+
Phvul.006G073500	784.38	0.055925	-4.16036	0.157396	-26.4325	5.7957e-154	6.3773e-152	Phvul.006G073500.2.p	PF07228	PTHR12320,PTHR12320:SF7		3.1.3.16		GO:0003824	AT2G30170.1		Protein phosphatase 2C family protein			Absent		Chr06	18595928	18599293	Phvul.006G073500	+
Phvul.002G310700	3067.11	0.112452	-3.15263	0.119448	-26.3933	1.6371e-153	1.7936e-151	Phvul.002G310700.1.p	PF00903	PTHR10374,PTHR10374:SF12	KOG2943	4.4.1.5	K01759		AT1G67280.1		Glyoxalase/Bleomycin resistance protein/Dioxygenase superfamily protein			Absent	Pyruvate metabolism; Metabolic pathways	Chr02	47783995	47787960	Phvul.002G310700	+
Phvul.009G166200	756.526	138.234	7.11097	0.269888	26.3479	5.4298e-153	5.9234e-151	Phvul.009G166200.1.p		PTHR14237		2.8.1.9			AT2G23520.1		Pyridoxal phosphate (PLP)-dependent transferases superfamily protein			Absent		Chr09	24735797	24737852	Phvul.009G166200	-
Phvul.005G178800	1344.96	0.145559	-2.78032	0.105703	-26.3031	1.7692e-152	1.9218e-150	Phvul.005G178800.1.p	PF00684,PF01556,PF00226	PTHR24078,PTHR24078:SF307	KOG0715		K03686	GO:0051082,GO:0031072	AT1G80030.1		Molecular chaperone Hsp40/DnaJ family protein			Absent		Chr05	40425947	40433162	Phvul.005G178800	+
Phvul.004G002200	1952.46	0.000454292	-11.1041	0.423637	-26.2114	1.9727e-151	2.1337e-149	Phvul.004G002200.2.p	PF05701	PTHR32054,PTHR32054:SF5					AT1G66840.1		Plant protein of unknown function (DUF827)			Absent		Chr04	144412	147525	Phvul.004G002200	+
Phvul.L001631	6734.37	0.00305821	-8.3531	0.319416	-26.1512	9.5571e-151	1.0293e-148	Phvul.L001631.1.p	PF02507	PTHR34939,PTHR34939:SF1		1.97.1.12	K02694	GO:0015979,GO:0009538,GO:0009522	AT1G31330.1	PSAF	photosystem I subunit F			Absent	Photosynthesis; Metabolic pathways	scaffold_1197	133	1213	Phvul.L001631	-
Phvul.003G173400	687.501	0.0045601	-7.77672	0.297759	-26.1175	2.3074e-150	2.4747e-148	Phvul.003G173400.3.p	PF08847	PTHR35724,PTHR35724:SF1					AT2G47910.2	CRR6	chlororespiratory reduction 6			Absent		Chr03	39546363	39550183	Phvul.003G173400	+
Phvul.009G140366	3619.21	0.0143034	-6.1275	0.234793	-26.0974	3.9026e-150	4.1679e-148	Phvul.009G140366.1.p	PF03109	PTHR10566,PTHR10566:SF74		3.6.3.46			AT5G64940.1	ATATH13,ATH13,ATOSA1,OSA1	ABC2 homolog 13			Absent		Chr09	21137040	21143579	Phvul.009G140366	+
Phvul.003G164400	1633.62	0.0803949	-3.63675	0.139452	-26.0789	6.3246e-150	6.7263e-148	Phvul.003G164400.1.p	PF11317	PTHR35550,PTHR35550:SF2										Absent		Chr03	38380973	38384061	Phvul.003G164400	-
Phvul.001G083000	2077.66	0.0031061	-8.33068	0.319795	-26.0501	1.3423e-149	1.4216e-147	Phvul.001G083000.1.p	PF08541,PF00195	PTHR11877,PTHR11877:SF27		2.3.1.74	K00660	GO:0016747,GO:0008610	AT5G13930.1	ATCHS,CHS,TT4	Chalcone and stilbene synthase family protein			Absent	Flavonoid biosynthesis; Metabolic pathways; Biosynthesis of secondary metabolites; Circadian rhythm - plant	Chr01	12575232	12577364	Phvul.001G083000	+
Phvul.009G100200	1784.73	0.00137539	-9.50594	0.364949	-26.0473	1.4418e-149	1.5207e-147	Phvul.009G100200.1.p	PF00875,PF03441	PTHR11455,PTHR11455:SF22	KOG0133	4.1.99.13	K01669		AT5G24850.1	CRY3	cryptochrome 3			Absent		Chr09	15787010	15790850	Phvul.009G100200	-
Phvul.006G040800	5997.48	0.00123875	-9.65689	0.370752	-26.0468	1.4624e-149	1.536e-147	Phvul.006G040800.1.p	PF10520	PTHR24067,PTHR24067:SF41	KOG3011		K10704		AT4G27030.1	FAD4,FADA	fatty acid desaturase A			Absent		Chr06	13655470	13656657	Phvul.006G040800	+
Phvul.004G118000	1095.73	0.010424	-6.58395	0.253274	-25.9954	5.5883e-149	5.8454e-147	Phvul.004G118000.1.p	PF09696	PTHR28605	KOG4487		K11270		AT5G52220.1					Absent		Chr04	40471600	40491179	Phvul.004G118000	+
Phvul.007G247700	595.778	0.0415502	-4.589	0.176553	-25.9922	6.0623e-149	6.3152e-147	Phvul.007G247700.1.p	PF01758	PTHR18640,PTHR18640:SF9	KOG4821		K14347	GO:0016020	AT3G56160.1		Sodium Bile acid symporter family			Absent		Chr07	37049665	37057470	Phvul.007G247700	+
Phvul.011G011500	21068.9	0.023679	-5.40025	0.20796	-25.9677	1.1476e-148	1.1906e-146	Phvul.011G011500.1.p	PF00687	PTHR23105,PTHR23105:SF5	KOG1569		K02863		AT3G63490.1		Ribosomal protein L1p/L10e family			Absent	Ribosome	Chr11	891017	896261	Phvul.011G011500	+
Phvul.009G081300	210.591	14.8734	3.89466	0.149995	25.9653	1.2209e-148	1.2615e-146	Phvul.009G081300.1.p	PF00924	PTHR31618,PTHR31618:SF3				GO:0055085,GO:0016020	AT5G12080.1	ATMSL10,MSL10	mechanosensitive channel of small conductance-like 10			Absent		Chr09	13408843	13412699	Phvul.009G081300	+
Phvul.002G236600	4250.95	0.0116389	-6.4249	0.247796	-25.9282	3.204e-148	3.2971e-146	Phvul.002G236600.2.p	PF00355,PF08417	PTHR21266,PTHR21266:SF25		1.14.12.20		GO:0055114,GO:0051537,GO:0016491,GO:0010277	AT4G25650.1	ACD1-LIKE,PTC52,TIC55-IV	ACD1-like			Absent		Chr02	40765696	40772767	Phvul.002G236600	-
Phvul.001G132200	26060	0.0257564	-5.27893	0.203722	-25.9124	4.8336e-148	4.9541e-146	Phvul.001G132200.1.p	PF11965,PF02514	PTHR23304,PTHR23304:SF115		6.6.1.1	K03403	GO:0016851,GO:0009058	AT5G13630.1	ABAR,CCH,CCH1,CHLH,GUN5	magnesium-chelatase subunit chlH, chloroplast, putative / Mg-protoporphyrin IX chelatase, putative (CHLH)			Absent	Porphyrin and chlorophyll metabolism; Metabolic pathways; Biosynthesis of secondary metabolites	Chr01	36661337	36668093	Phvul.001G132200	+
Phvul.009G181400	3944.35	0.000196941	-12.3099	0.475281	-25.9003	6.5998e-148	6.7371e-146	Phvul.009G181400.1.p	PF04134	PTHR34290,PTHR34290:SF2					AT5G50100.1		Putative thiol-disulphide oxidoreductase DCC			Absent		Chr09	27282556	27285956	Phvul.009G181400	+
Phvul.006G065100	4251.29	0.0010039	-9.96017	0.385128	-25.8619	1.7858e-147	1.8157e-145	Phvul.006G065100.1.p	PF11493	PTHR36370					AT3G47070.1					Absent		Chr06	17583672	17584315	Phvul.006G065100	+
Phvul.005G113500	1544.85	0.00924004	-6.75788	0.261633	-25.8297	4.1195e-147	4.1717e-145	Phvul.005G113500.1.p	PF00134	PTHR15615,PTHR15615:SF20	KOG1674				AT3G21870.1	CYCP2;1	cyclin p2;1			Absent		Chr05	34334796	34336630	Phvul.005G113500	+
Phvul.011G016400	4394.94	0.0173639	-5.84777	0.226754	-25.7891	1.1763e-146	1.1864e-144	Phvul.011G016400.1.p	PF04545,PF04542,PF04539	PTHR30603,PTHR30603:SF14			K03086	GO:0016987,GO:0006355,GO:0006352,GO:0003700,GO:0003677	AT1G64860.1	RPOD1,SIG1,SIG2,SIGA,SIGB	sigma factor A			Absent		Chr11	1284806	1289452	Phvul.011G016400	+
Phvul.003G274100	22816.2	0.000129712	-12.9124	0.500966	-25.775	1.6913e-146	1.6992e-144	Phvul.003G274100.1.p	PF05701	PTHR32054,PTHR32054:SF2					AT2G26570.1		Plant protein of unknown function (DUF827)			Absent		Chr03	51137944	51141464	Phvul.003G274100	+
Phvul.001G203900	1006.66	0.163409	-2.61344	0.101423	-25.7676	2.0458e-146	2.0472e-144	Phvul.001G203900.1.p	PF00472,PF03462	PTHR11075,PTHR11075:SF9	KOG2726		K02835	GO:0006415,GO:0003747,GO:0016149,GO:0005737	AT3G62910.1	APG3	Peptide chain release factor 1			Absent		Chr01	46224874	46231363	Phvul.001G203900	+
Phvul.001G107200	614.437	0.00836247	-6.90186	0.268447	-25.7103	8.973e-146	8.9441e-144	Phvul.001G107200.1.p	PF00561	PTHR10992,PTHR10992:SF217	KOG1454	3.1.1.3			AT5G17720.1		alpha/beta-Hydrolases superfamily protein			Absent		Chr01	22397508	22399822	Phvul.001G107200	+
Phvul.008G144300	1740.48	0.00037532	-11.3796	0.442738	-25.7028	1.0879e-145	1.0801e-143	Phvul.008G144300.1.p	PF00010	PTHR12565,PTHR12565:SF173				GO:0046983	AT4G00050.1	UNE10	basic helix-loop-helix (bHLH) DNA-binding superfamily protein	bHLH	bHLH family protein	Absent		Chr08	37171462	37176890	Phvul.008G144300	+
Phvul.001G257100	617.688	0.0159556	-5.96979	0.232378	-25.69	1.5122e-145	1.4956e-143	Phvul.001G257100.1.p	PF06298	PTHR34790,PTHR34790:SF1			K02723	GO:0030145,GO:0016021,GO:0015979,GO:0009523	AT1G67740.1	PSBY,YCF32	photosystem II BY			Absent	Photosynthesis	Chr01	50615288	50616052	Phvul.001G257100	+
Phvul.003G051700	32703.5	3808.27	11.8949	0.463273	25.6759	2.1754e-145	2.1432e-143	Phvul.003G051700.1.p	PF00067	PTHR24298	KOG0156	1.14.13.136		GO:0055114,GO:0020037,GO:0016705,GO:0005506	AT5G06900.1	CYP93D1	cytochrome P450, family 93, subfamily D, polypeptide 1			Absent	Isoflavonoid biosynthesis; Metabolic pathways; Biosynthesis of secondary metabolites	Chr03	6546368	6548523	Phvul.003G051700	+
Phvul.004G127000	776.561	0.176491	-2.50234	0.0976279	-25.6314	6.823e-145	6.696e-143	Phvul.004G127000.1.p	PF02861	PTHR11638,PTHR11638:SF105				GO:0019538	AT4G25370.1		Double Clp-N motif protein			Absent		Chr04	42305839	42310570	Phvul.004G127000	-
Phvul.009G010700	3006.51	0.0264526	-5.24045	0.204607	-25.6122	1.1152e-144	1.0903e-142	Phvul.009G010700.1.p	PF01535,PF13041	PTHR24015,PTHR24015:SF788					AT5G42310.1		Pentatricopeptide repeat (PPR-like) superfamily protein			Absent		Chr09	1863052	1866971	Phvul.009G010700	+
Phvul.007G055900	7694.15	0.000598873	-10.7055	0.418093	-25.6054	1.3268e-144	1.2922e-142	Phvul.007G055900.1.p	PF02531	PTHR31982,PTHR31982:SF4			K02692	GO:0015979,GO:0009538,GO:0009522	AT1G03130.1	PSAD-2	photosystem I subunit D-2			Absent	Photosynthesis; Metabolic pathways	Chr07	4666084	4667007	Phvul.007G055900	+
Phvul.002G216200	11350.3	0.00979428	-6.67384	0.260775	-25.5924	1.8551e-144	1.7997e-142	Phvul.002G216200.1.p	PF02254,PF00999	PTHR16254,PTHR16254:SF6	KOG1650			GO:0006813,GO:0055085,GO:0016021,GO:0015299,GO:0006812	AT4G04850.2	ATKEA3,KEA3	K+ efflux antiporter 3			Absent		Chr02	38531825	38545156	Phvul.002G216200	+
Phvul.010G099800	3566.11	0.0366914	-4.76842	0.186425	-25.5782	2.6661e-144	2.5767e-142	Phvul.010G099800.1.p	PF07690	PTHR11662,PTHR11662:SF255	KOG2532			GO:0055085,GO:0016021	AT4G00370.1	ANTR2,PHT4;4	Major facilitator superfamily protein			Absent		Chr10	36685313	36691627	Phvul.010G099800	+
Phvul.004G022800	473.419	0.0120764	-6.37166	0.249373	-25.5508	5.3851e-144	5.1848e-142	Phvul.004G022800.4.p	PF14570	PTHR12603,PTHR12603:SF5					AT3G48070.2		RING/U-box superfamily protein			Absent		Chr04	2612197	2614898	Phvul.004G022800	-
Phvul.001G126000	634.784	0.00429279	-7.86387	0.307971	-25.5345	8.1668e-144	7.8333e-142	Phvul.001G126000.1.p	PF08450	PTHR10426,PTHR10426:SF29	KOG1520	4.3.3.2			AT2G41290.1	SSL2	strictosidine synthase-like 2			Absent		Chr01	34837850	34844185	Phvul.001G126000	+
Phvul.011G036300	1802.59	0.0170377	-5.87512	0.230179	-25.5242	1.063e-143	1.0158e-141	Phvul.011G036300.1.p	PF01535,PF13812,PF13041	PTHR24015,PTHR24015:SF364					AT4G34830.1	MRL1	Pentatricopeptide repeat (PPR) superfamily protein			Absent		Chr11	3342284	3355093	Phvul.011G036300	+
Phvul.007G062000	40135.7	0.000200167	-12.2865	0.481588	-25.5125	1.4321e-143	1.3633e-141	Phvul.007G062000.1.p	PF00504	PTHR14154,PTHR14154:SF5					AT3G22840.1	ELIP,ELIP1	Chlorophyll A-B binding family protein			Absent		Chr07	5471297	5472469	Phvul.007G062000	-
Phvul.002G292400	792.977	0.00157764	-9.30801	0.365816	-25.4445	8.1155e-143	7.697e-141	Phvul.002G292400.2.p	PF00069	PTHR24055,PTHR24055:SF224		2.7.11.24	K04371	GO:0006468,GO:0005524,GO:0004672	AT4G01370.1	ATMPK4,MPK4	MAP kinase 4			Absent		Chr02	46130540	46133856	Phvul.002G292400	-
Phvul.008G008400	2211.96	0.000789617	-10.3066	0.405549	-25.4138	1.7733e-142	1.6756e-140	Phvul.008G008400.3.p	PF05701	PTHR32054,PTHR32054:SF5					AT1G66840.1		Plant protein of unknown function (DUF827)			Absent		Chr08	750159	752872	Phvul.008G008400	+
Phvul.009G195600	4861.49	0.060109	-4.05628	0.159689	-25.4012	2.4489e-142	2.3054e-140	Phvul.009G195600.2.p	PF12807,PF13424	PTHR12601,PTHR12601:SF9					AT4G28080.1		Tetratricopeptide repeat (TPR)-like superfamily protein			Absent		Chr09	29736630	29756516	Phvul.009G195600	-
Phvul.002G017500	563.656	180.251	7.49387	0.295053	25.3984	2.6279e-142	2.4648e-140	Phvul.002G017500.1.p	PF13578	PTHR10509,PTHR10509:SF23	KOG1663	2.1.1.104	K00588	GO:0008171	AT4G34050.1	CCoAOMT1	S-adenosyl-L-methionine-dependent methyltransferases superfamily protein			Absent	Phenylpropanoid biosynthesis; Flavonoid biosynthesis; Stilbenoid, diarylheptanoid and gingerol biosynthesis; Metabolic pathways; Biosynthesis of secondary metabolites	Chr02	1876796	1878560	Phvul.002G017500	-
Phvul.005G044400	2533.96	0.0172885	-5.85404	0.230571	-25.3894	3.3046e-142	3.0881e-140	Phvul.005G044400.1.p	PF00005,PF05992	PTHR11384,PTHR11384:SF3		3.6.3.47		GO:0016887,GO:0005524,GO:0016021,GO:0006810,GO:0005215	AT1G54350.1		ABC transporter family protein			Absent		Chr05	4540585	4552159	Phvul.005G044400	+
Phvul.001G258300	13536.2	0.0089481	-6.8042	0.26837	-25.3539	8.1476e-142	7.5859e-140	Phvul.001G258300.1.p		PTHR11804,PTHR11804:SF42					AT1G67700.2					Absent		Chr01	50690747	50693381	Phvul.001G258300	-
Phvul.001G010700	1565.82	0.000594946	-10.715	0.422808	-25.3423	1.0915e-141	1.0125e-139	Phvul.001G010700.1.p	PF02190	PTHR23327,PTHR23327:SF12		3.4.21.53		GO:0006508,GO:0004176	AT1G75460.1		ATP-dependent protease La (LON) domain protein			Absent		Chr01	825595	826789	Phvul.001G010700	-
Phvul.007G010700	2482.4	0.000186571	-12.388	0.489241	-25.3208	1.8843e-141	1.7416e-139	Phvul.007G010700.1.p	PF01789	PTHR31407,PTHR31407:SF10			K02717	GO:0019898,GO:0015979,GO:0009654,GO:0009523,GO:0005509	AT2G39470.2	PPL2	PsbP-like protein 2			Absent		Chr07	773070	775456	Phvul.007G010700	-
Phvul.L004437	1490.86	0.0881293	-3.50423	0.138684	-25.2678	7.2107e-141	6.6406e-139	Phvul.L004437.2.p	PF00498	PTHR23308,PTHR23308:SF29				GO:0005515	AT2G21530.1		SMAD/FHA domain-containing protein			Absent		scaffold_13	997642	1018938	Phvul.L004437	-
Phvul.007G213300	470.635	0.139871	-2.83783	0.112333	-25.2626	8.2257e-141	7.548e-139	Phvul.007G213300.1.p	PF13225	PTHR33591,PTHR33591:SF2		5.2.1.14			AT4G01995.1					Absent		Chr07	33579933	33582437	Phvul.007G213300	+
Phvul.005G071200	5096.02	0.062574	-3.99829	0.158277	-25.2614	8.4842e-141	7.7572e-139	Phvul.005G071200.1.p	PF13098	PTHR10438,PTHR10438:SF285	KOG0910	1.8.1.8	K03671	GO:0045454,GO:0015035,GO:0006662	AT3G15360.1	ATHM4,ATM4,TRX-M4	thioredoxin M-type 4			Absent		Chr05	15352371	15355647	Phvul.005G071200	-
Phvul.008G010100	1760	0.173044	-2.53079	0.100408	-25.2051	3.5208e-140	3.2076e-138	Phvul.008G010100.1.p	PF03147,PF01409	PTHR11538,PTHR11538:SF41		6.1.1.20	K01889	GO:0008033,GO:0006432,GO:0005524,GO:0004826,GO:0000287,GO:0000049,GO:0043039,GO:0005737,GO:0004812	AT3G58140.1		phenylalanyl-tRNA synthetase class IIc family protein			Absent	Aminoacyl-tRNA biosynthesis	Chr08	866830	873987	Phvul.008G010100	-
Phvul.007G121568	6836.48	0.0358913	-4.80022	0.190511	-25.1966	4.3637e-140	3.9613e-138	Phvul.007G121568.1.p	PF03109	PTHR10566,PTHR10566:SF50	KOG1235	3.6.3.46			AT3G07700.1		Protein kinase superfamily protein			Absent		Chr07	17665045	17684178	Phvul.007G121568	+
Phvul.003G060200	4991.78	0.0960943	-3.37941	0.134186	-25.1845	5.9201e-140	5.355e-138	Phvul.003G060200.2.p	PF00291	PTHR10314,PTHR10314:SF110		2.5.1.47	K01738		AT2G43750.1	ACS1,ATCS-B,CPACS1,OASB	O-acetylserine (thiol) lyase B			Absent	Cysteine and methionine metabolism; Sulfur metabolism; Metabolic pathways; Biosynthesis of secondary metabolites; Carbon metabolism; Biosynthesis of amino acids	Chr03	8251298	8265078	Phvul.003G060200	-
Phvul.008G216800	2043.95	0.0015193	-9.36238	0.372364	-25.1431	1.682e-139	1.5161e-137	Phvul.008G216800.1.p												Absent		Chr08	56591615	56592997	Phvul.008G216800	+
Phvul.001G193200	1213.7	0.0123151	-6.34343	0.252468	-25.1257	2.6067e-139	2.3413e-137	Phvul.001G193200.1.p	PF05577	PTHR11010,PTHR11010:SF48		3.4.16.2	K01285	GO:0008236,GO:0006508	AT2G24280.1		alpha/beta-Hydrolases superfamily protein			Absent		Chr01	45191400	45196112	Phvul.001G193200	-
Phvul.007G061500	11507.7	0.0408667	-4.61293	0.184425	-25.0125	4.4709e-138	4.0014e-136	Phvul.007G061500.1.p	PF07883	PTHR23418,PTHR23418:SF4	KOG2107	1.13.11.54	K08967	GO:0055114,GO:0010309	AT5G43850.1	ARD4,ATARD4	RmlC-like cupins superfamily protein			Absent	Cysteine and methionine metabolism; Metabolic pathways	Chr07	5433933	5436851	Phvul.007G061500	+
Phvul.006G081700	1869.33	0.000271071	-11.849	0.474044	-24.9957	6.8167e-138	6.0796e-136	Phvul.006G081700.1.p	PF11909	PTHR35515,PTHR35515:SF1				GO:0055114,GO:0016655,GO:0016020	AT5G58260.1		oxidoreductases, acting on NADH or NADPH, quinone or similar compound as acceptor			Absent		Chr06	19408873	19411137	Phvul.006G081700	+
Phvul.007G020900	681.886	0.00281528	-8.47251	0.339125	-24.9834	9.2609e-138	8.2306e-136	Phvul.007G020900.1.p	PF12171	PTHR10593,PTHR10593:SF50					AT2G02080.1	AtIDD4,IDD4	indeterminate(ID)-domain 4	C2H2	indeterminate(ID)-domain 5	Absent		Chr07	1470632	1478494	Phvul.007G020900	+
Phvul.001G017500	1340.39	0.0852103	-3.55283	0.142209	-24.9831	9.327e-138	8.2604e-136	Phvul.001G017500.1.p	PF00380	PTHR21569,PTHR21569:SF2	KOG1753		K02996	GO:0006412,GO:0005840,GO:0003735	AT1G74970.1	RPS9,TWN3	ribosomal protein S9			Absent	Ribosome	Chr01	1358749	1362254	Phvul.001G017500	+
Phvul.009G084500	1579.06	0.000291986	-11.7418	0.470272	-24.9681	1.3571e-137	1.1977e-135	Phvul.009G084500.1.p	PF08541,PF08392	PTHR31561,PTHR31561:SF2		2.3.1.199	K15397	GO:0016747,GO:0008610,GO:0016020,GO:0006633	AT2G26250.1	FDH,KCS10	3-ketoacyl-CoA synthase 10			Absent	Fatty acid elongation; Metabolic pathways; Biosynthesis of secondary metabolites; Plant-pathogen interaction	Chr09	13848281	13854143	Phvul.009G084500	+
Phvul.011G173000	5793.47	0.0270249	-5.20957	0.208767	-24.954	1.9308e-137	1.6982e-135	Phvul.011G173000.1.p	PF01641	PTHR10173,PTHR10173:SF38	KOG0856	1.8.4.12	K07305	GO:0055114,GO:0033743,GO:0030091,GO:0016671,GO:0006979	AT1G53670.1	ATMSRB1,MSRB1	methionine sulfoxide reductase B 1			Absent		Chr11	48118390	48124551	Phvul.011G173000	+
Phvul.009G169900	2968.37	0.000199461	-12.2916	0.492918	-24.9364	2.9975e-137	2.6273e-135	Phvul.009G169900.3.p	PF00702	PTHR18901,PTHR18901:SF9	KOG2914	3.1.3.68,3.1.3.23			AT3G48420.1		Haloacid dehalogenase-like hydrolase (HAD) superfamily protein			Absent		Chr09	25297940	25303170	Phvul.009G169900	-
Phvul.004G063600	2296.9	0.000180717	-12.434	0.500356	-24.8503	2.5677e-136	2.2428e-134	Phvul.004G063600.1.p	PF01694	PTHR22936,PTHR22936:SF4	KOG2289	3.4.21.105		GO:0016021,GO:0004252,GO:0006508	AT5G38510.1		Rhomboid-related intramembrane serine protease family protein			Absent		Chr04	9096177	9100931	Phvul.004G063600	-
Phvul.008G195800	4653.21	0.000109844	-13.1523	0.529306	-24.8481	2.7116e-136	2.3604e-134	Phvul.008G195800.1.p	PF00494	PTHR31480,PTHR31480:SF4	KOG1459	2.5.1.18,2.5.1.32	K02291	GO:0016740,GO:0009058	AT5G17230.1	PSY	PHYTOENE SYNTHASE			Absent	Carotenoid biosynthesis; Metabolic pathways; Biosynthesis of secondary metabolites	Chr08	54004623	54007080	Phvul.008G195800	+
Phvul.009G021400	38541.2	0.00928763	-6.75047	0.271918	-24.8254	4.7629e-136	4.1319e-134	Phvul.009G021400.1.p	PF00004,PF01434	PTHR23076,PTHR23076:SF33			K03798	GO:0005524,GO:0006508,GO:0004222	AT5G42270.1	FTSH5,VAR1	FtsH extracellular protease family			Absent		Chr09	4653507	4657610	Phvul.009G021400	+
Phvul.010G075900	1084.6	0.145947	-2.77648	0.112005	-24.789	1.1771e-135	1.0142e-133	Phvul.010G075900.1.p	PF00462	PTHR10293,PTHR10293:SF45	KOG0911			GO:0045454,GO:0015035,GO:0009055	AT2G38270.1	ATGRX2,CXIP2	CAX-interacting protein 2			Absent		Chr10	28165487	28168031	Phvul.010G075900	-
Phvul.009G157600	1491.59	0.240223	-2.05755	0.0830026	-24.789	1.1771e-135	1.0142e-133	Phvul.009G157600.1.p	PF00762	PTHR11108,PTHR11108:SF5		4.99.1.1	K01772	GO:0006783,GO:0004325	AT2G30390.1	ATFC-II,FC-II,FC2	ferrochelatase 2			Absent	Porphyrin and chlorophyll metabolism; Metabolic pathways; Biosynthesis of secondary metabolites; Biosynthesis of cofactors	Chr09	23359182	23365080	Phvul.009G157600	-
Phvul.002G298304	1039.64	0.0903236	-3.46875	0.14004	-24.7697	1.9033e-135	1.6344e-133	Phvul.002G298304.2.p		PTHR37381,PTHR37381:SF1					AT1G64430.2		Pentatricopeptide repeat (PPR) superfamily protein			Absent		Chr02	46668092	46674198	Phvul.002G298304	+
Phvul.005G112500	1253.12	166.135	7.37622	0.298207	24.7352	4.4691e-135	3.8248e-133	Phvul.005G112500.1.p	PF00010	PTHR23042,PTHR23042:SF56				GO:0046983	AT5G54680.1	bHLH105,ILR3	basic helix-loop-helix (bHLH) DNA-binding superfamily protein	bHLH	bHLH family protein	Absent		Chr05	34241374	34243480	Phvul.005G112500	+
Phvul.006G207400	1025.07	0.0465788	-4.42418	0.179206	-24.6878	1.4478e-134	1.2349e-132	Phvul.006G207400.1.p	PF07228	PTHR12320,PTHR12320:SF9	KOG1379	3.1.3.16		GO:0003824	AT4G33500.1		Protein phosphatase 2C family protein			Absent		Chr06	30208924	30214686	Phvul.006G207400	+
Phvul.002G269000	1125.58	0.00313578	-8.31696	0.336947	-24.6833	1.616e-134	1.3738e-132	Phvul.002G269000.1.p	PF04755	PTHR31906,PTHR31906:SF4					AT5G09820.2		Plastid-lipid associated protein PAP / fibrillin family protein			Absent		Chr02	43977108	43979175	Phvul.002G269000	-
Phvul.002G315100	214.001	0.023834	-5.39084	0.218546	-24.6669	2.4259e-134	2.0554e-132	Phvul.002G315100.1.p	PF03372	PTHR12121,PTHR12121:SF41	KOG2338	3.1.13.4			AT3G18500.3		DNAse I-like superfamily protein			Absent		Chr02	48175038	48182452	Phvul.002G315100	-
Phvul.009G183300	1174.16	6.9247	2.79175	0.11335	24.6295	6.1022e-134	5.153e-132	Phvul.009G183300.2.p	PF00249	PTHR12374,PTHR12374:SF26					AT1G74840.1		Homeodomain-like superfamily protein	MYB_related	MYB_related family protein	Absent		Chr09	27603693	27607212	Phvul.009G183300	+
Phvul.003G232900	1950.49	0.106191	-3.23527	0.131537	-24.5958	1.3998e-133	1.1781e-131	Phvul.003G232900.1.p	PF13911	PTHR28630,PTHR28630:SF4	KOG4498				AT5G65840.1		Thioredoxin superfamily protein			Absent		Chr03	46651945	46654636	Phvul.003G232900	-
Phvul.006G039800	1823.55	652.12	9.34899	0.380579	24.5652	2.9775e-133	2.4978e-131	Phvul.006G039800.1.p	PF00067	PTHR24298,PTHR24298:SF86				GO:0055114,GO:0020037,GO:0016705,GO:0005506	AT4G31500.1	ATR4,CYP83B1,RED1,RNT1,SUR2	cytochrome P450, family 83, subfamily B, polypeptide 1			Absent		Chr06	13832454	13834701	Phvul.006G039800	-
Phvul.010G084600	801.696	6.36561	2.6703	0.108867	24.528	7.4189e-133	6.2031e-131	Phvul.010G084600.2.p	PF03479	PTHR31500,PTHR31500:SF15					AT4G12080.1	AHL1,ATAHL1	AT-hook motif nuclear-localized protein 1			Absent		Chr10	24191275	24197814	Phvul.010G084600	+
Phvul.003G013000	2164.72	0.00265643	-8.5563	0.350051	-24.443	5.9752e-132	4.9796e-130	Phvul.003G013000.1.p	PF01535,PF13041	PTHR24015,PTHR24015:SF785					AT5G13770.1		Pentatricopeptide repeat (PPR-like) superfamily protein			Absent		Chr03	1333365	1335194	Phvul.003G013000	-
Phvul.006G005700	1859.59	0.114056	-3.13219	0.128212	-24.4298	8.25e-132	6.8529e-130	Phvul.006G005700.1.p	PF09273,PF00856	PTHR13271,PTHR13271:SF44	KOG1337	2.1.1.127		GO:0005515	AT3G07670.1		Rubisco methyltransferase family protein			Absent		Chr06	3719706	3726056	Phvul.006G005700	-
Phvul.005G095100	733.986	153.262	7.25985	0.297427	24.4089	1.3766e-131	1.1397e-129	Phvul.005G095100.1.p	PF04852	PTHR31165,PTHR31165:SF10					AT2G42610.2	LSH10	Protein of unknown function (DUF640)			Absent		Chr05	29714626	29719090	Phvul.005G095100	-
Phvul.010G011000	1921.18	0.000615548	-10.6658	0.438439	-24.3269	1.0193e-130	8.4123e-129	Phvul.010G011000.1.p	PF00067	PTHR24298,PTHR24298:SF86				GO:0055114,GO:0020037,GO:0016705,GO:0005506	AT4G31500.1	ATR4,CYP83B1,RED1,RNT1,SUR2	cytochrome P450, family 83, subfamily B, polypeptide 1			Absent		Chr10	1660202	1663311	Phvul.010G011000	-
Phvul.011G093700	447.477	37.6256	5.23364	0.215218	24.3178	1.2704e-130	1.045e-128	Phvul.011G093700.4.p	PF00170,PF14144	PTHR22952,PTHR22952:SF179			K14431	GO:0043565,GO:0006355,GO:0003700,GO:0006351	AT1G08320.3	bZIP21,TGA9	bZIP transcription factor family protein			Absent	Plant hormone signal transduction	Chr11	9431906	9439104	Phvul.011G093700	-
Phvul.002G209100	2422.92	0.0224711	-5.47579	0.225418	-24.2917	2.3987e-130	1.9668e-128	Phvul.002G209100.1.p	PF01786	PTHR31803,PTHR31803:SF6		1.10.3.11	K17893	GO:0055114,GO:0009916	AT5G64210.1	AOX2	alternative oxidase 2			Absent		Chr02	37572538	37575729	Phvul.002G209100	-
Phvul.007G244000	805.931	0.135938	-2.87897	0.118593	-24.2761	3.5036e-130	2.8635e-128	Phvul.007G244000.1.p	PF09366	PTHR34131,PTHR34131:SF1					AT5G04440.1		Protein of unknown function (DUF1997)			Absent		Chr07	36730587	36736485	Phvul.007G244000	+
Phvul.009G240200	2198	0.000340337	-11.5207	0.474639	-24.2726	3.814e-130	3.1072e-128	Phvul.009G240200.5.p	PF01894	PTHR30615,PTHR30615:SF1	KOG3267	2.5.1.3			AT1G21065.1					Absent		Chr09	35911126	35913992	Phvul.009G240200	-
Phvul.003G249800	15819.7	0.00115547	-9.7573	0.402007	-24.2714	3.9264e-130	3.1886e-128	Phvul.003G249800.2.p	PF01716	PTHR34058,PTHR34058:SF1				GO:0042549,GO:0019898,GO:0015979,GO:0009654,GO:0009523,GO:0005509	AT5G66570.1	MSP-1,OE33,OEE1,OEE33,PSBO-1,PSBO1	PS II oxygen-evolving complex 1			Absent	Photosynthesis	Chr03	48774614	48777051	Phvul.003G249800	+
Phvul.004G125800	1258.35	0.00122167	-9.67693	0.398701	-24.2711	3.9551e-130	3.2016e-128	Phvul.004G125800.1.p	PF09360	PTHR13680	KOG3461			GO:0051537,GO:0043231	AT5G51720.1		2 iron, 2 sulfur cluster binding			Absent		Chr04	42152855	42154475	Phvul.004G125800	-
Phvul.010G002200	657.837	10.5939	3.40516	0.140554	24.2266	1.1656e-129	9.4058e-128	Phvul.010G002200.1.p												Absent		Chr10	472006	477436	Phvul.010G002200	+
Phvul.002G023600	4326.19	0.00735812	-7.08645	0.292541	-24.2238	1.2496e-129	1.0051e-127	Phvul.002G023600.1.p		PTHR36734					AT2G23670.1	YCF37	homolog of Synechocystis YCF37			Absent		Chr02	2463174	2464031	Phvul.002G023600	-
Phvul.011G174200	470.747	5.13275	2.35973	0.0974677	24.2104	1.729e-129	1.3864e-127	Phvul.011G174200.2.p		PTHR31218,PTHR31218:SF17				GO:0022857,GO:0016021	AT1G16520.1					Absent		Chr11	48382611	48390867	Phvul.011G174200	-
Phvul.003G064300	3469.46	41.7542	5.38385	0.222566	24.1899	2.8437e-129	2.273e-127	Phvul.003G064300.1.p	PF01554	PTHR11206,PTHR11206:SF79	KOG1347		K03327	GO:0055085,GO:0016020,GO:0015297,GO:0015238,GO:0006855	AT3G26590.1		MATE efflux family protein			Absent		Chr03	9180254	9185352	Phvul.003G064300	-
Phvul.011G070300	2505.31	0.000165972	-12.5568	0.519238	-24.1831	3.3514e-129	2.6704e-127	Phvul.011G070300.9.p	PF07714,PF13426	PTHR24351,PTHR24351:SF29	KOG0610	2.7.11.1		GO:0006468,GO:0004672	AT3G45780.2	JK224,NPH1,PHOT1,RPT1	phototropin 1			Absent		Chr11	6325286	6337013	Phvul.011G070300	-
Phvul.002G137000	355.426	0.0082694	-6.918	0.28695	-24.1088	2.0227e-128	1.6066e-126	Phvul.002G137000.1.p	PF00046,PF01852	PTHR24326,PTHR24326:SF267				GO:0003677,GO:0008289	AT5G46880.1	HB-7,HDG5	homeobox-7	HD-ZIP	homeobox-7	Absent		Chr02	28233267	28239278	Phvul.002G137000	+
Phvul.009G238700	1035.9	0.00566003	-7.46497	0.309688	-24.1048	2.2236e-128	1.7607e-126	Phvul.009G238700.1.p	PF01106	PTHR11178,PTHR11178:SF25	KOG2358			GO:0051536,GO:0016226,GO:0005506	AT4G25910.1	ATCNFU3,NFU3	NFU domain protein 3			Absent		Chr09	35741747	35743631	Phvul.009G238700	+
Phvul.010G093600	1204.22	0.239052	-2.0646	0.0857282	-24.0831	3.7581e-128	2.9666e-126	Phvul.010G093600.1.p	PF02881,PF00448	PTHR11564,PTHR11564:SF15			K03110	GO:0006614,GO:0005525	AT2G45770.1	CPFTSY,FRD4	signal recognition particle receptor protein, chloroplast (FTSY)			Absent	Protein export	Chr10	35671893	35678406	Phvul.010G093600	+
Phvul.006G155800	19723.5	0.00439162	-7.83103	0.325575	-24.053	7.7737e-128	6.1037e-126	Phvul.006G155800.5.p	PF03951,PF00120	PTHR20852,PTHR20852:SF53		6.3.1.2	K01915	GO:0006807,GO:0006542,GO:0004356	AT5G35630.1	ATGSL1,GLN2,GS2	glutamine synthetase 2			Absent	Arginine biosynthesis; Alanine, aspartate and glutamate metabolism; Glyoxylate and dicarboxylate metabolism; Nitrogen metabolism; Metabolic pathways; Biosynthesis of amino acids	Chr06	26079342	26085652	Phvul.006G155800	+
Phvul.005G085000	3949.5	0.00798382	-6.96871	0.289725	-24.0528	7.8044e-128	6.1037e-126	Phvul.005G085000.4.p		PTHR11266,PTHR11266:SF16	KOG1944			GO:0016021	AT1G52870.1		Peroxisomal membrane 22 kDa (Mpv17/PMP22) family protein			Absent	Peroxisome	Chr05	22234611	22254997	Phvul.005G085000	-
Phvul.001G218800	888.431	0.00772889	-7.01552	0.291672	-24.0528	7.8041e-128	6.1037e-126	Phvul.001G218800.1.p	PF00010	PTHR12565,PTHR12565:SF178	KOG4304		K12126	GO:0046983	AT1G09530.2	PAP3,PIF3,POC1	phytochrome interacting factor 3	bHLH	phytochrome interacting factor 3	Absent	Plant hormone signal transduction; Circadian rhythm - plant	Chr01	47432919	47435728	Phvul.001G218800	+
Phvul.002G273200	1237.34	0.165634	-2.59393	0.107938	-24.0317	1.2961e-127	1.0106e-125	Phvul.002G273200.2.p	PF00850	PTHR10625,PTHR10625:SF104	KOG1344	3.5.1.98			AT4G33470.1	ATHDA14,hda14	histone deacetylase 14			Absent		Chr02	44357153	44363322	Phvul.002G273200	-
Phvul.005G058300	1556.6	0.13745	-2.86302	0.119478	-23.9628	6.7926e-127	5.28e-125	Phvul.005G058300.1.p	PF14226,PF03171	PTHR10209,PTHR10209:SF122	KOG0143	1.14.11.20		GO:0055114,GO:0016491	AT1G06620.1		2-oxoglutarate (2OG) and Fe(II)-dependent oxygenase superfamily protein			Absent		Chr05	7848691	7851108	Phvul.005G058300	+
Phvul.002G035200	1679.58	0.0248543	-5.33036	0.222579	-23.9481	9.6629e-127	7.4882e-125	Phvul.002G035200.2.p	PF13806	PTHR21496,PTHR21496:SF0		3.7.1.14			AT1G71500.1		Rieske (2Fe-2S) domain-containing protein			Absent		Chr02	3479465	3483975	Phvul.002G035200	-
Phvul.005G083700	4662.34	0.000352598	-11.4697	0.479319	-23.9291	1.5235e-126	1.1771e-124	Phvul.005G083700.2.p	PF00106	PTHR24322,PTHR24322:SF393	KOG1208	1.3.1.33		GO:0016491,GO:0008152	AT5G54190.1	PORA	protochlorophyllide oxidoreductase A			Absent	Porphyrin and chlorophyll metabolism; Metabolic pathways; Biosynthesis of secondary metabolites	Chr05	21802347	21804987	Phvul.005G083700	-
Phvul.001G230400	900.333	0.0305878	-5.0309	0.210443	-23.9063	2.6368e-126	2.0309e-124	Phvul.001G230400.1.p	PF13417	PTHR11260,PTHR11260:SF171	KOG1422	1.8.5.1		GO:0005515	AT5G16710.1	DHAR3	dehydroascorbate reductase 1			Absent	Ascorbate and aldarate metabolism; Glutathione metabolism; Metabolic pathways	Chr01	48452325	48457854	Phvul.001G230400	-
Phvul.003G049700	1202.12	0.0911718	-3.45527	0.144632	-23.8902	3.8767e-126	2.977e-124	Phvul.003G049700.8.p	PF05634	PTHR10388,PTHR10388:SF15				GO:0003723	AT5G57930.2	APO2,emb1629	Arabidopsis thaliana protein of unknown function (DUF794)			Absent		Chr03	6183508	6186737	Phvul.003G049700	-
Phvul.008G275600	690.727	0.00205967	-8.92337	0.374014	-23.8584	8.2923e-126	6.3486e-124	Phvul.008G275600.1.p		PTHR36809,PTHR36809:SF1					AT5G55570.1					Absent		Chr08	61894391	61895938	Phvul.008G275600	-
Phvul.009G057900	375.655	0.132282	-2.91832	0.122463	-23.8302	1.6256e-125	1.2408e-123	Phvul.009G057900.1.p		PTHR36398,PTHR36398:SF1					AT5G42765.1					Absent		Chr09	10816337	10821611	Phvul.009G057900	-
Phvul.008G208400	114.122	0.0431653	-4.53398	0.190413	-23.8113	2.5507e-125	1.9411e-123	Phvul.008G208400.1.p	PF00201	PTHR11926,PTHR11926:SF298				GO:0016758,GO:0008152	AT5G12890.1		UDP-Glycosyltransferase superfamily protein			Absent		Chr08	55599814	55601289	Phvul.008G208400	-
Phvul.003G064900	3327.88	0.0114279	-6.4513	0.271008	-23.8049	2.9736e-125	2.2562e-123	Phvul.003G064900.1.p	PF01384	PTHR11101	KOG2493		K14640	GO:0016020,GO:0006817,GO:0005315	AT3G26570.2	ORF02,PHT2;1	phosphate transporter 2;1			Absent		Chr03	9407327	9411430	Phvul.003G064900	+
Phvul.009G050800	3683.61	0.0135588	-6.20462	0.260835	-23.7876	4.4911e-125	3.3974e-123	Phvul.009G050800.3.p	PF13672	PTHR13832,PTHR13832:SF218	KOG0698	3.1.3.16		GO:0006470,GO:0004722	AT4G27800.1	PPH1,TAP38	thylakoid-associated phosphatase 38			Absent		Chr09	9896576	9900893	Phvul.009G050800	-
Phvul.002G296004	874.449	0.00129332	-9.5947	0.403677	-23.7683	7.1161e-125	5.3672e-123	Phvul.002G296004.1.p	PF00400	PTHR22847,PTHR22847:SF443	KOG0265		K16240	GO:0005515	AT4G11110.1	SPA2	SPA1-related 2			Absent	Circadian rhythm - plant	Chr02	46498207	46501794	Phvul.002G296004	-
Phvul.008G182300	2752.66	0.000151253	-12.6908	0.534008	-23.7651	7.6722e-125	5.7696e-123	Phvul.008G182300.1.p	PF02458	PTHR31642,PTHR31642:SF12				GO:0016747	AT4G24510.1	CER2,VC-2,VC2	HXXXD-type acyl-transferase family protein			Absent		Chr08	51465337	51467920	Phvul.008G182300	-
Phvul.002G327000	1050.76	0.0352699	-4.82542	0.203159	-23.7519	1.0494e-124	7.8684e-123	Phvul.002G327000.1.p		PTHR35690,PTHR35690:SF1					AT1G18060.1					Absent		Chr02	49135836	49138843	Phvul.002G327000	-
Phvul.007G175500	6187.04	0.11097	-3.17176	0.133608	-23.7393	1.4185e-124	1.0604e-122	Phvul.007G175500.2.p	PF08241	PTHR10108,PTHR10108:SF920	KOG1540	2.1.1.295	K12502	GO:0008168,GO:0008152	AT3G63410.1	APG1,E37,IEP37,VTE3	S-adenosyl-L-methionine-dependent methyltransferases superfamily protein			Absent	Ubiquinone and other terpenoid-quinone biosynthesis; Metabolic pathways; Biosynthesis of secondary metabolites; Biosynthesis of cofactors	Chr07	29446886	29449746	Phvul.007G175500	-
Phvul.010G039300	1056.12	0.000775604	-10.3324	0.436338	-23.6798	5.8241e-124	4.3413e-122	Phvul.010G039300.1.p	PF00107,PF16884	PTHR11695,PTHR11695:SF504		1.1.1.54,1.3.1.74,1.3.1.102		GO:0055114,GO:0016491,GO:0008270	AT5G16970.1	AER,AT-AER	alkenal reductase			Absent		Chr10	5802644	5808058	Phvul.010G039300	+
Phvul.006G059272	275.48	0.0442215	-4.49911	0.190029	-23.6759	6.3827e-124	4.7437e-122	Phvul.006G059272.2.p		PTHR10516,PTHR10516:SF250		5.2.1.8			AT4G26555.1		FKBP-like peptidyl-prolyl cis-trans isomerase family protein			Absent		Chr06	16727626	16731096	Phvul.006G059272	+
Phvul.006G082300	1231.62	0.0443918	-4.49356	0.189807	-23.6744	6.6164e-124	4.9031e-122	Phvul.006G082300.1.p	PF01196	PTHR14413	KOG3280		K02879	GO:0006412,GO:0005840,GO:0005622,GO:0003735	AT3G54210.1		Ribosomal protein L17 family protein			Absent	Ribosome	Chr06	19458176	19460134	Phvul.006G082300	-
Phvul.011G011000	1426.32	0.164163	-2.6068	0.110199	-23.6554	1.0378e-123	7.668e-122	Phvul.011G011000.1.p	PF11891	PTHR31620,PTHR31620:SF9					AT5G12470.1		Protein of unknown function (DUF3411)			Absent		Chr11	841950	845197	Phvul.011G011000	-
Phvul.001G228100	320.51	0.0558988	-4.16104	0.176053	-23.6352	1.6768e-123	1.2318e-121	Phvul.001G228100.1.p	PF01408	PTHR22604,PTHR22604:SF132	KOG2741			GO:0016491	AT4G09670.1		Oxidoreductase family protein			Absent		Chr01	48249780	48251618	Phvul.001G228100	-
Phvul.010G148800	6318.46	0.00133892	-9.54472	0.403834	-23.6353	1.6737e-123	1.2318e-121	Phvul.010G148800.1.p	PF03244	PTHR34787,PTHR34787:SF1			K02695	GO:0015979,GO:0009538,GO:0009522	AT1G52230.1	PSAH-2,PSAH2,PSI-H	photosystem I subunit H2			Absent	Photosynthesis	Chr10	42969180	42971031	Phvul.010G148800	+
Phvul.003G137100	2083.03	0.000222628	-12.1331	0.513483	-23.629	1.9411e-123	1.4219e-121	Phvul.003G137100.1.p	PF00320	PTHR10071,PTHR10071:SF191				GO:0043565,GO:0008270,GO:0006355,GO:0003700	AT5G56860.1	GATA21,GNC	GATA type zinc finger transcription factor family protein	GATA	cytokinin-responsive gata factor 1	Absent		Chr03	33532984	33534830	Phvul.003G137100	+
Phvul.007G275300	6804.32	61.2116	5.93573	0.251428	23.608	3.1863e-123	2.3272e-121	Phvul.007G275300.2.p	PF03124,PF03105	PTHR10783,PTHR10783:SF53	KOG1162			GO:0016021	AT3G23430.1	ATPHO1,PHO1	phosphate 1			Absent		Chr07	39606448	39618769	Phvul.007G275300	+
Phvul.010G120100	3401.45	0.00131632	-9.56927	0.405384	-23.6054	3.3904e-123	2.4693e-121	Phvul.010G120100.1.p	PF14159	PTHR33222,PTHR33222:SF9					AT2G46820.2	PSAP,PSI-P,PTAC8,TMP14	photosystem I P subunit			Absent		Chr10	40060745	40063173	Phvul.010G120100	+
Phvul.002G120600	2000.44	0.0141187	-6.14625	0.260448	-23.5987	3.9741e-123	2.8861e-121	Phvul.002G120600.1.p	PF03055	PTHR10543,PTHR10543:SF46	KOG1285	1.14.99.42,1.13.11.51	K09840		AT4G19170.1	CCD4,NCED4	nine-cis-epoxycarotenoid dioxygenase 4			Absent	Carotenoid biosynthesis; Metabolic pathways; Biosynthesis of secondary metabolites	Chr02	25670212	25672762	Phvul.002G120600	+
Phvul.004G149800	880.323	0.0758606	-3.72051	0.157927	-23.5585	1.0283e-122	7.4462e-121	Phvul.004G149800.2.p	PF01327	PTHR10458,PTHR10458:SF2	KOG3137	3.5.1.88	K01462	GO:0042586,GO:0005506	AT5G14660.1	ATDEF2,DEF2,PDF1B	peptide deformylase 1B			Absent		Chr04	45159764	45164368	Phvul.004G149800	+
Phvul.006G197900	652.419	0.00206872	-8.91704	0.378823	-23.5388	1.6337e-122	1.1797e-120	Phvul.006G197900.1.p	PF01494	PTHR10835,PTHR10835:SF1		1.14.99.7,1.14.13.132	K00511	GO:0071949	AT1G58440.1	SQE1,XF1	FAD/NAD(P)-binding oxidoreductase family protein			Present	Steroid biosynthesis; Sesquiterpenoid and triterpenoid biosynthesis; Metabolic pathways; Biosynthesis of secondary metabolites	Chr06	29542720	29546411	Phvul.006G197900	-
Phvul.L001608	477.752	0.0566769	-4.1411	0.176328	-23.4852	5.7849e-122	4.1654e-120	Phvul.L001608.1.p	PF03040	PTHR33650,PTHR33650:SF1				GO:0016021	AT4G31040.1		CemA-like proton extrusion protein-related			Absent		scaffold_1092	52	2801	Phvul.L001608	-
Phvul.005G050700	15506.8	0.0216153	-5.5318	0.235772	-23.4625	9.8588e-122	7.0789e-120	Phvul.005G050700.1.p	PF00162	PTHR11406,PTHR11406:SF8		2.7.2.3	K00927	GO:0006096,GO:0004618	AT1G56190.1		Phosphoglycerate kinase family protein			Absent	Glycolysis / Gluconeogenesis; Carbon fixation in photosynthetic organisms; Metabolic pathways; Biosynthesis of secondary metabolites; Carbon metabolism; Biosynthesis of amino acids	Chr05	6096983	6101148	Phvul.005G050700	+
Phvul.006G024700	1432.07	0.00172628	-9.17812	0.391452	-23.4463	1.4407e-121	1.0316e-119	Phvul.006G024700.1.p	PF02458	PTHR31642,PTHR31642:SF57		2.3.1.133	K13065	GO:0016747	AT2G19070.1	SHT	spermidine hydroxycinnamoyl transferase			Absent	Phenylpropanoid biosynthesis; Flavonoid biosynthesis; Stilbenoid, diarylheptanoid and gingerol biosynthesis; Metabolic pathways; Biosynthesis of secondary metabolites	Chr06	9556936	9561110	Phvul.006G024700	-
Phvul.002G190900	45909.1	0.00110415	-9.82284	0.419071	-23.4396	1.6892e-121	1.206e-119	Phvul.002G190900.1.p	PF07728,PF06480,PF01434	PTHR23076,PTHR23076:SF60			K03798	GO:0016887,GO:0005524,GO:0016021,GO:0008270,GO:0004222,GO:0006508	AT2G30950.1	FTSH2,VAR2	FtsH extracellular protease family			Absent		Chr02	35435502	35439098	Phvul.002G190900	+
Phvul.001G059800	3742.31	0.043775	-4.51375	0.192632	-23.432	2.017e-121	1.4361e-119	Phvul.001G059800.3.p	PF04542	PTHR30603,PTHR30603:SF13			K03093	GO:0016987,GO:0006355,GO:0006352,GO:0003700,GO:0003677	AT3G53920.1	SIG3,SIGC	RNApolymerase sigma-subunit C			Absent		Chr01	6941908	6947069	Phvul.001G059800	+
Phvul.005G090100	1357.59	0.049667	-4.33157	0.185128	-23.3978	4.5047e-121	3.1983e-119	Phvul.005G090100.1.p	PF00467	PTHR12903,PTHR12903:SF1	KOG1708		K02895	GO:0006412,GO:0005840,GO:0005622,GO:0003735	AT5G54600.1		Translation protein SH3-like family protein			Absent	Ribosome	Chr05	25490282	25493254	Phvul.005G090100	+
Phvul.004G081400	512.75	0.298878	-1.74237	0.0744734	-23.3959	4.7041e-121	3.3306e-119	Phvul.004G081400.4.p	PF01202	PTHR21087,PTHR21087:SF4					AT3G26900.1	ATSKL1,SKL1	shikimate kinase like 1			Absent		Chr04	19389335	19392883	Phvul.004G081400	-
Phvul.003G228600	447.188	0.00648027	-7.26973	0.31112	-23.3664	9.3995e-121	6.6366e-119	Phvul.003G228600.3.p	PF00249	PTHR31312,PTHR31312:SF2					AT4G18020.6	APRR2,PRR2	CheY-like two-component responsive regulator family protein			Absent		Chr03	45993224	45999629	Phvul.003G228600	+
Phvul.008G143200	12784.3	0.00735624	-7.08681	0.303686	-23.336	1.9137e-120	1.3474e-118	Phvul.008G143200.2.p	PF03109	PTHR10566,PTHR10566:SF85	KOG1235	3.6.3.46			AT1G79600.1		Protein kinase superfamily protein			Absent		Chr08	30715546	30725257	Phvul.008G143200	-
Phvul.011G065100	3689.52	0.0769766	-3.69944	0.15863	-23.3212	2.7048e-120	1.8992e-118	Phvul.011G065100.2.p	PF02096	PTHR12428,PTHR12428:SF19	KOG1239		K03217	GO:0051205,GO:0016021	AT2G28800.1	ALB3	63 kDa inner membrane family protein			Absent	Protein export	Chr11	5836078	5842133	Phvul.011G065100	+
Phvul.004G135400	2630.84	0.00476127	-7.71444	0.330858	-23.3164	3.0198e-120	2.1145e-118	Phvul.004G135400.1.p	PF00005,PF01061	PTHR19241,PTHR19241:SF271		3.6.3.25		GO:0016887,GO:0005524,GO:0016020	AT1G17840.1	ABCG11,ATWBC11,COF1,DSO,WBC11	white-brown complex homolog protein 11			Absent		Chr04	43479842	43485813	Phvul.004G135400	-
Phvul.007G083000	3830.77	0.0199639	-5.64646	0.242526	-23.2819	6.7681e-120	4.7261e-118	Phvul.007G083000.1.p		PTHR33401					AT1G34000.1	OHP2	one-helix protein 2			Absent		Chr07	8332032	8334928	Phvul.007G083000	-
Phvul.001G106900	1025.76	0.0243599	-5.35935	0.230363	-23.2648	1.0065e-119	7.0094e-118	Phvul.001G106900.1.p		PTHR33474,PTHR33474:SF2					AT3G47510.1					Absent		Chr01	22197687	22198839	Phvul.001G106900	-
Phvul.006G062600	3973.94	0.0229923	-5.44271	0.234061	-23.2534	1.3138e-119	9.1242e-118	Phvul.006G062600.1.p	PF02341	PTHR33791,PTHR33791:SF4					AT5G19855.1		Chaperonin-like RbcX protein			Absent		Chr06	17158467	17161506	Phvul.006G062600	+
Phvul.010G108500	6967.21	0.030716	-5.02487	0.216148	-23.2473	1.5143e-119	1.0488e-117	Phvul.010G108500.1.p	PF14159	PTHR33222,PTHR33222:SF4					AT4G01150.1					Absent		Chr10	38138021	38140578	Phvul.010G108500	+
Phvul.007G147600	204.345	57.4156	5.84337	0.251479	23.236	1.9709e-119	1.3613e-117	Phvul.007G147600.1.p	PF00249	PTHR10641,PTHR10641:SF544	KOG0048		K09422		AT2G36890.1	ATMYB38,BIT1,MYB38,RAX2	Duplicated homeodomain-like superfamily protein	MYB	MYB family protein	Absent		Chr07	24467083	24469159	Phvul.007G147600	-
Phvul.003G045300	815.795	0.00097018	-10.0095	0.431069	-23.2201	2.853e-119	1.9652e-117	Phvul.003G045300.2.p	PF05757	PTHR33399,PTHR33399:SF5			K08901	GO:0019898,GO:0015979,GO:0009654,GO:0009523,GO:0005509	AT1G14150.1	PQL1,PQL2	PsbQ-like 2			Absent	Photosynthesis	Chr03	5304377	5306226	Phvul.003G045300	-
Phvul.001G182200	2585.43	0.000161171	-12.5991	0.54351	-23.181	7.0759e-119	4.861e-117	Phvul.001G182200.1.p	PF00201	PTHR11926,PTHR11926:SF248	KOG1192	2.4.1.203	K13496	GO:0016758,GO:0008152	AT2G36760.1	UGT73C2	UDP-glucosyl transferase 73C2			Absent	Zeatin biosynthesis; Biosynthesis of secondary metabolites	Chr01	44046636	44048436	Phvul.001G182200	+
Phvul.006G115400	2298.47	0.0257428	-5.27969	0.227859	-23.1708	8.9618e-119	6.1399e-117	Phvul.006G115400.1.p	PF00213	PTHR11910,PTHR11910:SF8				GO:0046933,GO:0015986	AT4G00895.1		ATPase, F1 complex, OSCP/delta subunit protein			Absent	Oxidative phosphorylation; Photosynthesis; Metabolic pathways	Chr06	22385614	22386467	Phvul.006G115400	-
Phvul.001G168700	299.434	0.00931069	-6.7469	0.291363	-23.1563	1.2551e-118	8.5761e-117	Phvul.001G168700.2.p	PF00010	PTHR12565,PTHR12565:SF86				GO:0046983	AT2G20180.2	PIF1,PIL5	phytochrome interacting factor 3-like 5			Absent		Chr01	42509553	42515317	Phvul.001G168700	+
Phvul.009G020700	1580.3	0.0177192	-5.81854	0.251362	-23.148	1.5225e-118	1.0375e-116	Phvul.009G020700.4.p	PF00505,PF01388	PTHR13711,PTHR13711:SF202	KOG0381			GO:0003677	AT1G76110.1		HMG (high mobility group) box protein with ARID/BRIGHT DNA-binding domain			Absent		Chr09	4275675	4278070	Phvul.009G020700	-
Phvul.002G134100	625.422	0.00334318	-8.22456	0.355324	-23.1466	1.5713e-118	1.0679e-116	Phvul.002G134100.1.p	PF14432,PF01535,PF13041	PTHR24015,PTHR24015:SF552					AT1G31920.1		Tetratricopeptide repeat (TPR)-like superfamily protein			Absent		Chr02	27784962	27787241	Phvul.002G134100	+
Phvul.005G000200	361.651	0.00353637	-8.14351	0.352004	-23.1347	2.073e-118	1.4051e-116	Phvul.005G000200.2.p	PF12695	PTHR17630,PTHR17630:SF45	KOG3043		K01061		AT1G35420.2		alpha/beta-Hydrolases superfamily protein			Absent	Metabolic pathways	Chr05	33543	34586	Phvul.005G000200	-
Phvul.008G023800	949.941	331.297	8.37198	0.36202	23.1258	2.5501e-118	1.7239e-116	Phvul.008G023800.1.p	PF00170	PTHR22952,PTHR22952:SF201				GO:0043565,GO:0006355,GO:0003700	AT3G30530.1	ATBZIP42,bZIP42	basic leucine-zipper 42	bZIP	basic leucine-zipper 42	Absent		Chr08	1960551	1961414	Phvul.008G023800	-
Phvul.004G023900	600.504	0.21655	-2.20723	0.0954984	-23.1127	3.45e-118	2.3261e-116	Phvul.004G023900.1.p	PF03602	PTHR18895,PTHR18895:SF60		2.1.1.171		GO:0031167,GO:0008168	AT3G28460.1		methyltransferases			Absent		Chr04	2749650	2754662	Phvul.004G023900	-
Phvul.008G104800	326.484	0.173177	-2.52968	0.109507	-23.1006	4.5668e-118	3.0709e-116	Phvul.008G104800.2.p	PF04884	PTHR12770,PTHR12770:SF24	KOG4249				AT5G01510.1	RUS5	Protein of unknown function, DUF647			Absent		Chr08	11521204	11529954	Phvul.008G104800	+
Phvul.009G244100	6736.36	1819.43	10.8293	0.468956	23.0923	5.5304e-118	3.709e-116	Phvul.009G244100.1.p	PF00067	PTHR24298,PTHR24298:SF61				GO:0055114,GO:0020037,GO:0016705,GO:0005506	AT4G37340.1	CYP81D3	cytochrome P450, family 81, subfamily D, polypeptide 3			Absent	Isoflavonoid biosynthesis; Metabolic pathways; Biosynthesis of secondary metabolites	Chr09	36496196	36498045	Phvul.009G244100	+
Phvul.007G100300	973.543	1129.08	10.1409	0.439777	23.0593	1.1873e-117	7.9416e-116	Phvul.007G100300.2.p		PTHR16223,PTHR16223:SF32					AT1G31050.1		basic helix-loop-helix (bHLH) DNA-binding superfamily protein			Absent		Chr07	11021601	11024908	Phvul.007G100300	-
Phvul.001G128200	152.374	0.0189131	-5.72447	0.24832	-23.0528	1.3791e-117	9.2006e-116	Phvul.001G128200.2.p	PF07725,PF13456	PTHR11017,PTHR11017:SF174	KOG0472				AT5G17680.1		disease resistance protein (TIR-NBS-LRR class), putative			Absent		Chr01	35568119	35575452	Phvul.001G128200	-
Phvul.008G031740	283.641	0.00361819	-8.11052	0.35185	-23.051	1.436e-117	9.5548e-116	Phvul.008G031740.1.p		PTHR31072,PTHR31072:SF5										Absent		Chr08	2553955	2554401	Phvul.008G031740	-
Phvul.007G280900	8448.64	0.0175974	-5.8285	0.252982	-23.0392	1.8888e-117	1.2535e-115	Phvul.007G280900.2.p	PF13245	PTHR10887,PTHR10887:SF320		3.6.4.13,3.6.4.12			AT5G35970.1		P-loop containing nucleoside triphosphate hydrolases superfamily protein			Absent		Chr07	40010594	40026339	Phvul.007G280900	+
Phvul.011G119700	1628.76	0.000255292	-11.9356	0.518101	-23.0371	1.9798e-117	1.3105e-115	Phvul.011G119700.1.p	PF03007,PF06974	PTHR31650,PTHR31650:SF7				GO:0045017,GO:0004144	AT3G49190.1		O-acyltransferase (WSD1-like) family protein			Absent		Chr11	21097911	21100729	Phvul.011G119700	+
Phvul.009G133700	202.903	30.5421	4.93273	0.214316	23.0162	3.2111e-117	2.12e-115	Phvul.009G133700.1.p	PF13921	PTHR10641,PTHR10641:SF496			K09422		AT1G17950.1	ATMYB52,BW52,MYB52	myb domain protein 52	MYB	myb domain protein 52	Absent		Chr09	20210580	20212222	Phvul.009G133700	-
Phvul.001G103300	2866.73	0.000234762	-12.0565	0.524139	-23.0025	4.3975e-117	2.8957e-115	Phvul.001G103300.1.p	PF01554	PTHR11206,PTHR11206:SF102	KOG1347		K03327	GO:0055085,GO:0016020,GO:0015297,GO:0015238,GO:0006855	AT1G33110.1		MATE efflux family protein			Absent		Chr01	21696985	21702932	Phvul.001G103300	-
Phvul.003G232800	718.599	0.038872	-4.68513	0.203699	-23.0002	4.6391e-117	3.0469e-115	Phvul.003G232800.1.p	PF13911	PTHR28630,PTHR28630:SF4	KOG4498				AT5G65840.1		Thioredoxin superfamily protein			Absent		Chr03	46646081	46650032	Phvul.003G232800	-
Phvul.010G153200	290.001	0.00965333	-6.69476	0.291133	-22.9955	5.1695e-117	3.3866e-115	Phvul.010G153200.1.p	PF00875,PF03441	PTHR11455,PTHR11455:SF9		4.1.99.13	K02295		AT3G15620.1	UVR3	DNA photolyase family protein			Absent		Chr10	43306749	43311185	Phvul.010G153200	+
Phvul.008G185100	2384.38	0.000212659	-12.1992	0.530508	-22.9953	5.1979e-117	3.3964e-115	Phvul.008G185100.1.p	PF03807,PF00745,PF05201	PTHR13812,PTHR13812:SF20		1.2.1.70	K02492	GO:0055114,GO:0050661,GO:0033014,GO:0008883	AT1G58290.1	HEMA1	Glutamyl-tRNA reductase family protein			Absent	Porphyrin and chlorophyll metabolism; Metabolic pathways; Biosynthesis of secondary metabolites; Biosynthesis of cofactors	Chr08	52151085	52154593	Phvul.008G185100	-
Phvul.001G155800	447.288	0.0220036	-5.50612	0.23961	-22.9795	7.468e-117	4.8672e-115	Phvul.001G155800.1.p		PTHR36042,PTHR36042:SF1					AT3G51510.1					Absent		Chr01	40682539	40683489	Phvul.001G155800	+
Phvul.002G137800	4708.89	0.066328	-3.91424	0.170454	-22.9636	1.0765e-116	6.9982e-115	Phvul.002G137800.2.p	PF04755	PTHR31906,PTHR31906:SF5					AT2G35490.1		Plastid-lipid associated protein PAP / fibrillin family protein			Absent		Chr02	28374264	28378840	Phvul.002G137800	+
Phvul.002G312800	577.921	0.210166	-2.2504	0.0981266	-22.9336	2.1464e-116	1.3918e-114	Phvul.002G312800.1.p	PF10502	PTHR12383,PTHR12383:SF25	KOG0171	3.4.21.89	K03100	GO:0016020,GO:0008236,GO:0006508	AT3G24590.1	PLSP1	plastidic type i signal peptidase 1			Absent	Protein export	Chr02	47975733	47978517	Phvul.002G312800	-
Phvul.006G009940	1094.15	0.000463762	-11.0743	0.483082	-22.9243	2.6582e-116	1.7192e-114	Phvul.006G009940.1.p	PF13225	PTHR33591,PTHR33591:SF1		5.2.1.14			AT1G64680.1					Absent		Chr06	2091297	2093826	Phvul.006G009940	-
Phvul.006G207700	1353.56	93.0099	6.53931	0.285387	22.9138	3.3819e-116	2.1817e-114	Phvul.006G207700.1.p	PF00226	PTHR24078					AT4G13830.2	J20	DNAJ-like 20			Absent		Chr06	30232086	30232843	Phvul.006G207700	+
Phvul.008G054400	9327.06	0.000944692	-10.0479	0.438542	-22.912	3.5288e-116	2.2708e-114	Phvul.008G054400.1.p	PF02605	PTHR34803,PTHR34803:SF2		1.97.1.12	K02699	GO:0015979,GO:0009538,GO:0009522	AT4G12800.1	PSAL	photosystem I subunit l			Absent	Photosynthesis	Chr08	4859428	4860669	Phvul.008G054400	+
Phvul.007G161400	1139.11	0.00873849	-6.8384	0.298515	-22.9081	3.8585e-116	2.4767e-114	Phvul.007G161400.1.p	PF13639	PTHR22763,PTHR22763:SF20	KOG1493	6.3.2.19		GO:0008270,GO:0005515	AT5G02750.1		RING/U-box superfamily protein			Absent		Chr07	27273733	27275179	Phvul.007G161400	+
Phvul.007G227500	1455.34	0.00947579	-6.72154	0.293667	-22.8883	6.0785e-116	3.8918e-114	Phvul.007G227500.1.p		PTHR34207,PTHR34207:SF3					AT3G52740.1					Absent		Chr07	35099621	35100387	Phvul.007G227500	-
Phvul.003G258500	481.458	0.00916849	-6.7691	0.29587	-22.8786	7.5863e-116	4.845e-114	Phvul.003G258500.1.p	PF00171	PTHR11699,PTHR11699:SF117		1.2.1.3	K00128	GO:0055114,GO:0016491,GO:0008152	AT4G36250.1	ALDH3F1	aldehyde dehydrogenase 3F1			Absent	Glycolysis / Gluconeogenesis; Ascorbate and aldarate metabolism; Fatty acid degradation; Valine, leucine and isoleucine degradation; Lysine degradation; Arginine and proline metabolism; Histidine metabolism; Tryptophan metabolism; beta-Alanine metabolism; Glycerolipid metabolism; Pyruvate metabolism; Pantothenate and CoA biosynthesis; Limonene and pinene degradation; Metabolic pathways; Biosynthe…	Chr03	49826056	49830295	Phvul.003G258500	-
Phvul.002G006000	3897.55	0.000107199	-13.1874	0.57672	-22.8662	1.0073e-115	6.4169e-114	Phvul.002G006000.2.p	PF01597	PTHR11715,PTHR11715:SF1	KOG3373				AT1G32470.1		Single hybrid motif superfamily protein			Absent	Glycine, serine and threonine metabolism; Glyoxylate and dicarboxylate metabolism; Metabolic pathways; Biosynthesis of secondary metabolites; Carbon metabolism	Chr02	637802	639318	Phvul.002G006000	-
Phvul.004G069700	871.863	0.0487385	-4.35879	0.190717	-22.8548	1.3085e-115	8.3145e-114	Phvul.004G069700.1.p	PF12046	PTHR35302,PTHR35302:SF1					AT3G26710.1	CCB1	cofactor assembly of complex C			Absent		Chr04	10910950	10913529	Phvul.004G069700	+
Phvul.005G135900	597.015	0.0757714	-3.7222	0.16314	-22.816	3.1816e-115	2.0167e-113	Phvul.005G135900.2.p	PF12906	PTHR23012,PTHR23012:SF25		6.3.2.19		GO:0008270	AT5G60580.3		RING/U-box superfamily protein			Absent		Chr05	37691171	37695417	Phvul.005G135900	-
Phvul.005G116800	1220.26	0.0479739	-4.38161	0.192095	-22.8096	3.6795e-115	2.3265e-113	Phvul.005G116800.1.p	PF00067	PTHR24286,PTHR24286:SF49			K10528	GO:0055114,GO:0020037,GO:0016705,GO:0005506	AT4G15440.1	CYP74B2,HPL1	hydroperoxide lyase 1			Absent	alpha-Linolenic acid metabolism; Biosynthesis of secondary metabolites	Chr05	35056674	35062448	Phvul.005G116800	-
Phvul.001G041100	6487.95	0.0749553	-3.73783	0.163914	-22.8036	4.225e-115	2.6648e-113	Phvul.001G041100.1.p	PF00578	PTHR11592,PTHR11592:SF11	KOG1651	1.11.1.12	K00432	GO:0055114,GO:0016491,GO:0016209,GO:0006979,GO:0004602	AT2G25080.1	ATGPX1,GPX1	glutathione peroxidase 1			Absent	Glutathione metabolism; Arachidonic acid metabolism; Metabolic pathways	Chr01	4301662	4307479	Phvul.001G041100	+
Phvul.007G073400	591.67	0.00151949	-9.3622	0.410973	-22.7806	7.1477e-115	4.497e-113	Phvul.007G073400.1.p	PF01554	PTHR11206,PTHR11206:SF152	KOG1347		K03327	GO:0055085,GO:0016020,GO:0015297,GO:0015238,GO:0006855	AT4G25640.2	ATDTX35,DTX35,FFT	detoxifying efflux carrier 35			Absent		Chr07	6845085	6848883	Phvul.007G073400	-
Phvul.005G055200	56692.2	0.00402541	-7.95665	0.349586	-22.7602	1.1364e-114	7.1322e-113	Phvul.005G055200.1.p	PF04725	PTHR34369,PTHR34369:SF2			K03541	GO:0042651,GO:0015979,GO:0009654,GO:0009523	AT1G79040.1	PSBR	photosystem II subunit R			Absent	Photosynthesis	Chr05	7255301	7257151	Phvul.005G055200	+
Phvul.009G187700	456.105	0.0126554	-6.3041	0.277066	-22.753	1.3396e-114	8.3865e-113	Phvul.009G187700.1.p	PF00249	PTHR10641,PTHR10641:SF641	KOG0048		K09422		AT3G47600.1	ATMYB94,ATMYBCP70,MYB94	myb domain protein 94	MYB	myb domain protein 94	Absent		Chr09	28435996	28437708	Phvul.009G187700	-
Phvul.011G015800	915.507	0.000712246	-10.4553	0.459778	-22.74	1.804e-114	1.1266e-112	Phvul.011G015800.1.p	PF05648	PTHR12652,PTHR12652:SF17	KOG4186			GO:0016559,GO:0005779	AT3G47430.1	PEX11B	peroxin 11B			Absent		Chr11	1246042	1246719	Phvul.011G015800	-
Phvul.001G070700	2732.55	0.050601	-4.30469	0.189431	-22.7243	2.5764e-114	1.6051e-112	Phvul.001G070700.1.p	PF01513	PTHR20275,PTHR20275:SF6	KOG2178	2.7.1.23	K00858	GO:0008152,GO:0006741,GO:0003951	AT1G21640.1	ATNADK2,NADK2	NAD kinase 2			Absent	Nicotinate and nicotinamide metabolism; Metabolic pathways; Biosynthesis of cofactors	Chr01	9313407	9327707	Phvul.001G070700	+
Phvul.007G009700	1674.58	0.156914	-2.67195	0.117595	-22.7216	2.7411e-114	1.7035e-112	Phvul.007G009700.1.p	PF07683,PF02492	PTHR13748,PTHR13748:SF43	KOG2743				AT1G80480.1	PTAC17	plastid transcriptionally active 17			Absent		Chr07	698661	702001	Phvul.007G009700	-
Phvul.001G115400	1077.56	0.111187	-3.16894	0.139556	-22.7073	3.7953e-114	2.3529e-112	Phvul.001G115400.1.p	PF02163	PTHR31412,PTHR31412:SF0				GO:0006508,GO:0004222	AT5G35220.1	EGY1	Peptidase M50 family protein			Absent		Chr01	29478819	29486536	Phvul.001G115400	-
Phvul.010G065700	1260.36	0.214251	-2.22263	0.0979064	-22.7015	4.3257e-114	2.6752e-112	Phvul.010G065700.2.p	PF14237	PTHR37755					AT5G01590.1					Absent		Chr10	27703549	27709144	Phvul.010G065700	-
Phvul.002G031900	1250.44	0.119754	-3.06186	0.134913	-22.695	5.0156e-114	3.0943e-112	Phvul.002G031900.1.p	PF01263	PTHR11122,PTHR11122:SF12	KOG1594	5.1.3.15	K01792	GO:0016853,GO:0005975	AT5G66530.1		Galactose mutarotase-like superfamily protein			Absent	Glycolysis / Gluconeogenesis; Metabolic pathways; Biosynthesis of secondary metabolites	Chr02	3215792	3218738	Phvul.002G031900	+
Phvul.011G148100	725.371	0.00757066	-7.04537	0.310456	-22.6936	5.1824e-114	3.1895e-112	Phvul.011G148100.2.p	PF00160	PTHR11071,PTHR11071:SF174		5.2.1.8		GO:0006457,GO:0003755,GO:0000413	AT3G15520.1		Cyclophilin-like peptidyl-prolyl cis-trans isomerase family protein			Absent		Chr11	41670856	41682612	Phvul.011G148100	-
Phvul.007G079500	4762.77	8.78457e-05	-13.4747	0.594201	-22.677	7.5635e-114	4.6437e-112	Phvul.007G079500.1.p	PF00316	PTHR11556,PTHR11556:SF17		3.1.3.11	K03841	GO:0042578,GO:0042132,GO:0005975	AT1G43670.1		Inositol monophosphatase family protein			Absent	Glycolysis / Gluconeogenesis; Pentose phosphate pathway; Fructose and mannose metabolism; Carbon fixation in photosynthetic organisms; Metabolic pathways; Biosynthesis of secondary metabolites; Carbon metabolism	Chr07	7710853	7715022	Phvul.007G079500	+
Phvul.003G236800	379.723	0.0296734	-5.07468	0.223938	-22.6611	1.0848e-113	6.6442e-112	Phvul.003G236800.2.p	PF00651,PF03000	PTHR32370,PTHR32370:SF14				GO:0005515	AT5G67385.1		Phototropic-responsive NPH3 family protein			Absent		Chr03	47066050	47070266	Phvul.003G236800	-
Phvul.008G153900	263.731	0.0861039	-3.53778	0.156382	-22.6227	2.5906e-113	1.5829e-111	Phvul.008G153900.2.p		PTHR36397					AT5G40500.1					Absent		Chr08	32427640	32432813	Phvul.008G153900	-
Phvul.009G154300	938.579	0.133389	-2.90629	0.128624	-22.5952	4.8325e-113	2.9456e-111	Phvul.009G154300.6.p	PF02146	PTHR11085,PTHR11085:SF6	KOG2683	3.5.1.98	K11414	GO:0070403	AT5G09230.7	AtSRT2,SRT2	sirtuin 2			Absent	Nicotinate and nicotinamide metabolism; Metabolic pathways	Chr09	22879246	22886468	Phvul.009G154300	+
Phvul.002G108000	8165.58	0.0279817	-5.15937	0.228351	-22.594	4.9594e-113	3.0157e-111	Phvul.002G108000.1.p	PF00175	PTHR19384,PTHR19384:SF82		1.18.1.2,1.6.99.1	K02641	GO:0055114,GO:0016491	AT1G20020.1	ATLFNR2,FNR2	ferredoxin-NADP(+)-oxidoreductase 2			Absent	Photosynthesis; Metabolic pathways	Chr02	23063610	23066518	Phvul.002G108000	-
Phvul.003G252300	1228.61	0.109751	-3.18769	0.14128	-22.5629	1.0027e-112	6.0827e-111	Phvul.003G252300.2.p	PF07228	PTHR12320,PTHR12320:SF16	KOG1379	3.1.3.16		GO:0003824	AT4G16580.1		Protein phosphatase 2C family protein			Absent		Chr03	49149039	49158015	Phvul.003G252300	-
Phvul.002G167500	951.709	0.119111	-3.06963	0.136065	-22.56	1.0711e-112	6.482e-111	Phvul.002G167500.1.p	PF01938,PF00919,PF04055	PTHR11918,PTHR11918:SF43		2.8.4.3		GO:0051539,GO:0009451,GO:0003824,GO:0051536	AT4G36390.1		Methylthiotransferase			Absent		Chr02	32269636	32277121	Phvul.002G167500	-
Phvul.002G300600	1104.83	0.0367571	-4.76583	0.211782	-22.5035	3.8333e-112	2.3144e-110	Phvul.002G300600.1.p	PF01250	PTHR21011,PTHR21011:SF1			K02990	GO:0019843,GO:0006412,GO:0005840,GO:0003735	AT1G64510.1		Translation elongation factor EF1B/ribosomal protein S6 family protein			Absent	Ribosome	Chr02	46849868	46851622	Phvul.002G300600	-
Phvul.007G129400	1017.72	1529.54	10.5789	0.470102	22.5034	3.8466e-112	2.3169e-110	Phvul.007G129400.1.p	PF03479	PTHR31100,PTHR31100:SF3					AT4G14465.1	AHL20	AT-hook motif nuclear-localized protein 20			Absent		Chr07	14122141	14123194	Phvul.007G129400	-
Phvul.002G019600	745.179	0.0648566	-3.9466	0.175473	-22.4913	5.0526e-112	3.0361e-110	Phvul.002G019600.1.p	PF00557	PTHR10804,PTHR10804:SF82	KOG2738	3.4.11.18	K01265		AT4G37040.1	MAP1D	methionine aminopeptidase 1D			Absent		Chr02	2121211	2127146	Phvul.002G019600	+
Phvul.011G165100	308.932	16.8328	4.0732	0.181113	22.4899	5.2159e-112	3.1268e-110	Phvul.011G165100.1.p	PF14215	PTHR13902,PTHR13902:SF3					AT5G53900.2		Serine/threonine-protein kinase WNK (With No Lysine)-related			Absent		Chr11	46791031	46794152	Phvul.011G165100	-
Phvul.011G032300	7859.6	0.0343086	-4.86529	0.21688	-22.4331	1.8722e-111	1.1197e-109	Phvul.011G032300.1.p	PF11267	PTHR35126,PTHR35126:SF1					AT3G19900.1					Absent		Chr11	2982198	2985903	Phvul.011G032300	-
Phvul.004G146800	392.485	30.4157	4.92674	0.219675	22.4274	2.1253e-111	1.2681e-109	Phvul.004G146800.2.p	PF00249	PTHR31496,PTHR31496:SF7					AT5G16560.1	KAN,KAN1	Homeodomain-like superfamily protein			Absent		Chr04	44848948	44857728	Phvul.004G146800	+
Phvul.008G009400	794.951	0.131078	-2.9315	0.13075	-22.4207	2.4748e-111	1.4732e-109	Phvul.008G009400.3.p	PF00254	PTHR10516,PTHR10516:SF179	KOG0552	5.2.1.8		GO:0006457	AT5G13410.1		FKBP-like peptidyl-prolyl cis-trans isomerase family protein			Absent		Chr08	831071	835095	Phvul.008G009400	+
Phvul.009G018200	434.127	0.00680898	-7.19834	0.321063	-22.4203	2.4931e-111	1.4806e-109	Phvul.009G018200.1.p	PF00657	PTHR22835,PTHR22835:SF184		3.1.1.3		GO:0016788	AT1G75900.1		GDSL-like Lipase/Acylhydrolase superfamily protein			Absent		Chr09	3416111	3420037	Phvul.009G018200	+
Phvul.002G080200	2139.51	0.000371038	-11.3961	0.508622	-22.4059	3.4474e-111	2.0426e-109	Phvul.002G080200.1.p	PF13410,PF13417	PTHR11260,PTHR11260:SF193	KOG0406	2.5.1.18	K00799	GO:0005515	AT1G10360.1	ATGSTU18,GST29,GSTU18	glutathione S-transferase TAU 18			Absent	Glutathione metabolism; Metabolic pathways	Chr02	12507747	12509167	Phvul.002G080200	+
Phvul.002G006300	1728.67	0.000268309	-11.8638	0.529694	-22.3975	4.1626e-111	2.4606e-109	Phvul.002G006300.1.p	PF11744	PTHR31086,PTHR31086:SF2	KOG4711			GO:0015743	AT4G17970.1	ALMT12,ATALMT12	aluminum-activated, malate transporter 12			Absent		Chr02	667355	671138	Phvul.002G006300	-
Phvul.006G214200	1131.12	0.105477	-3.245	0.144905	-22.394	4.4995e-111	2.6536e-109	Phvul.006G214200.1.p	PF04755	PTHR31906,PTHR31906:SF14					AT3G26070.1		Plastid-lipid associated protein PAP / fibrillin family protein			Absent		Chr06	30722524	30726746	Phvul.006G214200	+
Phvul.001G012400	1372.39	0.0856839	-3.54483	0.158639	-22.3452	1.3435e-110	7.9047e-109	Phvul.001G012400.1.p	PF01197	PTHR33280,PTHR33280:SF1			K02909	GO:0006412,GO:0005840,GO:0005622,GO:0003735	AT1G75350.1	emb2184	Ribosomal protein L31			Absent	Ribosome	Chr01	951053	951795	Phvul.001G012400	-
Phvul.008G092900	935.94	0.0164572	-5.92513	0.265366	-22.3282	1.967e-110	1.1547e-108	Phvul.008G092900.1.p	PF01554	PTHR11206,PTHR11206:SF101	KOG1347			GO:0055085,GO:0016020,GO:0015297,GO:0015238,GO:0006855	AT2G38330.1		MATE efflux family protein			Absent		Chr08	9389837	9398850	Phvul.008G092900	-
Phvul.003G296400	1509.59	2.40138	1.26386	0.0566276	22.3189	2.4241e-110	1.4197e-108	Phvul.003G296400.1.p	PF08662	PTHR13227	KOG2315		K15026		AT1G73180.1		Eukaryotic translation initiation factor eIF2A family protein			Absent		Chr03	53321879	53327988	Phvul.003G296400	-
Phvul.007G066540	673.092	0.000824339	-10.2445	0.459715	-22.2844	5.2327e-110	3.0576e-108	Phvul.007G066540.3.p	PF01963	PTHR21530,PTHR21530:SF1					AT5G52030.2		TraB family protein			Absent		Chr07	6054096	6058772	Phvul.007G066540	+
Phvul.004G145400	562.365	0.107636	-3.21577	0.14433	-22.2807	5.6908e-110	3.3176e-108	Phvul.004G145400.1.p	PF13812,PF13041,PF01535	PTHR12683,PTHR12683:SF10				GO:0007049,GO:0005634	AT4G30825.1		Tetratricopeptide repeat (TPR)-like superfamily protein			Absent		Chr04	44662612	44665170	Phvul.004G145400	-
Phvul.008G147800	6754.05	10077.3	13.2988	0.597196	22.2688	7.4191e-110	4.3153e-108	Phvul.008G147800.1.p	PF07883	PTHR31238,PTHR31238:SF42					AT3G05950.1		RmlC-like cupins superfamily protein			Absent		Chr08	42045041	42045992	Phvul.008G147800	-
Phvul.003G180200	1686.35	0.205185	-2.285	0.102719	-22.2452	1.2547e-109	7.281e-108	Phvul.003G180200.1.p	PF11833	PTHR33372,PTHR33372:SF3					AT5G23040.1	CDF1	Protein of unknown function (DUF3353)			Absent		Chr03	40312491	40315835	Phvul.003G180200	+
Phvul.008G082000	1457.42	2432.78	11.2484	0.505715	22.2426	1.3311e-109	7.7071e-108	Phvul.008G082000.1.p	PF04654	PTHR31881,PTHR31881:SF5					AT5G43180.1		Protein of unknown function, DUF599			Absent		Chr08	7982836	7983793	Phvul.008G082000	-
Phvul.009G032700	810.867	0.15166	-2.72109	0.122551	-22.2038	3.1586e-109	1.8247e-107	Phvul.009G032700.1.p	PF02403,PF00587	PTHR11778,PTHR11778:SF0		6.1.1.11	K01875	GO:0006418,GO:0005524,GO:0004812,GO:0000166,GO:0006434,GO:0005737,GO:0004828	AT1G11870.1	ATSRS,OVA7,SRS	Seryl-tRNA synthetase			Absent	Aminoacyl-tRNA biosynthesis	Chr09	7402474	7407169	Phvul.009G032700	+
Phvul.009G081500	1257.05	0.000330891	-11.5614	0.521268	-22.1793	5.4401e-109	3.1355e-107	Phvul.009G081500.1.p							AT5G21430.1		Chaperone DnaJ-domain superfamily protein			Absent		Chr09	13416100	13417432	Phvul.009G081500	+
Phvul.007G027100	3783.34	0.000689978	-10.5012	0.47365	-22.1707	6.5854e-109	3.7871e-107	Phvul.007G027100.1.p	PF08541,PF08392	PTHR31561,PTHR31561:SF5		2.3.1.199	K15397	GO:0016747,GO:0008610,GO:0016020,GO:0006633	AT1G68530.1	CER6,CUT1,G2,KCS6,POP1	3-ketoacyl-CoA synthase 6			Absent	Fatty acid elongation; Metabolic pathways; Biosynthesis of secondary metabolites; Plant-pathogen interaction	Chr07	2080156	2082926	Phvul.007G027100	+
Phvul.008G059200	968.823	0.0407302	-4.61776	0.208407	-22.1574	8.8453e-109	5.0752e-107	Phvul.008G059200.1.p	PF00281,PF00673	PTHR11994,PTHR11994:SF4	KOG0398		K02931		AT4G01310.1		Ribosomal L5P family protein			Absent	Ribosome	Chr08	5292940	5296209	Phvul.008G059200	+
Phvul.009G257100	296.865	0.0607828	-4.04019	0.182345	-22.1569	8.9479e-109	5.1225e-107	Phvul.009G257100.1.p	PF08541,PF08392	PTHR31561,PTHR31561:SF1		2.3.1.199,2.3.1.119	K15397	GO:0016747,GO:0008610,GO:0016020,GO:0006633	AT1G01120.1	KCS1	3-ketoacyl-CoA synthase 1			Absent	Fatty acid elongation; Metabolic pathways; Biosynthesis of secondary metabolites; Plant-pathogen interaction	Chr09	37759369	37761230	Phvul.009G257100	+
Phvul.002G033600	1536.39	0.0569469	-4.13424	0.186669	-22.1474	1.1054e-108	6.314e-107	Phvul.002G033600.1.p	PF01569	PTHR11247,PTHR11247:SF25	KOG3146	3.1.3.4	K07252		AT5G66450.1		Phosphatidic acid phosphatase (PAP2) family protein			Absent	N-Glycan biosynthesis	Chr02	3369862	3373735	Phvul.002G033600	-
Phvul.001G045100	1113.42	0.0056001	-7.48033	0.338252	-22.1147	2.2845e-108	1.302e-106	Phvul.001G045100.3.p	PF07714	PTHR27003,PTHR27003:SF107	KOG1187	2.7.11.1		GO:0006468,GO:0004672	AT5G26150.1		protein kinase family protein			Absent		Chr01	3720002	3724520	Phvul.001G045100	+
Phvul.007G155500	5667.18	0.000898133	-10.1208	0.458068	-22.0945	3.571e-108	2.0306e-106	Phvul.007G155500.2.p	PF02427	PTHR34549,PTHR34549:SF2				GO:0015979,GO:0009538,GO:0009522	AT2G20260.1	PSAE-2	photosystem I subunit E-2			Absent	Photosynthesis; Metabolic pathways	Chr07	26272152	26273753	Phvul.007G155500	-
Phvul.006G028400	2957.3	0.0502594	-4.31446	0.19546	-22.0734	5.6954e-108	3.2314e-106	Phvul.006G028400.1.p	PF00248	PTHR11732,PTHR11732:SF213	KOG1575	1.1.1.65			AT1G06690.1		NAD(P)-linked oxidoreductase superfamily protein			Absent		Chr06	10706921	10712098	Phvul.006G028400	+
Phvul.L004046	948.177	0.125461	-2.99469	0.135806	-22.0513	9.2775e-108	5.252e-106	Phvul.L004046.1.p	PF02517	PTHR10794,PTHR10794:SF53			K07052	GO:0016020	AT1G14270.1		CAAX amino terminal protease family protein			Absent		scaffold_17	568504	575495	Phvul.L004046	+
Phvul.002G075900	944.637	1188.89	10.2154	0.463324	22.0481	9.966e-108	5.6293e-106	Phvul.002G075900.1.p							AT5G06650.1	GIS2	C2H2 and C2HC zinc fingers superfamily protein	C2H2	C2H2 family protein	Absent		Chr02	11574933	11575948	Phvul.002G075900	-
Phvul.007G034300	713.573	0.216771	-2.20575	0.100092	-22.0373	1.2651e-107	7.13e-106	Phvul.007G034300.1.p	PF00902	PTHR30371,PTHR30371:SF3			K03118	GO:0016021	AT2G01110.1	APG2,PGA2,TATC,UNE3	Sec-independent periplasmic protein translocase			Absent	Protein export	Chr07	2808861	2812542	Phvul.007G034300	+
Phvul.009G105300	29135.7	0.0190624	-5.71313	0.259272	-22.0353	1.3223e-107	7.4358e-106	Phvul.009G105300.2.p	PF03181	PTHR31236,PTHR31236:SF2					AT5G25610.1	ATRD22,RD22	BURP domain-containing protein			Absent		Chr09	16335114	16338530	Phvul.009G105300	-
Phvul.002G017100	1172.88	0.101134	-3.30566	0.150049	-22.0305	1.4681e-107	8.2377e-106	Phvul.002G017100.1.p		PTHR35115,PTHR35115:SF2					AT4G34090.1					Absent		Chr02	1849283	1851789	Phvul.002G017100	-
Phvul.009G171500	3144.32	0.12596	-2.98897	0.135692	-22.0276	1.5658e-107	8.7662e-106	Phvul.009G171500.1.p	PF00076	PTHR24012	KOG0131		K11294	GO:0003676	AT4G24770.1	ATRBP31,ATRBP33,CP31,RBP31	31-kDa RNA binding protein			Absent		Chr09	25500534	25503046	Phvul.009G171500	-
Phvul.008G193700	4206.55	0.00282454	-8.46777	0.384514	-22.022	1.7725e-107	9.902e-106	Phvul.008G193700.1.p		PTHR36742					AT2G42975.1					Absent		Chr08	53650005	53652234	Phvul.008G193700	+
Phvul.003G274000	4659.17	0.0266458	-5.22995	0.238217	-21.9545	7.8387e-107	4.3694e-105	Phvul.003G274000.1.p	PF04172	PTHR30249,PTHR30249:SF0					AT1G32080.1		membrane protein, putative			Absent		Chr03	51129371	51135715	Phvul.003G274000	+
Phvul.005G114600	714.14	0.0006473	-10.5933	0.483179	-21.9241	1.5301e-106	8.5101e-105	Phvul.005G114600.1.p	PF00046,PF01852	PTHR24326,PTHR24326:SF216	KOG0491		K09338	GO:0003677,GO:0008289	AT1G05230.2	HDG2	homeodomain GLABROUS 2	HD-ZIP	homeodomain GLABROUS 2	Absent		Chr05	34525631	34532360	Phvul.005G114600	+
Phvul.010G156300	784.53	0.000892915	-10.1292	0.46206	-21.9218	1.6102e-106	8.9365e-105	Phvul.010G156300.1.p		PTHR32429,PTHR32429:SF9					AT3G15840.1	PIFI	post-illumination chlorophyll fluorescence increase			Absent		Chr10	43507680	43510937	Phvul.010G156300	+
Phvul.003G085500	667.586	0.000831152	-10.2326	0.467145	-21.9046	2.35e-106	1.3014e-104	Phvul.003G085500.1.p	PF05421	PTHR36049,PTHR36049:SF3					AT4G16410.1					Absent		Chr03	16948780	16949593	Phvul.003G085500	-
Phvul.002G276400	1090.96	0.00559836	-7.48078	0.341609	-21.8987	2.6756e-106	1.4785e-104	Phvul.002G276400.3.p	PF03364	PTHR34060,PTHR34060:SF2					AT5G08720.1					Absent		Chr02	44604202	44610060	Phvul.002G276400	-
Phvul.004G033300	6313.4	0.0137316	-6.18636	0.28257	-21.8932	3.0186e-106	1.6643e-104	Phvul.004G033300.2.p	PF14234	PTHR33835,PTHR33835:SF2					AT3G01060.1					Absent		Chr04	3927605	3932823	Phvul.004G033300	+
Phvul.009G160600	750.787	0.00112479	-9.79612	0.447613	-21.8852	3.591e-106	1.9757e-104	Phvul.009G160600.1.p		PTHR17130,PTHR17130:SF25					AT5G51010.1		Rubredoxin-like superfamily protein			Absent		Chr09	23729691	23730858	Phvul.009G160600	-
Phvul.005G091100	201.517	0.0101725	-6.61919	0.302721	-21.8656	5.5227e-106	3.0319e-104	Phvul.005G091100.1.p	PF09353	PTHR36365					AT3G20680.1		Domain of unknown function (DUF1995)			Absent		Chr05	25635335	25636351	Phvul.005G091100	+
Phvul.001G149800	1374.08	0.0640956	-3.96363	0.181406	-21.8495	7.8606e-106	4.306e-104	Phvul.001G149800.1.p		PTHR33982					AT3G52420.1	ATOEP7,OEP7	outer envelope membrane protein 7			Absent		Chr01	39685299	39685891	Phvul.001G149800	+
Phvul.003G156600	3006.52	0.0698204	-3.84021	0.175809	-21.843	9.06e-106	4.9524e-104	Phvul.003G156600.1.p	PF00487	PTHR32100,PTHR32100:SF10			K10255	GO:0006629	AT4G30950.1	FAD6,FADC,SFD4	fatty acid desaturase 6			Present		Chr03	37247686	37253392	Phvul.003G156600	-
Phvul.007G148700	250.213	0.00560363	-7.47942	0.342438	-21.8417	9.3283e-106	5.0881e-104	Phvul.007G148700.2.p	PF00520	PTHR10217,PTHR10217:SF494			K05391	GO:0055085,GO:0016020,GO:0006811,GO:0005216	AT2G28260.1	ATCNGC15,CNGC15	cyclic nucleotide-gated channel 15			Absent	Plant-pathogen interaction	Chr07	24599093	24603636	Phvul.007G148700	+
Phvul.006G028500	1408.28	0.0302006	-5.04928	0.231198	-21.8396	9.7551e-106	5.3095e-104	Phvul.006G028500.2.p	PF00010	PTHR12565,PTHR12565:SF86			K16189	GO:0046983	AT2G43010.2	PIF4,SRL2	phytochrome interacting factor 4			Absent	Plant hormone signal transduction	Chr06	10725081	10730961	Phvul.006G028500	+
Phvul.009G199300	2405.79	0.033512	-4.89918	0.224668	-21.8063	2.0218e-105	1.0981e-103	Phvul.009G199300.1.p	PF10184,PF04832	PTHR11220,PTHR11220:SF35					AT5G20140.1		SOUL heme-binding family protein			Absent		Chr09	30278524	30286120	Phvul.009G199300	-
Phvul.009G210564	1808.66	0.0708144	-3.81981	0.175379	-21.7803	3.5685e-105	1.934e-103	Phvul.009G210564.1.p	PF08241	PTHR10108,PTHR10108:SF701		2.1.1.163		GO:0008168,GO:0008152	AT2G41040.1		S-adenosyl-L-methionine-dependent methyltransferases superfamily protein			Absent		Chr09	31815395	31818496	Phvul.009G210564	+
Phvul.008G192400	86827.9	0.00193554	-9.01305	0.413993	-21.771	4.3672e-105	2.3618e-103	Phvul.008G192400.1.p	PF00004	PTHR32429,PTHR32429:SF12	KOG0651			GO:0005524	AT2G39730.1	RCA	rubisco activase			Absent		Chr08	53258187	53261542	Phvul.008G192400	-
Phvul.006G159000	3499.61	0.000119603	-13.0295	0.599201	-21.7447	7.7541e-105	4.1846e-103	Phvul.006G159000.1.p		PTHR31218,PTHR31218:SF43				GO:0022857,GO:0016021	AT4G15545.1					Absent		Chr06	26322220	26325850	Phvul.006G159000	+
Phvul.009G160800	624.401	0.119107	-3.06967	0.141189	-21.7415	8.3166e-105	4.4786e-103	Phvul.009G160800.1.p	PF13716	PTHR10174,PTHR10174:SF145	KOG1470				AT1G01630.1		Sec14p-like phosphatidylinositol transfer family protein			Absent		Chr09	23748211	23750844	Phvul.009G160800	+
Phvul.001G262200	645.114	0.112775	-3.14848	0.14484	-21.7376	9.0426e-105	4.8593e-103	Phvul.001G262200.1.p	PF04359	PTHR34782,PTHR34782:SF1					AT1G27385.1					Absent		Chr01	50950375	50954250	Phvul.001G262200	+
Phvul.004G017000	720.938	0.0071637	-7.12508	0.328145	-21.7132	1.5383e-104	8.2488e-103	Phvul.004G017000.1.p	PF00160	PTHR11071,PTHR11071:SF236	KOG0881	5.2.1.8		GO:0006457,GO:0003755,GO:0000413	AT3G01480.1	ATCYP38,CYP38	cyclophilin 38			Absent		Chr04	1854914	1859100	Phvul.004G017000	-
Phvul.003G189600	4774.37	0.0319363	-4.96866	0.228859	-21.7106	1.6292e-104	8.7182e-103	Phvul.003G189600.1.p	PF07992	PTHR10617,PTHR10617:SF116		1.3.1.83	K10960	GO:0055114,GO:0016491	AT1G74470.1		Pyridine nucleotide-disulphide oxidoreductase family protein			Absent	Porphyrin and chlorophyll metabolism; Terpenoid backbone biosynthesis; Metabolic pathways; Biosynthesis of secondary metabolites	Chr03	41324472	41326804	Phvul.003G189600	+
Phvul.008G235800	13337.7	0.0192688	-5.69759	0.262437	-21.7103	1.6399e-104	8.757e-103	Phvul.008G235800.3.p		PTHR36725					AT1G66330.2		senescence-associated family protein			Absent		Chr08	58415805	58423340	Phvul.008G235800	-
Phvul.006G156600	1098.97	0.000378616	-11.367	0.52372	-21.7043	1.8678e-104	9.9532e-103	Phvul.006G156600.3.p	PF00432	PTHR11764,PTHR11764:SF16		5.4.99.39		GO:0003824	AT1G78950.1		Terpenoid cyclases family protein			Absent		Chr06	26162197	26167850	Phvul.006G156600	+
Phvul.008G118000	2101.87	0.0329251	-4.92467	0.226998	-21.6947	2.3002e-104	1.2231e-102	Phvul.008G118000.1.p	PF00504	PTHR14154,PTHR14154:SF11					AT5G02120.1	OHP	one helix protein			Absent		Chr08	14453452	14454584	Phvul.008G118000	+
Phvul.008G056400	2627.63	0.04312	-4.5355	0.20915	-21.6854	2.8209e-104	1.4969e-102	Phvul.008G056400.1.p	PF00067	PTHR24291,PTHR24291:SF54	KOG0157		K15747	GO:0055114,GO:0020037,GO:0016705,GO:0005506	AT1G31800.1	CYP97A3,LUT5	cytochrome P450, family 97, subfamily A, polypeptide 3			Absent	Carotenoid biosynthesis; Metabolic pathways; Biosynthesis of secondary metabolites	Chr08	5029174	5035078	Phvul.008G056400	+
Phvul.008G104500	23334.3	0.00135777	-9.52455	0.439261	-21.6831	2.9625e-104	1.5688e-102	Phvul.008G104500.1.p	PF01699	PTHR31503,PTHR31503:SF1	KOG1397		K07300	GO:0055085,GO:0016021	AT2G38170.1	ATCAX1,CAX1,RCI4	cation exchanger 1			Absent		Chr08	11470299	11474189	Phvul.008G104500	+
Phvul.007G093900	2870.75	0.120468	-3.05328	0.140848	-21.6779	3.3201e-104	1.7545e-102	Phvul.007G093900.1.p	PF01636	PTHR10566,PTHR10566:SF44	KOG1235	3.6.3.46	K08869		AT2G39190.2	ATATH8	Protein kinase superfamily protein			Absent		Chr07	9778743	9788355	Phvul.007G093900	-
Phvul.004G002100	584.112	0.0464938	-4.42682	0.204364	-21.6615	4.7403e-104	2.4998e-102	Phvul.004G002100.1.p	PF00466	PTHR11560			K02864	GO:0042254,GO:0005622	AT5G13510.1		Ribosomal protein L10 family protein			Absent	Ribosome	Chr04	148027	149085	Phvul.004G002100	+
Phvul.006G194200	3601.17	0.000116265	-13.0703	0.603575	-21.6548	5.4765e-104	2.882e-102	Phvul.006G194200.4.p	PF00432	PTHR11764,PTHR11764:SF16		5.4.99.39	K15813	GO:0003824	AT1G78955.1	CAMS1	camelliol C synthase 1			Absent		Chr06	29330171	29337538	Phvul.006G194200	+
Phvul.009G239200	658.857	0.134485	-2.89448	0.133841	-21.6263	1.0162e-103	5.3365e-102	Phvul.009G239200.2.p	PF01535,PF13041	PTHR24015,PTHR24015:SF343			K17710		AT2G18940.1		Tetratricopeptide repeat (TPR)-like superfamily protein			Absent		Chr09	35817814	35819748	Phvul.009G239200	+
Phvul.009G257200	1769.09	0.0389481	-4.6823	0.216641	-21.6131	1.3515e-103	7.0828e-102	Phvul.009G257200.1.p		PTHR37728					AT2G46735.1					Absent		Chr09	37764807	37767150	Phvul.009G257200	+
Phvul.007G009200	2248.09	0.000323988	-11.5918	0.536601	-21.6022	1.7122e-103	8.9547e-102	Phvul.007G009200.1.p	PF08541,PF08392	PTHR31561,PTHR31561:SF24		2.3.1.199	K15397	GO:0016747,GO:0008610,GO:0016020,GO:0006633	AT5G04530.1	KCS19	3-ketoacyl-CoA synthase 19			Absent	Fatty acid elongation; Metabolic pathways; Biosynthesis of secondary metabolites; Plant-pathogen interaction	Chr07	661883	663334	Phvul.007G009200	-
Phvul.001G248600	1268.56	0.00217547	-8.84446	0.409476	-21.5995	1.8167e-103	9.4821e-102	Phvul.001G248600.1.p	PF00854	PTHR11654,PTHR11654:SF155			K14638	GO:0016020,GO:0006810,GO:0005215	AT2G40460.1		Major facilitator superfamily protein			Absent		Chr01	49966961	49971238	Phvul.001G248600	+
Phvul.002G069400	908.88	0.147939	-2.75692	0.127672	-21.5937	2.0578e-103	1.0719e-101	Phvul.002G069400.2.p	PF02151,PF08755	PTHR31350				GO:0005515,GO:0003677	AT2G03390.1		uvrB/uvrC motif-containing protein			Absent		Chr02	9960994	9968851	Phvul.002G069400	+
Phvul.001G174100	445.113	0.00145517	-9.4246	0.437025	-21.5654	3.799e-103	1.9747e-101	Phvul.001G174100.1.p		PTHR36043,PTHR36043:SF1					AT3G53470.1					Absent		Chr01	43062801	43063787	Phvul.001G174100	-
Phvul.009G057800	888.872	0.00513103	-7.60654	0.352977	-21.5496	5.3356e-103	2.7678e-101	Phvul.009G057800.1.p	PF04072	PTHR13600,PTHR13600:SF12				GO:0032259,GO:0008168	AT5G42760.1		Leucine carboxyl methyltransferase			Absent		Chr09	10814116	10816248	Phvul.009G057800	+
Phvul.009G093000	687.516	0.0185718	-5.75074	0.266937	-21.5435	6.0972e-103	3.1564e-101	Phvul.009G093000.1.p	PF00141	PTHR31356,PTHR31356:SF4		1.11.1.11	K00434	GO:0055114,GO:0020037,GO:0006979,GO:0004601	AT4G32320.1	APX6	ascorbate peroxidase 6			Absent	Ascorbate and aldarate metabolism; Glutathione metabolism; Metabolic pathways	Chr09	14816561	14820569	Phvul.009G093000	+
Phvul.002G158900	6291.13	0.00387602	-8.01121	0.372435	-21.5104	1.2455e-102	6.4347e-101	Phvul.002G158900.1.p	PF00300	PTHR23029,PTHR23029:SF26	KOG0235	3.1.3.3			AT3G05170.1		Phosphoglycerate mutase family protein			Absent		Chr02	31359480	31361367	Phvul.002G158900	-
Phvul.009G020600	381.751	206.608	7.69075	0.357695	21.5008	1.5287e-102	7.8817e-101	Phvul.009G020600.4.p	PF07714	PTHR23257,PTHR23257:SF375		2.7.12.1		GO:0006468,GO:0004672	AT4G38470.1		ACT-like protein tyrosine kinase family protein			Absent		Chr09	4259179	4266728	Phvul.009G020600	-
Phvul.006G101600	3348.41	0.00201919	-8.95201	0.416394	-21.4989	1.5944e-102	8.2037e-101	Phvul.006G101600.2.p	PF16363	PTHR10366,PTHR10366:SF327	KOG1429	5.1.3.18	K10046		AT5G28840.1	GME	GDP-D-mannose 3\',5\'-epimerase			Absent	Ascorbate and aldarate metabolism; Amino sugar and nucleotide sugar metabolism; Metabolic pathways; Biosynthesis of secondary metabolites; Biosynthesis of cofactors	Chr06	21165142	21168097	Phvul.006G101600	-
Phvul.010G079100	1135.85	0.000366539	-11.4137	0.530944	-21.4971	1.6585e-102	8.5164e-101	Phvul.010G079100.1.p	PF00067	PTHR24298,PTHR24298:SF86				GO:0055114,GO:0020037,GO:0016705,GO:0005506	AT4G31500.1	ATR4,CYP83B1,RED1,RNT1,SUR2	cytochrome P450, family 83, subfamily B, polypeptide 1			Absent		Chr10	28943317	28945243	Phvul.010G079100	+
Phvul.004G153900	443.787	30.0127	4.9075	0.228358	21.4903	1.9168e-102	9.8226e-101	Phvul.004G153900.1.p												Absent		Chr04	45750360	45750692	Phvul.004G153900	+
Phvul.004G145500	3708.86	0.000112944	-13.1121	0.610217	-21.4876	2.0328e-102	1.0397e-100	Phvul.004G145500.1.p	PF00248	PTHR11732,PTHR11732:SF239	KOG1577	1.1.1.334			AT1G59960.1		NAD(P)-linked oxidoreductase superfamily protein			Absent		Chr04	44667533	44669229	Phvul.004G145500	-
Phvul.006G122600	1645.84	5.74574	2.52249	0.117564	21.4563	3.9873e-102	2.0351e-100	Phvul.006G122600.2.p	PF02719	PTHR10366,PTHR10366:SF326		5.1.3.5	K12448		AT1G30620.1	HSR8,MUR4,UXE1	NAD(P)-binding Rossmann-fold superfamily protein			Absent	Amino sugar and nucleotide sugar metabolism; Metabolic pathways	Chr06	23109370	23117337	Phvul.006G122600	-
Phvul.001G032200	698.322	1048.31	10.0339	0.468069	21.4367	6.076e-102	3.095e-100	Phvul.001G032200.2.p	PF03789,PF05920,PF03790,PF03791	PTHR11850,PTHR11850:SF64	KOG0773			GO:0003677,GO:0006355,GO:0005634	AT4G08150.1	BP,BP1,KNAT1	KNOTTED-like from Arabidopsis thaliana			Absent		Chr01	2986015	2991724	Phvul.001G032200	-
Phvul.004G056200	1081.18	0.219818	-2.18562	0.101978	-21.4323	6.6837e-102	3.3977e-100	Phvul.004G056200.3.p	PF09273	PTHR13271,PTHR13271:SF9	KOG1337	2.1.1.127			AT5G14260.3		Rubisco methyltransferase family protein			Absent		Chr04	7619106	7625425	Phvul.004G056200	+
Phvul.008G072700	773.96	0.0152893	-6.03134	0.281492	-21.4263	7.6002e-102	3.8559e-100	Phvul.008G072700.1.p	PF00046,PF01852	PTHR24326,PTHR24326:SF303	KOG0843,KOG0483		K09338	GO:0003677,GO:0008289	AT4G00730.1	AHDP,ANL2	Homeobox-leucine zipper family protein / lipid-binding START domain-containing protein	HD-ZIP	HD-ZIP family protein	Absent		Chr08	6804299	6810679	Phvul.008G072700	+
Phvul.007G274000	787.77	0.108237	-3.20773	0.149724	-21.4243	7.9359e-102	4.0182e-100	Phvul.007G274000.2.p	PF00248	PTHR11732,PTHR11732:SF255	KOG1575				AT1G04420.1		NAD(P)-linked oxidoreductase superfamily protein			Absent		Chr07	39483405	39488463	Phvul.007G274000	-
Phvul.007G207900	727.433	0.208089	-2.26472	0.105823	-21.401	1.3084e-101	6.6117e-100	Phvul.007G207900.1.p	PF03364	PTHR34060					AT4G01650.1		Polyketide cyclase / dehydrase and lipid transport protein			Absent		Chr07	33015655	33018134	Phvul.007G207900	-
Phvul.003G199600	543.769	0.0157227	-5.99101	0.28005	-21.3927	1.5636e-101	7.8859e-100	Phvul.003G199600.1.p	PF00300	PTHR23029,PTHR23029:SF45	KOG0235	3.1.3.3			AT5G62840.1		Phosphoglycerate mutase family protein			Absent		Chr03	42442016	42443749	Phvul.003G199600	+
Phvul.006G192800	1140.18	0.0115693	-6.43355	0.300742	-21.3923	1.5763e-101	7.9338e-100	Phvul.006G192800.1.p	PF00459	PTHR20854,PTHR20854:SF30	KOG1528	3.1.3.7	K01082	GO:0046854	AT4G05090.1		Inositol monophosphatase family protein			Absent	Sulfur metabolism; Metabolic pathways	Chr06	29224014	29228417	Phvul.006G192800	+
Phvul.004G087801	1670.46	0.0294326	-5.08644	0.237807	-21.389	1.6918e-101	8.4983e-100	Phvul.004G087801.1.p	PF03109	PTHR10566,PTHR10566:SF83	KOG1236	3.6.3.46	K08869		AT1G71810.1		Protein kinase superfamily protein			Absent		Chr04	14419066	14453042	Phvul.004G087801	+
Phvul.011G082100	2589.99	4311.69	12.074	0.565033	21.3687	2.6117e-101	1.3093e-99	Phvul.011G082100.1.p												Absent		Chr11	7648819	7649602	Phvul.011G082100	+
Phvul.006G156900	781.886	0.000531664	-10.8772	0.509447	-21.351	3.8169e-101	1.9098e-99	Phvul.006G156900.1.p	PF00432	PTHR11764,PTHR11764:SF16		5.4.99.39	K15813	GO:0003824	AT1G78950.1		Terpenoid cyclases family protein			Absent		Chr06	26199708	26204770	Phvul.006G156900	+
Phvul.010G161300	1513.6	0.00477768	-7.70947	0.361299	-21.3382	5.0209e-101	2.5073e-99	Phvul.010G161300.1.p		PTHR37698,PTHR37698:SF1					AT1G15980.1	NDF1,NDH48	NDH-dependent cyclic electron flow 1			Absent		Chr10	43964926	43967993	Phvul.010G161300	+
Phvul.001G224700	2782.77	0.0421417	-4.56861	0.214113	-21.3374	5.1091e-101	2.5463e-99	Phvul.001G224700.3.p	PF13905,PF13419,PF01436	PTHR13833,PTHR13833:SF49	KOG2914			GO:0005515	AT1G56500.1		haloacid dehalogenase-like hydrolase family protein			Absent		Chr01	47929578	47946624	Phvul.001G224700	-
Phvul.002G240900	412.465	50.0309	5.64475	0.264599	21.3332	5.5817e-101	2.7764e-99	Phvul.002G240900.1.p	PF03106	PTHR31282,PTHR31282:SF9				GO:0043565,GO:0006355,GO:0003700	AT1G29280.1	ATWRKY65,WRKY65	WRKY DNA-binding protein 65	WRKY	WRKY DNA-binding protein 65	Absent		Chr02	41311019	41312939	Phvul.002G240900	+
Phvul.007G209332	775.222	0.0573403	-4.12431	0.193338	-21.3321	5.717e-101	2.8382e-99	Phvul.007G209332.1.p	PF07517	PTHR30612				GO:0017038,GO:0016020,GO:0005524	AT4G01800.1	AGY1,AtcpSecA	Albino or Glassy Yellow 1			Absent		Chr07	33145030	33159969	Phvul.007G209332	-
Phvul.010G119500	667.835	0.0202367	-5.62688	0.263777	-21.332	5.7341e-101	2.8411e-99	Phvul.010G119500.1.p	PF00076	PTHR24012	KOG0131,KOG0144		K13126	GO:0003676	AT1G01080.1		RNA-binding (RRM/RBD/RNP motifs) family protein			Absent		Chr10	39973103	39975567	Phvul.010G119500	-
Phvul.009G162900	3947.46	0.0151998	-6.0398	0.283155	-21.3304	5.93e-101	2.9325e-99	Phvul.009G162900.1.p	PF03083	PTHR10791,PTHR10791:SF22	KOG1623		K15382	GO:0016021	AT5G23660.1	MTN3	homolog of Medicago truncatula MTN3			Absent		Chr09	24204744	24206929	Phvul.009G162900	-
Phvul.008G147400	109.209	0.0282022	-5.14805	0.241399	-21.3258	6.536e-101	3.2259e-99	Phvul.008G147400.2.p		PTHR31874					AT5G14370.1		CCT motif family protein			Absent		Chr08	41837005	41842351	Phvul.008G147400	+
Phvul.010G165800	14289	0.0114122	-6.45328	0.302738	-21.3164	8.002e-101	3.9418e-99	Phvul.010G165800.2.p	PF08547,PF05368,PF13460	PTHR10366,PTHR10366:SF343	KOG1203	1.3.1.75			AT1G16720.1	HCF173	high chlorophyll fluorescence phenotype 173			Absent		Chr10	44233330	44240246	Phvul.010G165800	-
Phvul.003G195800	880.419	0.164247	-2.60606	0.122307	-21.3074	9.6856e-101	4.7619e-99	Phvul.003G195800.2.p	PF01535,PF13041	PTHR24015,PTHR24015:SF726					AT1G74850.1	PTAC2	plastid transcriptionally active 2			Absent		Chr03	42003090	42010553	Phvul.003G195800	-
Phvul.010G112100	6005.09	0.00555947	-7.49084	0.351563	-21.3072	9.7322e-101	4.7755e-99	Phvul.010G112100.1.p		PTHR11177,PTHR11177:SF167			K17525		AT4G01050.1	TROL	thylakoid rhodanese-like			Absent		Chr10	38726531	38731867	Phvul.010G112100	-
Phvul.004G023200	422.238	0.00431101	-7.85776	0.369088	-21.2897	1.4152e-100	6.9311e-99	Phvul.004G023200.1.p	PF03372	PTHR11200,PTHR11200:SF168	KOG0565		K01099		AT3G63240.1		DNAse I-like superfamily protein			Absent		Chr04	2679694	2683362	Phvul.004G023200	-
Phvul.001G173900	7320.49	0.0355119	-4.81555	0.226296	-21.2799	1.7445e-100	8.5271e-99	Phvul.001G173900.1.p	PF13911	PTHR28630,PTHR28630:SF5	KOG4498				AT2G37240.1		Thioredoxin superfamily protein			Absent		Chr01	43047398	43050358	Phvul.001G173900	+
Phvul.001G165200	2962.42	0.000141315	-12.7888	0.601214	-21.2716	2.0804e-100	1.01497e-98	Phvul.001G165200.1.p	PF03912	PTHR34963,PTHR34963:SF2			K08903	GO:0016020,GO:0015979,GO:0009654,GO:0009523	AT4G28660.2	PSB28	photosystem II reaction center PSB28 protein			Absent	Photosynthesis	Chr01	41938738	41939704	Phvul.001G165200	+
Phvul.003G238100	524.788	219.802	7.78006	0.365794	21.2689	2.2017e-100	1.07208e-98	Phvul.003G238100.1.p	PF13414	PTHR22904,PTHR22904:SF381					AT5G43120.1		ARM-repeat/Tetratricopeptide repeat (TPR)-like protein			Absent		Chr03	47212957	47215172	Phvul.003G238100	-
Phvul.004G019800	930.178	0.0746277	-3.74415	0.17621	-21.2482	3.4275e-100	1.66578e-98	Phvul.004G019800.1.p		PTHR35756,PTHR35756:SF1					AT5G14910.1		Heavy metal transport/detoxification superfamily protein			Absent		Chr04	2331722	2334844	Phvul.004G019800	+
Phvul.007G125900	1238.85	0.0680323	-3.87764	0.182637	-21.2314	4.8944e-100	2.37415e-98	Phvul.007G125900.1.p		PTHR38940,PTHR38940:SF1					AT5G43630.1	TZP	zinc knuckle (CCHC-type) family protein			Absent		Chr07	20200717	20205834	Phvul.007G125900	+
Phvul.006G056300	666.948	0.000757534	-10.3664	0.488395	-21.2254	5.5592e-100	2.6915e-98	Phvul.006G056300.1.p		PTHR34947,PTHR34947:SF2					AT3G13130.1					Absent		Chr06	16270371	16271338	Phvul.006G056300	+
Phvul.002G287200	1114.4	0.0210195	-5.57213	0.262576	-21.221	6.1112e-100	2.95314e-98	Phvul.002G287200.1.p	PF07876	PTHR33178,PTHR33178:SF1					AT2G32500.1		Stress responsive alpha-beta barrel domain protein			Absent		Chr02	45630068	45636846	Phvul.002G287200	+
Phvul.007G271800	961.219	1604.01	10.6475	0.501932	21.213	7.2473e-100	3.4955e-98	Phvul.007G271800.1.p	PF03479	PTHR31100,PTHR31100:SF3					AT4G14465.1	AHL20	AT-hook motif nuclear-localized protein 20			Absent		Chr07	39308748	39309554	Phvul.007G271800	-
Phvul.002G226000	305.771	16.5104	4.0453	0.190755	21.2068	8.2722e-100	3.98226e-98	Phvul.002G226000.1.p	PF06749	PTHR31769,PTHR31769:SF16					AT1G61065.1		Protein of unknown function (DUF1218)			Absent		Chr02	39751610	39756313	Phvul.002G226000	+
Phvul.001G054800	269.656	0.0041218	-7.92251	0.373843	-21.1921	1.1302e-99	5.4306e-98	Phvul.001G054800.1.p	PF14226,PF03171	PTHR10209,PTHR10209:SF119	KOG0143	4.2.3.19		GO:0055114,GO:0016491	AT1G52820.1		2-oxoglutarate (2OG) and Fe(II)-dependent oxygenase superfamily protein			Absent		Chr01	6125335	6128136	Phvul.001G054800	+
Phvul.003G114100	3813.5	0.00681547	-7.19697	0.33962	-21.1912	1.1506e-99	5.51816e-98	Phvul.003G114100.1.p	PF07719	PTHR11246,PTHR11246:SF11					AT3G17040.1	HCF107	high chlorophyll fluorescent 107			Absent		Chr03	29097271	29101747	Phvul.003G114100	-
Phvul.008G053500	1563.25	0.00602225	-7.37548	0.348175	-21.1832	1.363e-99	6.52429e-98	Phvul.008G053500.1.p	PF10184	PTHR36334,PTHR36334:SF1					AT1G65230.1		Uncharacterized conserved protein (DUF2358)			Absent		Chr08	4742074	4745147	Phvul.008G053500	-
Phvul.001G138200	575.418	0.101177	-3.30505	0.15623	-21.1551	2.4768e-99	1.18336e-97	Phvul.001G138200.6.p	PF00010	PTHR12565,PTHR12565:SF112				GO:0046983	AT3G57800.2		basic helix-loop-helix (bHLH) DNA-binding superfamily protein			Absent		Chr01	37904867	37915749	Phvul.001G138200	-
Phvul.008G119600	1591.61	0.0206024	-5.60105	0.264839	-21.1489	2.8246e-99	1.34702e-97	Phvul.008G119600.1.p	PF13460	PTHR14194,PTHR14194:SF78					AT2G37660.1		NAD(P)-binding Rossmann-fold superfamily protein			Absent		Chr08	14793123	14805208	Phvul.008G119600	+
Phvul.004G013000	633.711	38.3962	5.26289	0.24889	21.1455	3.0375e-99	1.44582e-97	Phvul.004G013000.1.p	PF00931	PTHR23155,PTHR23155:SF414	KOG4658			GO:0043531	AT3G14470.1		NB-ARC domain-containing disease resistance protein			Absent		Chr04	1450903	1456425	Phvul.004G013000	+
Phvul.008G196500	7392.13	0.00150192	-9.37898	0.443892	-21.1289	4.3108e-99	2.04808e-97	Phvul.008G196500.1.p	PF01789	PTHR31407,PTHR31407:SF6			K02717	GO:0019898,GO:0015979,GO:0009654,GO:0009523,GO:0005509	AT1G06680.1	OE23,OEE2,PSBP-1,PSII-P	photosystem II subunit P-1			Absent	Photosynthesis	Chr08	54075074	54077419	Phvul.008G196500	-
Phvul.007G086000	264.568	0.0205945	-5.6016	0.265677	-21.0842	1.1105e-98	5.26619e-97	Phvul.007G086000.1.p	PF02325	PTHR33219,PTHR33219:SF1			K02221	GO:0016020	AT5G36120.1	atylmg3,CCB3,YLMG3	cofactor assembly, complex C (B6F)			Absent		Chr07	8699356	8702589	Phvul.007G086000	-
Phvul.010G142700	1053.75	0.0654253	-3.93401	0.186601	-21.0824	1.15286e-98	5.45687e-97	Phvul.010G142700.1.p	PF07687,PF01546	PTHR11014,PTHR11014:SF55			K14664	GO:0016787,GO:0008152	AT1G51760.1	IAR3,JR3	peptidase M20/M25/M40 family protein			Absent		Chr10	42483141	42486072	Phvul.010G142700	+
Phvul.003G058100	282.843	128.757	7.00851	0.332725	21.064	1.70224e-98	8.04231e-97	Phvul.003G058100.1.p	PF05057	PTHR31828,PTHR31828:SF1	KOG4569	3.1.1.32			AT4G18550.1		alpha/beta-Hydrolases superfamily protein			Absent		Chr03	7860924	7863411	Phvul.003G058100	+
Phvul.005G005700	912.486	0.249281	-2.00416	0.0951564	-21.0617	1.78618e-98	8.42322e-97	Phvul.005G005700.1.p	PF02575	PTHR33449,PTHR33449:SF1					AT2G24020.1		Uncharacterised BCR, YbaB family COG0718			Absent		Chr05	457611	460908	Phvul.005G005700	-
Phvul.009G205700	747.118	0.238842	-2.06587	0.0981455	-21.0491	2.33261e-98	1.09797e-96	Phvul.009G205700.1.p	PF00459	PTHR20854,PTHR20854:SF17	KOG2951	3.1.3.25	K01092	GO:0046854	AT1G31190.1	IMPL1	myo-inositol monophosphatase like 1			Absent	Inositol phosphate metabolism; Metabolic pathways; Biosynthesis of secondary metabolites; Phosphatidylinositol signaling system	Chr09	31171009	31194631	Phvul.009G205700	-
Phvul.007G096800	1209.34	0.194276	-2.36382	0.112413	-21.028	3.63482e-98	1.70776e-96	Phvul.007G096800.1.p	PF01656	PTHR10803	KOG2825	3.6.3.16	K01551	GO:0016887,GO:0005524	AT3G10350.1		P-loop containing nucleoside triphosphate hydrolases superfamily protein			Absent		Chr07	10377344	10388619	Phvul.007G096800	+
Phvul.002G039100	843.811	579.843	9.17952	0.43685	21.013	4.98862e-98	2.3395e-96	Phvul.002G039100.1.p	PF08541,PF00195	PTHR11877,PTHR11877:SF27		2.3.1.74	K00660	GO:0016747,GO:0008610	AT5G13930.1	ATCHS,CHS,TT4	Chalcone and stilbene synthase family protein			Absent	Flavonoid biosynthesis; Metabolic pathways; Biosynthesis of secondary metabolites; Circadian rhythm - plant	Chr02	3744175	3745756	Phvul.002G039100	+
Phvul.009G037900	295.779	0.00267884	-8.54418	0.406625	-21.0124	5.04835e-98	2.36315e-96	Phvul.009G037900.1.p	PF04770	PTHR31948,PTHR31948:SF20					AT4G24660.1	ATHB22,HB22,MEE68	homeobox protein 22	ZF-HD	homeobox protein 22	Absent		Chr09	8064149	8066279	Phvul.009G037900	-
Phvul.003G230200	898.948	0.121114	-3.04557	0.145014	-21.0019	6.30334e-98	2.94519e-96	Phvul.003G230200.1.p	PF00111	PTHR19370,PTHR19370:SF109			K02639	GO:0051536,GO:0009055	AT1G32550.1		2Fe-2S ferredoxin-like superfamily protein			Absent	Photosynthesis	Chr03	46189556	46194994	Phvul.003G230200	-
Phvul.008G014100	139.553	0.0317263	-4.97818	0.237109	-20.9953	7.23956e-98	3.37643e-96	Phvul.008G014100.1.p		PTHR33149,PTHR33149:SF2		1.10.3.9			ATCG00270.1		photosystem II reaction center protein D			Absent		Chr08	1154617	1154871	Phvul.008G014100	-
Phvul.011G210100	1549.48	1940.51	10.9222	0.520262	20.9937	7.49057e-98	3.48709e-96	Phvul.011G210100.1.p		PTHR35290,PTHR35290:SF2					AT2G16385.1					Absent		Chr11	52736445	52739134	Phvul.011G210100	-
Phvul.003G206700	2467.54	0.0490726	-4.34894	0.207178	-20.9914	7.86785e-98	3.65603e-96	Phvul.003G206700.1.p	PF00076	PTHR24012	KOG0131		K11294	GO:0003676	AT5G50250.1	CP31B	chloroplast RNA-binding protein 31B			Absent		Chr03	43236632	43239212	Phvul.003G206700	+
Phvul.010G006500	4581.07	0.00736582	-7.08494	0.337756	-20.9765	1.07505e-97	4.98641e-96	Phvul.010G006500.1.p	PF04832	PTHR11220					AT2G37970.1	SOUL-1	SOUL heme-binding family protein			Absent		Chr10	1009770	1010619	Phvul.010G006500	+
Phvul.011G072900	352.431	0.00198258	-8.97841	0.428051	-20.9751	1.10817e-97	5.13067e-96	Phvul.011G072900.1.p							AT5G60400.3					Absent		Chr11	6720704	6721306	Phvul.011G072900	+
Phvul.005G031600	186.154	7.37581	2.8828	0.137518	20.9631	1.42561e-97	6.58839e-96	Phvul.005G031600.1.p	PF08659	PTHR24322,PTHR24322:SF301	KOG0725	1.1.1.288,1.1.1.223,1.1.1.243	K09841		AT1G52340.1	ABA2,ATABA2,ATSDR1,GIN1,ISI4,SDR1,SIS4,SRE1	NAD(P)-binding Rossmann-fold superfamily protein			Absent	Carotenoid biosynthesis; Metabolic pathways; Biosynthesis of secondary metabolites	Chr05	2922374	2924479	Phvul.005G031600	+
Phvul.002G262400	1291.82	0.00276349	-8.49929	0.405819	-20.9436	2.14751e-97	9.90659e-96	Phvul.002G262400.3.p	PF00254	PTHR10516,PTHR10516:SF269	KOG0544	5.2.1.8		GO:0006457	AT4G39710.1	FKBP16-2	FK506-binding protein 16-2			Absent		Chr02	43422633	43424887	Phvul.002G262400	+
Phvul.002G023500	2642.68	0.0850458	-3.55562	0.169986	-20.9172	3.73773e-97	1.72112e-95	Phvul.002G023500.1.p	PF00085	PTHR10438,PTHR10438:SF272	KOG0907	5.3.4.1		GO:0045454,GO:0015035,GO:0006662	AT4G37200.1	HCF164	Thioredoxin superfamily protein			Absent		Chr02	2458280	2460153	Phvul.002G023500	-
Phvul.010G102000	684.18	0.00213115	-8.87415	0.424593	-20.9004	5.31418e-97	2.4426e-95	Phvul.010G102000.1.p	PF02458	PTHR31623,PTHR31623:SF6		2.3.1.150		GO:0016747	AT3G26040.1		HXXXD-type acyl-transferase family protein			Absent		Chr10	37099748	37101333	Phvul.010G102000	+
Phvul.011G025700	336.876	0.00471013	-7.73002	0.369971	-20.8936	6.1273e-97	2.81126e-95	Phvul.011G025700.1.p	PF00230	PTHR19139,PTHR19139:SF172	KOG0223		K09866	GO:0016020,GO:0006810,GO:0005215	AT3G61430.1	ATPIP1,PIP1,PIP1;1,PIP1A	plasma membrane intrinsic protein 1A			Absent		Chr11	2301184	2302770	Phvul.011G025700	-
Phvul.008G116200	790.066	0.000712016	-10.4558	0.500868	-20.8754	8.96776e-97	4.10707e-95	Phvul.008G116200.2.p	PF08659	PTHR24322,PTHR24322:SF593	KOG0725	1.1.1.206	K08081		AT5G06060.1		NAD(P)-binding Rossmann-fold superfamily protein			Absent	Tropane, piperidine and pyridine alkaloid biosynthesis; Metabolic pathways; Biosynthesis of secondary metabolites	Chr08	13903700	13915796	Phvul.008G116200	-
Phvul.010G140700	941.869	0.00731866	-7.0942	0.340106	-20.8588	1.26723e-96	5.79326e-95	Phvul.010G140700.2.p	PF06888	PTHR20889,PTHR20889:SF4	KOG3120	3.6.1.1	K13248	GO:0016791,GO:0008152	AT1G73010.1	ATPS2,PS2	phosphate starvation-induced gene 2			Absent	Vitamin B6 metabolism; Metabolic pathways; Biosynthesis of cofactors	Chr10	42283019	42285118	Phvul.010G140700	-
Phvul.L002032	1307.44	0.114182	-3.1306	0.150095	-20.8574	1.30533e-96	5.9567e-95	Phvul.L002032.1.p	PF11282	PTHR36802,PTHR36802:SF1					AT5G37360.1					Absent		scaffold_12	453359	456171	Phvul.L002032	+
Phvul.001G035600	1164.8	0.000358017	-11.4477	0.549471	-20.834	2.12912e-96	9.69858e-95	Phvul.001G035600.1.p	PF00320	PTHR10071,PTHR10071:SF191				GO:0043565,GO:0008270,GO:0006355,GO:0003700	AT5G56860.1	GATA21,GNC	GATA type zinc finger transcription factor family protein	GATA	cytokinin-responsive gata factor 1	Absent		Chr01	3333687	3335909	Phvul.001G035600	-
Phvul.002G333700	1724.64	0.0860644	-3.53844	0.169964	-20.8188	2.9262e-96	1.33056e-94	Phvul.002G333700.1.p		PTHR36383					AT4G24090.1					Absent		Chr02	49663675	49666263	Phvul.002G333700	+
Phvul.002G076100	751.246	30.6297	4.93686	0.237166	20.8161	3.09429e-96	1.40447e-94	Phvul.002G076100.2.p												Absent		Chr02	11605002	11605816	Phvul.002G076100	-
Phvul.011G158400	1511.98	4.23328	2.08178	0.100016	20.8145	3.20022e-96	1.44997e-94	Phvul.011G158400.1.p		PTHR32219,PTHR32219:SF2				GO:0010155,GO:0005886,GO:0005783	AT4G27500.1	PPI1	proton pump interactor 1			Absent		Chr11	45111332	45115588	Phvul.011G158400	-
Phvul.008G050100	397.02	458.307	8.84017	0.425014	20.7997	4.35519e-96	1.96975e-94	Phvul.008G050100.1.p	PF03479	PTHR31100,PTHR31100:SF14					AT4G17800.1		Predicted AT-hook DNA-binding family protein			Absent		Chr08	4352525	4353889	Phvul.008G050100	+
Phvul.006G207300	7622.65	0.00997722	-6.64715	0.319607	-20.7979	4.52176e-96	2.04146e-94	Phvul.006G207300.1.p	PF00504	PTHR21649,PTHR21649:SF28			K08917	GO:0016020,GO:0009765	AT1G15820.1	CP24,LHCB6	light harvesting complex photosystem II subunit 6			Present	Photosynthesis - antenna proteins; Metabolic pathways	Chr06	30205595	30207866	Phvul.006G207300	-
Phvul.001G081632	501.323	141.139	7.14097	0.343438	20.7926	5.05146e-96	2.27656e-94	Phvul.001G081632.1.p	PF03479	PTHR31100,PTHR31100:SF3					AT4G14465.1	AHL20	AT-hook motif nuclear-localized protein 20			Absent		Chr01	12159319	12160837	Phvul.001G081632	-
Phvul.007G152600	3065.12	0.00243008	-8.68478	0.41801	-20.7765	7.06126e-96	3.17669e-94	Phvul.007G152600.1.p	PF00194	PTHR18952,PTHR18952:SF100	KOG0382	4.2.1.1	K01674		AT3G52720.1	ACA1,ATACA1,CAH1	alpha carbonic anhydrase 1			Absent	Nitrogen metabolism; Metabolic pathways	Chr07	25800710	25804799	Phvul.007G152600	-
Phvul.008G289700	39936.8	0.000945184	-10.0471	0.483656	-20.7733	7.55506e-96	3.39284e-94	Phvul.008G289700.1.p	PF00504	PTHR21649,PTHR21649:SF14			K08909	GO:0016020,GO:0009765	AT1G61520.3	LHCA3	photosystem I light harvesting complex gene 3			Absent	Photosynthesis - antenna proteins; Metabolic pathways	Chr08	62794473	62796156	Phvul.008G289700	-
Phvul.010G146100	519.015	0.000982237	-9.99164	0.481116	-20.7676	8.49445e-96	3.80797e-94	Phvul.010G146100.2.p	PF07911	PTHR33108,PTHR33108:SF14					AT5G25840.1		Protein of unknown function (DUF1677)			Absent		Chr10	42756737	42758241	Phvul.010G146100	-
Phvul.007G000300	1406.11	0.162077	-2.62525	0.126504	-20.7523	1.16763e-95	5.22516e-94	Phvul.007G000300.1.p	PF10063	PTHR36716,PTHR36716:SF2					AT1G28140.1					Absent		Chr07	12909	15060	Phvul.007G000300	-
Phvul.009G176600	155.982	0.061593	-4.02109	0.19402	-20.7252	2.05373e-95	9.17428e-94	Phvul.009G176600.6.p		PTHR11871,PTHR11871:SF12	KOG1354			GO:0008601,GO:0000159	AT1G51690.3	ATB ALPHA,B ALPHA	protein phosphatase 2A 55 kDa regulatory subunit B alpha isoform			Absent	mRNA surveillance pathway	Chr09	26261785	26282337	Phvul.009G176600	-
Phvul.011G172100	911.037	275.139	8.10402	0.391042	20.7242	2.09746e-95	9.3532e-94	Phvul.011G172100.1.p	PF00931	PTHR23155,PTHR23155:SF554	KOG4658			GO:0043531	AT4G27190.1		NB-ARC domain-containing disease resistance protein			Absent		Chr11	47994232	48004529	Phvul.011G172100	+
Phvul.010G161700	1435.46	0.0618374	-4.01538	0.194026	-20.695	3.84267e-95	1.71056e-93	Phvul.010G161700.1.p	PF09353	PTHR34051,PTHR34051:SF2					AT1G73060.1	LPA3	Low PSII Accumulation 3			Absent		Chr10	43989363	43993391	Phvul.010G161700	+
Phvul.005G123200	1107.83	0.00121384	-9.68621	0.468379	-20.6803	5.21362e-95	2.31678e-93	Phvul.005G123200.1.p	PF11250	PTHR33155,PTHR33155:SF9					AT5G22390.1		Protein of unknown function (DUF3049)			Absent		Chr05	36039621	36040692	Phvul.005G123200	-
Phvul.009G012900	1393.14	0.0424767	-4.55719	0.220378	-20.6789	5.3644e-95	2.37962e-93	Phvul.009G012900.1.p	PF02190	PTHR23327,PTHR23327:SF12	KOG4159	3.4.21.53		GO:0006508,GO:0004176	AT1G75460.1		ATP-dependent protease La (LON) domain protein			Absent		Chr09	2132949	2134074	Phvul.009G012900	+
Phvul.011G103000	4497.27	0.0186152	-5.74737	0.278151	-20.6628	7.49428e-95	3.31863e-93	Phvul.011G103000.1.p	PF02163	PTHR22939,PTHR22939:SF79		3.4.24.85		GO:0006508,GO:0004222	AT2G32480.1	ARASP	ARABIDOPSIS SERIN PROTEASE			Absent		Chr11	11477137	11481890	Phvul.011G103000	+
Phvul.007G278100	235.164	0.0987486	-3.3401	0.161701	-20.656	8.61455e-95	3.80808e-93	Phvul.007G278100.1.p	PF07224	PTHR33428,PTHR33428:SF1		3.1.1.14	K08099	GO:0047746,GO:0015996	AT5G43860.1	ATCLH2,CLH2	chlorophyllase 2			Absent	Porphyrin and chlorophyll metabolism; Metabolic pathways; Biosynthesis of secondary metabolites	Chr07	39799998	39802672	Phvul.007G278100	+
Phvul.011G025600	1582.79	0.103027	-3.27891	0.158756	-20.6537	9.03479e-95	3.98691e-93	Phvul.011G025600.1.p		PTHR34574,PTHR34574:SF2					AT4G38810.2		Calcium-binding EF-hand family protein			Absent		Chr11	2297024	2300860	Phvul.011G025600	+
Phvul.006G168100	1287.53	0.236289	-2.08137	0.10083	-20.6424	1.14205e-94	5.03097e-93	Phvul.006G168100.1.p		PTHR35720					AT2G34640.1	HMR,PTAC12	plastid transcriptionally active 12			Absent		Chr06	27065629	27071796	Phvul.006G168100	+
Phvul.011G031300	764.457	0.00289013	-8.43465	0.408648	-20.6404	1.1912e-94	5.2384e-93	Phvul.011G031300.2.p		PTHR37734,PTHR37734:SF1					AT3G19800.1		Protein of unknown function (DUF177)			Absent		Chr11	2899149	2902033	Phvul.011G031300	+
Phvul.001G165600	549.724	0.00345213	-8.1783	0.396634	-20.6193	1.84322e-94	8.09171e-93	Phvul.001G165600.1.p	PF00282	PTHR11999,PTHR11999:SF70		4.1.1.25	K01592	GO:0030170,GO:0019752,GO:0016831	AT2G20340.1		Pyridoxal phosphate (PLP)-dependent transferases superfamily protein			Absent	Tyrosine metabolism; Phenylalanine metabolism; Tryptophan metabolism; Indole alkaloid biosynthesis; Isoquinoline alkaloid biosynthesis; Betalain biosynthesis; Metabolic pathways; Biosynthesis of secondary metabolites	Chr01	41993409	42010485	Phvul.001G165600	+
Phvul.008G201800	925.403	0.167617	-2.57676	0.125032	-20.6088	2.2865e-94	1.00204e-92	Phvul.008G201800.1.p	PF00581,PF13616	PTHR10657	KOG3258	5.2.1.8			AT5G19370.1		rhodanese-like domain-containing protein / PPIC-type PPIASE domain-containing protein			Absent		Chr08	54860798	54864048	Phvul.008G201800	+
Phvul.005G170200	1198.04	0.000467017	-11.0642	0.537151	-20.598	2.85931e-94	1.25091e-92	Phvul.005G170200.1.p	PF00111	PTHR23426,PTHR23426:SF27				GO:0051536,GO:0009055	AT3G16250.1	NDF4	NDH-dependent cyclic electron flow 1			Absent		Chr05	39628691	39631209	Phvul.005G170200	+
Phvul.003G122500	781.209	103.556	6.69426	0.325544	20.5633	5.84974e-94	2.55479e-92	Phvul.003G122500.2.p	PF00005,PF00664	PTHR24221,PTHR24221:SF204		3.6.3.44		GO:0016887,GO:0005524,GO:0055085,GO:0042626,GO:0016021,GO:0006810	AT1G02520.1	PGP11	P-glycoprotein 11			Absent	ABC transporters	Chr03	30755475	30768887	Phvul.003G122500	+
Phvul.007G136300	394.648	30.2855	4.92055	0.239483	20.5466	8.26104e-94	3.6017e-92	Phvul.007G136300.1.p	PF00400,PF04564	PTHR22849,PTHR22849:SF31	KOG0279	2.7.11.7		GO:0005515,GO:0016567,GO:0004842	AT3G06880.2		Transducin/WD40 repeat-like superfamily protein			Absent		Chr07	21492362	21500231	Phvul.007G136300	+
Phvul.010G110000	3261.81	0.000942331	-10.0515	0.489489	-20.5346	1.05579e-93	4.59521e-92	Phvul.010G110000.1.p	PF11210	PTHR36341,PTHR36341:SF2					AT2G04039.1					Absent		Chr10	38359297	38361182	Phvul.010G110000	+
Phvul.003G045200	357.041	0.00597958	-7.38574	0.360115	-20.5094	1.77593e-93	7.71633e-92	Phvul.003G045200.1.p	PF04535	PTHR11615,PTHR11615:SF81					AT5G15290.1		Uncharacterised protein family (UPF0497)			Absent		Chr03	5302499	5304682	Phvul.003G045200	+
Phvul.008G094800	256.431	0.0037655	-8.05294	0.392842	-20.4992	2.18863e-93	9.49325e-92	Phvul.008G094800.1.p	PF00249	PTHR31314					AT2G38300.1		myb-like HTH transcriptional regulator family protein	G2-like	G2-like family protein	Absent		Chr08	9681839	9684032	Phvul.008G094800	+
Phvul.001G058600	6225	0.0136564	-6.19428	0.302226	-20.4955	2.35985e-93	1.02185e-91	Phvul.001G058600.1.p	PF03109	PTHR10566,PTHR10566:SF53	KOG1235	3.6.3.46			AT4G31390.1		Protein kinase superfamily protein			Absent		Chr01	6695699	6705842	Phvul.001G058600	+
Phvul.011G192200	106.86	15.2408	3.92987	0.191869	20.4821	3.11199e-93	1.34525e-91	Phvul.011G192200.1.p	PF00931	PTHR23155,PTHR23155:SF414	KOG4658			GO:0043531	AT3G14460.1		LRR and NB-ARC domains-containing disease resistance protein			Absent		Chr11	50578832	50582397	Phvul.011G192200	+
Phvul.007G050500	772.076	0.00369398	-8.08061	0.39489	-20.463	4.6064e-93	1.98787e-91	Phvul.007G050500.1.p	PF01657,PF07714	PTHR27002	KOG1187	2.7.11.1		GO:0006468,GO:0004672	AT4G05200.1	CRK25	cysteine-rich RLK (RECEPTOR-like protein kinase) 25			Absent		Chr07	4113113	4117181	Phvul.007G050500	-
Phvul.001G031100	1840.33	0.151796	-2.71979	0.132992	-20.4508	5.91341e-93	2.54758e-91	Phvul.001G031100.1.p	PF11255	PTHR35283,PTHR35283:SF2					AT1G44920.1					Absent		Chr01	2778956	2781697	Phvul.001G031100	+
Phvul.006G089700	124.808	0.13411	-2.89851	0.141832	-20.4363	7.95472e-93	3.4212e-91	Phvul.006G089700.6.p		PTHR35759					AT5G27710.1					Absent		Chr06	20115495	20119834	Phvul.006G089700	-
Phvul.003G008300	1394.74	0.00301412	-8.37405	0.410306	-20.4093	1.38282e-92	5.93724e-91	Phvul.003G008300.1.p	PF12171	PTHR10593,PTHR10593:SF38					AT2G02070.1	AtIDD5,IDD5	indeterminate(ID)-domain 5	C2H2	indeterminate(ID)-domain 5	Absent		Chr03	919373	926878	Phvul.003G008300	-
Phvul.011G086500	1490.17	0.0919285	-3.44334	0.168742	-20.406	1.4801e-92	6.3442e-91	Phvul.011G086500.1.p	PF01281,PF03948	PTHR21368,PTHR21368:SF18	KOG4607		K02939	GO:0006412,GO:0005840,GO:0005622,GO:0003735	AT3G44890.1	RPL9	ribosomal protein L9			Absent	Ribosome	Chr11	8257019	8260230	Phvul.011G086500	-
Phvul.005G071800	5865.97	0.0481146	-4.37738	0.214543	-20.4033	1.56416e-92	6.69325e-91	Phvul.005G071800.9.p	PF00069,PF00400	PTHR22847,PTHR22847:SF422				GO:0006468,GO:0005524,GO:0004672,GO:0005515	AT3G15354.1	SPA3	SPA1-related 3			Absent		Chr05	20584795	20590386	Phvul.005G071800	-
Phvul.001G264200	1657.82	0.258847	-1.94983	0.0956093	-20.3937	1.90199e-92	8.12517e-91	Phvul.001G264200.1.p	PF13450	PTHR10742,PTHR10742:SF278	KOG0029	1.3.5.5	K02293		AT4G14210.1	PDE226,PDS,PDS3	phytoene desaturase 3			Absent	Carotenoid biosynthesis; Metabolic pathways; Biosynthesis of secondary metabolites	Chr01	51068350	51075131	Phvul.001G264200	-
Phvul.008G151824	454.143	0.0653074	-3.93661	0.193052	-20.3915	1.99041e-92	8.48862e-91	Phvul.008G151824.1.p	PF01535,PF13041	PTHR24015,PTHR24015:SF572					AT3G04760.1		Pentatricopeptide repeat (PPR-like) superfamily protein			Absent		Chr08	40797503	40799581	Phvul.008G151824	+
Phvul.010G092700	789.2	0.239424	-2.06236	0.101284	-20.3623	3.61567e-92	1.53942e-90	Phvul.010G092700.3.p	PF01636	PTHR12149,PTHR12149:SF8	KOG3021	2.7.1.172			AT3G61080.1		Protein kinase superfamily protein			Absent		Chr10	35137799	35141513	Phvul.010G092700	+
Phvul.009G011100	70060.6	0.0279403	-5.16151	0.253538	-20.3579	3.9488e-92	1.67844e-90	Phvul.009G011100.1.p	PF06628,PF00199	PTHR11465,PTHR11465:SF19		1.11.1.6,1.11.1.21	K03781	GO:0055114,GO:0020037,GO:0004096,GO:0006979	AT4G35090.1	CAT2	catalase 2			Absent	Tryptophan metabolism; Glyoxylate and dicarboxylate metabolism; Metabolic pathways; Biosynthesis of secondary metabolites; Carbon metabolism; MAPK signaling pathway - plant; Peroxisome	Chr09	1899426	1903865	Phvul.009G011100	+
Phvul.005G075700	853.19	0.00059525	-10.7142	0.526376	-20.3547	4.22109e-92	1.79118e-90	Phvul.005G075700.1.p	PF06314	PTHR35467,PTHR35467:SF2				GO:0016829	AT1G28100.1					Absent		Chr05	16714886	16719912	Phvul.005G075700	+
Phvul.001G157100	7154.33	0.00937633	-6.73676	0.331317	-20.3333	6.53169e-92	2.76704e-90	Phvul.001G157100.2.p	PF07123	PTHR34552			K02721	GO:0015979,GO:0009523,GO:0009507	AT2G30570.1	PSBW	photosystem II reaction center W			Absent	Photosynthesis	Chr01	40875133	40876054	Phvul.001G157100	-
Phvul.001G212900	9426.27	0.00673276	-7.21459	0.355072	-20.3186	8.79738e-92	3.72066e-90	Phvul.001G212900.1.p	PF02672	PTHR33921,PTHR33921:SF2					AT3G62410.1	CP12,CP12-2	CP12 domain-containing protein 2			Absent		Chr01	46932977	46933970	Phvul.001G212900	-
Phvul.006G145100	28627.1	0.0256905	-5.28262	0.26009	-20.3108	1.03313e-91	4.36213e-90	Phvul.006G145100.1.p	PF04755	PTHR31906,PTHR31906:SF5					AT4G04020.1	FIB	fibrillin			Absent		Chr06	25095300	25097316	Phvul.006G145100	+
Phvul.003G214800	908.34	28.6864	4.8423	0.23855	20.2989	1.31601e-91	5.54732e-90	Phvul.003G214800.1.p	PF08263,PF13855,PF00069	PTHR27006,PTHR27006:SF2	KOG1187	2.7.11.1		GO:0005515,GO:0006468,GO:0005524,GO:0004672	AT4G22730.1		Leucine-rich repeat protein kinase family protein			Absent		Chr03	44157708	44161136	Phvul.003G214800	+
Phvul.009G237600	1295.27	0.000322527	-11.5983	0.571737	-20.2861	1.70767e-91	7.18636e-90	Phvul.009G237600.1.p	PF13676,PF00931	PTHR11017,PTHR11017:SF163	KOG4658			GO:0007165,GO:0005515,GO:0043531	AT5G17680.1		disease resistance protein (TIR-NBS-LRR class), putative			Absent		Chr09	35588161	35594392	Phvul.009G237600	+
Phvul.002G057400	757.777	0.000549781	-10.8289	0.534174	-20.2722	2.26483e-91	9.51527e-90	Phvul.002G057400.1.p	PF00551	PTHR10520,PTHR10520:SF7	KOG3076	3.5.1.10	K01433	GO:0016742,GO:0009058,GO:0008864,GO:0006189	AT4G17360.1		Formyl transferase			Absent	Glyoxylate and dicarboxylate metabolism; One carbon pool by folate	Chr02	5996945	5999217	Phvul.002G057400	-
Phvul.001G088800	434.729	0.274584	-1.86468	0.0920124	-20.2656	2.59009e-91	1.08638e-89	Phvul.001G088800.2.p	PF09366	PTHR34131,PTHR34131:SF2					AT4G31115.1		Protein of unknown function (DUF1997)			Absent		Chr01	14069615	14079319	Phvul.001G088800	-
Phvul.003G230600	450.174	614.402	9.26304	0.457303	20.2558	3.15838e-91	1.32256e-89	Phvul.003G230600.1.p	PF03479	PTHR31100,PTHR31100:SF14					AT4G17800.1		Predicted AT-hook DNA-binding family protein			Absent		Chr03	46229665	46230522	Phvul.003G230600	-
Phvul.009G081400	2812.43	0.0055742	-7.48702	0.369638	-20.255	3.20982e-91	1.3419e-89	Phvul.009G081400.1.p	PF06596	PTHR34455,PTHR34455:SF1				GO:0016020,GO:0015979,GO:0009523	AT2G06520.1	PSBX	photosystem II subunit X			Absent		Chr09	13413239	13413876	Phvul.009G081400	+
Phvul.001G148600	165.254	0.0262766	-5.25008	0.259256	-20.2505	3.5136e-91	1.46648e-89	Phvul.001G148600.3.p		PTHR33739,PTHR33739:SF2					AT3G23590.1	MED33A,RFR1	REF4-related 1			Absent		Chr01	39550592	39560032	Phvul.001G148600	+
Phvul.001G101900	881.409	0.000638716	-10.6125	0.524609	-20.2294	5.39312e-91	2.24725e-89	Phvul.001G101900.1.p	PF03765,PF00650	PTHR10174,PTHR10174:SF128	KOG1470				AT1G22180.2		Sec14p-like phosphatidylinositol transfer family protein			Absent		Chr01	20854044	20857155	Phvul.001G101900	-
Phvul.008G107300	652.746	0.108066	-3.21001	0.158687	-20.2286	5.48324e-91	2.28106e-89	Phvul.008G107300.1.p		PTHR35731,PTHR35731:SF1					AT3G09050.1					Absent		Chr08	11937582	11938838	Phvul.008G107300	+
Phvul.002G238600	319.189	244.711	7.93494	0.392394	20.2219	6.28706e-91	2.61119e-89	Phvul.002G238600.1.p	PF04852	PTHR31165,PTHR31165:SF8					AT2G42610.1	LSH10	Protein of unknown function (DUF640)			Absent		Chr02	41013035	41021612	Phvul.002G238600	+
Phvul.008G176700	844.439	0.00143358	-9.44616	0.467289	-20.2148	7.25216e-91	3.0071e-89	Phvul.008G176700.2.p	PF00141	PTHR31356,PTHR31356:SF6		1.11.1.11		GO:0055114,GO:0020037,GO:0006979,GO:0004601	AT4G09010.1	APX4,TL29	ascorbate peroxidase 4			Absent	Ascorbate and aldarate metabolism; Glutathione metabolism; Metabolic pathways	Chr08	49858760	49863803	Phvul.008G176700	-
Phvul.010G152500	1021.89	0.00132212	-9.56294	0.473214	-20.2085	8.24131e-91	3.41169e-89	Phvul.010G152500.3.p	PF08370,PF00005,PF01061	PTHR19241,PTHR19241:SF219		3.6.3.25		GO:0016887,GO:0005524,GO:0016020	AT1G15520.1	ABCG40,ATABCG40,ATPDR12,PDR12	pleiotropic drug resistance 12			Present		Chr10	43253329	43261866	Phvul.010G152500	-
Phvul.007G172500	2491.38	11.7562	3.55535	0.175935	20.2084	8.26537e-91	3.41608e-89	Phvul.007G172500.1.p		PTHR34798,PTHR34798:SF1					AT3G22380.2	TIC	time for coffee			Absent		Chr07	28921204	28926741	Phvul.007G172500	+
Phvul.009G225500	1031.56	0.00040456	-11.2714	0.558495	-20.1817	1.41925e-90	5.85624e-89	Phvul.009G225500.1.p	PF00504	PTHR21649,PTHR21649:SF5			K08908	GO:0016020,GO:0009765	AT1G19150.1	LHCA2*1,LHCA6	photosystem I light harvesting complex gene 6			Absent	Photosynthesis - antenna proteins; Metabolic pathways	Chr09	34007140	34008533	Phvul.009G225500	+
Phvul.005G169400	1947.6	7.29171	2.86626	0.142039	20.1793	1.48768e-90	6.12867e-89	Phvul.005G169400.1.p	PF00854	PTHR11654,PTHR11654:SF157				GO:0016020,GO:0006810,GO:0005215	AT1G52190.1		Major facilitator superfamily protein			Absent		Chr05	39573121	39576407	Phvul.005G169400	-
Phvul.006G178400	1709.34	0.00993368	-6.65346	0.32976	-20.1767	1.56978e-90	6.45641e-89	Phvul.006G178400.1.p	PF01078	PTHR32039,PTHR32039:SF9		6.6.1.1	K03405	GO:0016851,GO:0015995,GO:0015979	AT4G18480.1	CH-42,CH42,CHL11,CHLI-1,CHLI1	P-loop containing nucleoside triphosphate hydrolases superfamily protein			Absent	Porphyrin and chlorophyll metabolism; Metabolic pathways; Biosynthesis of secondary metabolites	Chr06	28081647	28084232	Phvul.006G178400	+
Phvul.009G010500	734.753	0.224595	-2.1546	0.106918	-20.1519	2.58998e-90	1.06352e-88	Phvul.009G010500.1.p	PF05542	PTHR33598,PTHR33598:SF4					AT1G63610.2					Absent		Chr09	1849171	1853852	Phvul.009G010500	+
Phvul.011G070700	1384.53	0.137354	-2.86403	0.14224	-20.1353	3.62321e-90	1.4854e-88	Phvul.011G070700.3.p	PF00072	PTHR26402,PTHR26402:SF525				GO:0000160	AT5G60100.2	APRR3,PRR3	pseudo-response regulator 3			Absent	Circadian rhythm - plant	Chr11	6387815	6396482	Phvul.011G070700	-
Phvul.007G201400	835.613	19.7745	4.30557	0.213947	20.1245	4.50428e-90	1.84363e-88	Phvul.007G201400.1.p	PF03789,PF05920,PF03790,PF03791	PTHR11850,PTHR11850:SF102	KOG0773			GO:0003677,GO:0006355,GO:0005634	AT1G70510.1	ATK1,KNAT2	KNOTTED-like from Arabidopsis thaliana 2	TALE	KNOTTED-like from Arabidopsis thaliana 2	Absent		Chr07	32412463	32416692	Phvul.007G201400	-
Phvul.010G001500	572.121	0.000727255	-10.4253	0.518131	-20.1209	4.84234e-90	1.97882e-88	Phvul.010G001500.2.p	PF01699	PTHR31503,PTHR31503:SF1			K07300	GO:0055085,GO:0016021	AT3G51860.1	ATCAX3,ATHCX1,CAX1-LIKE,CAX3	cation exchanger 3			Absent		Chr10	412065	416468	Phvul.010G001500	+
Phvul.010G068100	208.444	0.0150216	-6.05681	0.301208	-20.1084	6.23186e-90	2.54256e-88	Phvul.010G068100.1.p	PF00421	PTHR33180,PTHR33180:SF4			K02705	GO:0019684,GO:0016168,GO:0016020,GO:0009767,GO:0009521	ATCG00280.1		photosystem II reaction center protein C			Absent	Photosynthesis; Metabolic pathways	Chr10	29846983	29847571	Phvul.010G068100	+
Phvul.004G094094	328.137	0.00479556	-7.70409	0.383139	-20.1078	6.30308e-90	2.56749e-88	Phvul.004G094094.3.p	PF00560,PF08263	PTHR27004,PTHR27004:SF27		3.2.1.15		GO:0005515	AT2G34930.1		disease resistance family protein / LRR family protein			Absent		Chr04	27042572	27048091	Phvul.004G094094	-
Phvul.007G180000	594.391	0.0501069	-4.31885	0.214789	-20.1074	6.36139e-90	2.5871e-88	Phvul.007G180000.1.p	PF09353	PTHR35509,PTHR35509:SF1					AT5G27560.1		Domain of unknown function (DUF1995)			Absent		Chr07	30045049	30048976	Phvul.007G180000	+
Phvul.002G158700	1262.63	0.00134722	-9.5358	0.474668	-20.0894	9.13085e-90	3.70748e-88	Phvul.002G158700.3.p		PTHR31152					AT4G23470.3		PLAC8 family protein			Absent		Chr02	31332558	31334644	Phvul.002G158700	+
Phvul.005G153500	3872.93	0.00597015	-7.38802	0.367881	-20.0826	1.04718e-89	4.24519e-88	Phvul.005G153500.1.p	PF00643	PTHR31832,PTHR31832:SF8				GO:0008270,GO:0005622	AT1G06040.1	STO	B-box zinc finger family protein	DBB	DBB family protein	Absent		Chr05	38325489	38327921	Phvul.005G153500	-
Phvul.004G163700	824.411	0.13351	-2.90498	0.144653	-20.0824	1.05204e-89	4.2581e-88	Phvul.004G163700.1.p		PTHR35757					AT5G19540.1					Absent		Chr04	46808838	46812840	Phvul.004G163700	-
Phvul.004G080700	5364.53	0.0589527	-4.0843	0.203452	-20.075	1.22083e-89	4.93338e-88	Phvul.004G080700.1.p		PTHR33646,PTHR33646:SF2					AT5G18130.1					Absent		Chr04	19194012	19195908	Phvul.004G080700	-
Phvul.008G161000	287.73	0.021793	-5.51999	0.274985	-20.0738	1.2511e-89	5.04769e-88	Phvul.008G161000.1.p	PF08417,PF00355	PTHR21266,PTHR21266:SF19		1.14.13.122	K13600	GO:0055114,GO:0010277,GO:0051537,GO:0016491	AT1G44446.1	ATCAO,CAO,CH1	Pheophorbide a oxygenase family protein with Rieske [2Fe-2S] domain			Absent	Porphyrin and chlorophyll metabolism; Metabolic pathways; Biosynthesis of secondary metabolites	Chr08	43784241	43789189	Phvul.008G161000	-
Phvul.005G123800	1132.99	0.000368684	-11.4053	0.569795	-20.0165	3.95321e-89	1.59243e-87	Phvul.005G123800.1.p		PTHR34207					AT3G52740.1					Absent		Chr05	36087411	36087806	Phvul.005G123800	-
Phvul.005G036200	983.46	0.000424409	-11.2023	0.55986	-20.009	4.59381e-89	1.84756e-87	Phvul.005G036200.1.p												Absent		Chr05	3434087	3434530	Phvul.005G036200	+
Phvul.008G133800	1083.99	0.0753543	-3.73017	0.186503	-20.0006	5.44162e-89	2.18507e-87	Phvul.008G133800.2.p	PF11998	PTHR35498,PTHR35498:SF1					AT4G28740.1					Absent		Chr08	22279980	22282410	Phvul.008G133800	-
Phvul.010G017300	1733.75	0.0221686	-5.49534	0.274793	-19.9981	5.71776e-89	2.29234e-87	Phvul.010G017300.1.p	PF00248	PTHR11732,PTHR11732:SF223	KOG1577	1.1.1.210			AT2G37770.2		NAD(P)-linked oxidoreductase superfamily protein			Absent	Glycolysis / Gluconeogenesis; Pentose and glucuronate interconversions; Ascorbate and aldarate metabolism; Glycerolipid metabolism; Pyruvate metabolism; Metabolic pathways; Biosynthesis of secondary metabolites; Biosynthesis of cofactors	Chr10	2564289	2570222	Phvul.010G017300	-
Phvul.007G259700	1597.04	0.0932508	-3.42274	0.171279	-19.9834	7.67793e-89	3.07335e-87	Phvul.007G259700.1.p	PF04755	PTHR31906,PTHR31906:SF16					AT2G42130.4		Plastid-lipid associated protein PAP / fibrillin family protein			Absent		Chr07	38117033	38122560	Phvul.007G259700	-
Phvul.009G150600	1085.04	0.00322144	-8.27808	0.41468	-19.9625	1.16617e-88	4.66064e-87	Phvul.009G150600.1.p	PF11910	PTHR36728,PTHR36728:SF2				GO:0055114,GO:0016655,GO:0005886	AT1G74880.1	NDH-O	NAD(P)H:plastoquinone dehydrogenase complex subunit O			Absent		Chr09	22406909	22408508	Phvul.009G150600	-
Phvul.007G182300	378.726	0.00664142	-7.23429	0.362523	-19.9554	1.34552e-88	5.36898e-87	Phvul.007G182300.2.p		PTHR37764,PTHR37764:SF1					AT5G27390.1		Mog1/PsbP/DUF1795-like photosystem II reaction center PsbP family protein			Absent		Chr07	30236538	30238882	Phvul.007G182300	-
Phvul.006G000100	856.313	0.000596413	-10.7114	0.536803	-19.9541	1.38185e-88	5.50531e-87	Phvul.006G000100.1.p	PF03169	PTHR22601,PTHR22601:SF12				GO:0055085	AT4G10770.1	ATOPT7,OPT7	oligopeptide transporter 7			Absent		Chr06	136418	142891	Phvul.006G000100	-
Phvul.008G158130	470.899	0.00266523	-8.55152	0.428941	-19.9363	1.96925e-88	7.83325e-87	Phvul.008G158130.2.p	PF08241	PTHR10108,PTHR10108:SF795	KOG1271	2.1.1.79		GO:0008168,GO:0008152	AT3G23530.1		Cyclopropane-fatty-acyl-phospholipid synthase			Absent		Chr08	39340280	39349917	Phvul.008G158130	-
Phvul.009G056700	7479.93	0.00529653	-7.56074	0.379249	-19.9361	1.98007e-88	7.86396e-87	Phvul.009G056700.2.p		PTHR23172,PTHR23172:SF36	KOG0431				AT1G75100.1	JAC1	J-domain protein required for chloroplast accumulation response 1			Absent		Chr09	10691904	10700220	Phvul.009G056700	-
Phvul.008G005500	598.569	73.6173	6.20197	0.31111	19.935	2.02391e-88	8.02555e-87	Phvul.008G005500.1.p	PF03195	PTHR31304,PTHR31304:SF3					AT3G02550.1	LBD41	LOB domain-containing protein 41	LBD	LOB domain-containing protein 41	Absent		Chr08	510991	512518	Phvul.008G005500	+
Phvul.002G296008	378.737	0.00465669	-7.74648	0.388634	-19.9326	2.1232e-88	8.40615e-87	Phvul.002G296008.1.p							AT4G11110.1	SPA2	SPA1-related 2			Absent		Chr02	46503158	46504394	Phvul.002G296008	-
Phvul.008G015800	7327.95	2798.61	11.4505	0.57481	19.9205	2.70314e-88	1.06856e-86	Phvul.008G015800.1.p	PF00248	PTHR11732,PTHR11732:SF220	KOG1577	2.3.1.170			AT1G59960.1		NAD(P)-linked oxidoreductase superfamily protein			Absent	Flavonoid biosynthesis; Metabolic pathways; Biosynthesis of secondary metabolites	Chr08	1299787	1301970	Phvul.008G015800	+
Phvul.009G133900	4136.9	0.0133697	-6.22489	0.31321	-19.8745	6.76755e-88	2.67108e-86	Phvul.009G133900.1.p	PF13098	PTHR10438,PTHR10438:SF290	KOG0910	1.8.1.8	K03671	GO:0045454,GO:0015035,GO:0006662	AT3G15360.1	ATHM4,ATM4,TRX-M4	thioredoxin M-type 4			Absent		Chr09	20242748	20244455	Phvul.009G133900	+
Phvul.010G105000	1246.08	0.00182084	-9.10118	0.457994	-19.8718	7.13607e-88	2.81217e-86	Phvul.010G105000.2.p	PF10184	PTHR34123,PTHR34123:SF1					AT2G46100.1		Nuclear transport factor 2 (NTF2) family protein			Absent		Chr10	37609276	37611328	Phvul.010G105000	-
Phvul.002G165600	1453.43	0.0784898	-3.67135	0.184831	-19.8633	8.45758e-88	3.32778e-86	Phvul.002G165600.1.p	PF01078,PF13519	PTHR10338,PTHR10338:SF126		6.6.1.1	K03404	GO:0016851,GO:0015995,GO:0015979	AT1G08520.1	ALB-1V,ALB1,CHLD,PDE166,V157	ALBINA 1			Absent	Porphyrin and chlorophyll metabolism; Metabolic pathways; Biosynthesis of secondary metabolites	Chr02	32012379	32023834	Phvul.002G165600	+
Phvul.010G111200	954.759	0.00730548	-7.0968	0.357472	-19.8528	1.04319e-87	4.09828e-86	Phvul.010G111200.3.p	PF00069,PF00400	PTHR22847,PTHR22847:SF422	KOG0266			GO:0006468,GO:0005524,GO:0004672,GO:0005515	AT2G46340.1	SPA1	SPA (suppressor of phyA-105) protein family			Absent	Circadian rhythm - plant	Chr10	38523777	38530255	Phvul.010G111200	-
Phvul.006G059254	1417.14	0.17206	-2.53901	0.127934	-19.8463	1.18659e-87	4.65445e-86	Phvul.006G059254.1.p		PTHR34938,PTHR34938:SF1					AT1G56200.1	emb1303	embryo defective 1303			Absent		Chr06	16705153	16708390	Phvul.006G059254	+
Phvul.011G082200	327.899	23.9602	4.58257	0.230933	19.8437	1.24976e-87	4.89468e-86	Phvul.011G082200.3.p	PF05920,PF07526	PTHR11850,PTHR11850:SF125	KOG0773			GO:0006355,GO:0003677	AT2G27990.1	BLH8,PNF	BEL1-like homeodomain 8			Absent		Chr11	7654973	7661970	Phvul.011G082200	-
Phvul.007G187500	3696.49	7.24003	2.856	0.14395	19.8402	1.33917e-87	5.23677e-86	Phvul.007G187500.1.p	PF00010	PTHR16223,PTHR16223:SF38				GO:0046983	AT4G02590.2	UNE12	basic helix-loop-helix (bHLH) DNA-binding superfamily protein	bHLH	bHLH family protein	Absent		Chr07	30745526	30750185	Phvul.007G187500	+
Phvul.002G029100	593.131	0.000702028	-10.4762	0.528609	-19.8184	2.06529e-87	8.06381e-86	Phvul.002G029100.1.p		PTHR37231,PTHR37231:SF1					AT3G50685.1					Absent		Chr02	2987071	2987982	Phvul.002G029100	+
Phvul.004G170600	577.118	146.553	7.19528	0.363086	19.817	2.12307e-87	8.2767e-86	Phvul.004G170600.1.p	PF00005,PF00664	PTHR24221,PTHR24221:SF228		3.6.3.44	K05658	GO:0016887,GO:0005524,GO:0055085,GO:0042626,GO:0016021,GO:0006810	AT3G28345.1		ABC transporter family protein			Absent	ABC transporters	Chr04	47417707	47427921	Phvul.004G170600	+
Phvul.004G000400	4125.93	0.0441751	-4.50062	0.227232	-19.8062	2.62966e-87	1.02359e-85	Phvul.004G000400.1.p	PF02941	PTHR10949,PTHR10949:SF11		1.8.7.2		GO:0015979,GO:0051539,GO:0016992,GO:0009107	AT5G08410.1	FTRA2	ferredoxin/thioredoxin reductase subunit A (variable subunit) 2			Absent		Chr04	82813	83637	Phvul.004G000400	+
Phvul.002G237600	1084.94	18.6424	4.22052	0.213382	19.7791	4.50335e-87	1.75025e-85	Phvul.002G237600.1.p	PF00170	PTHR22952,PTHR22952:SF182				GO:0043565,GO:0006355,GO:0003700	AT1G75390.1	AtbZIP44,bZIP44	basic leucine-zipper 44	bZIP	basic leucine-zipper 44	Absent		Chr02	40891084	40892271	Phvul.002G237600	+
Phvul.007G094800	1048.62	0.179136	-2.48087	0.125431	-19.7788	4.52917e-87	1.75759e-85	Phvul.007G094800.1.p	PF00583	PTHR23091,PTHR23091:SF208		2.3.1.88		GO:0008080	AT2G39000.1		Acyl-CoA N-acyltransferases (NAT) superfamily protein			Absent		Chr07	10025201	10028145	Phvul.007G094800	+
Phvul.002G255100	466.534	9.15743	3.19494	0.161648	19.7648	5.98279e-87	2.31815e-85	Phvul.002G255100.1.p	PF00083	PTHR23505,PTHR23505:SF14	KOG1330			GO:0055085,GO:0022857,GO:0016021	AT5G10190.1		Major facilitator superfamily protein			Absent		Chr02	42740233	42744644	Phvul.002G255100	+
Phvul.004G001400	979.862	0.0756948	-3.72366	0.18843	-19.7615	6.38173e-87	2.46896e-85	Phvul.004G001400.1.p	PF00237	PTHR13501,PTHR13501:SF0			K02890	GO:0006412,GO:0005840,GO:0003735,GO:0015934	ATCG00810.1		ribosomal protein L22			Absent	Ribosome	Chr04	30058	31784	Phvul.004G001400	-
Phvul.001G007500	1611.22	0.0184231	-5.76234	0.29168	-19.7557	7.16737e-87	2.76869e-85	Phvul.001G007500.1.p		PTHR15852,PTHR15852:SF27		5.3.4.1			AT1G75690.1		DnaJ/Hsp40 cysteine-rich domain superfamily protein			Absent		Chr01	497885	501252	Phvul.001G007500	+
Phvul.002G040600	448.34	0.235142	-2.0884	0.1058	-19.739	9.97007e-87	3.84551e-85	Phvul.002G040600.1.p	PF00069	PTHR36796		2.7.11.1		GO:0006468,GO:0005524,GO:0004672	AT5G16810.1		Protein kinase superfamily protein			Absent		Chr02	3859240	3865107	Phvul.002G040600	+
Phvul.010G016000	15339.8	0.000121152	-13.0109	0.659345	-19.7331	1.12155e-86	4.31934e-85	Phvul.010G016000.1.p	PF00004	PTHR32429,PTHR32429:SF12	KOG0651			GO:0005524	AT2G39730.1	RCA	rubisco activase			Absent		Chr10	2360622	2363749	Phvul.010G016000	-
Phvul.004G130100	853.549	0.000488936	-10.9981	0.558039	-19.7084	1.82616e-86	7.02228e-85	Phvul.004G130100.1.p	PF10358	PTHR33414,PTHR33414:SF2					AT1G42550.1	PMI1	plastid movement impaired1			Absent		Chr04	42652943	42656094	Phvul.004G130100	+
Phvul.006G007380	1410.59	0.108042	-3.21034	0.162939	-19.7027	2.04559e-86	7.8542e-85	Phvul.006G007380.1.p	PF00298,PF03946	PTHR11661,PTHR11661:SF7	KOG3257		K02867	GO:0006412,GO:0005840,GO:0003735	AT1G32990.1	PRPL11	plastid ribosomal protein l11			Absent	Ribosome	Chr06	2029226	2031173	Phvul.006G007380	+
Phvul.010G018200	733.814	0.000568304	-10.781	0.547294	-19.6988	2.20652e-86	8.45932e-85	Phvul.010G018200.2.p	PF00170	PTHR13301,PTHR13301:SF46				GO:0043565,GO:0006355,GO:0003700	AT3G17609.2	HYH	HY5-homolog			Absent	Circadian rhythm - plant	Chr10	2648072	2651703	Phvul.010G018200	-
Phvul.003G033900	510.642	0.000814963	-10.261	0.521597	-19.6722	3.72913e-86	1.42752e-84	Phvul.003G033900.2.p	PF00010	PTHR11514,PTHR11514:SF61				GO:0046983	AT3G24140.1	FMA	basic helix-loop-helix (bHLH) DNA-binding superfamily protein			Absent		Chr03	3496421	3499580	Phvul.003G033900	-
Phvul.011G182500	4702.52	7800.85	12.9294	0.657965	19.6506	5.71283e-86	2.18359e-84	Phvul.011G182500.2.p	PF00407	PTHR31907,PTHR31907:SF2				GO:0009607,GO:0006952	AT1G70890.1	MLP43	MLP-like protein 43			Absent		Chr11	49598759	49601038	Phvul.011G182500	+
Phvul.004G005100	1019.05	0.0480197	-4.38023	0.222957	-19.6461	6.24612e-86	2.38384e-84	Phvul.004G005100.1.p	PF04724	PTHR12224,PTHR12224:SF1		2.4.1.144	K00737	GO:0016020,GO:0006487,GO:0003830	AT3G27540.1		beta-1,4-N-acetylglucosaminyltransferase family protein			Absent	N-Glycan biosynthesis; Metabolic pathways	Chr04	284962	287372	Phvul.004G005100	-
Phvul.006G163000	510.167	0.108803	-3.20021	0.163007	-19.6324	8.17901e-86	3.11685e-84	Phvul.006G163000.4.p	PF09269,PF01926,PF01018	PTHR11702,PTHR11702:SF20	KOG1489			GO:0000166,GO:0005525	AT5G18570.1	ATOBGC,CPSAR1,EMB269	GTP1/OBG family protein			Absent		Chr06	26621058	26625429	Phvul.006G163000	+
Phvul.009G260200	3328.43	0.0197519	-5.66186	0.288611	-19.6176	1.09415e-85	4.16335e-84	Phvul.009G260200.2.p	PF00504	PTHR21649,PTHR21649:SF13			K08908	GO:0016020,GO:0009765	AT3G61470.1	LHCA2	photosystem I light harvesting complex gene 2			Absent	Photosynthesis - antenna proteins; Metabolic pathways	Chr09	38045106	38046782	Phvul.009G260200	-
Phvul.009G082300	965.282	0.0694963	-3.84692	0.196106	-19.6165	1.11768e-85	4.24653e-84	Phvul.009G082300.1.p	PF02325	PTHR33219,PTHR33219:SF4			K02221	GO:0016020	AT5G21920.1	ATYLMG2,YLMG2	YGGT family protein			Absent		Chr09	13560871	13562756	Phvul.009G082300	-
Phvul.002G137400	895.975	0.163335	-2.6141	0.133274	-19.6144	1.16462e-85	4.41827e-84	Phvul.002G137400.1.p	PF04969,PF01202	PTHR21087,PTHR21087:SF0					AT2G35500.1	SKL2	shikimate kinase like 2			Absent		Chr02	28342514	28346762	Phvul.002G137400	+
Phvul.010G007200	880.86	0.0911194	-3.4561	0.176376	-19.5951	1.70269e-85	6.44992e-84	Phvul.010G007200.2.p		PTHR33476,PTHR33476:SF7					AT5G61040.1					Absent		Chr10	1051853	1056518	Phvul.010G007200	-
Phvul.007G084200	873.915	0.0768208	-3.70236	0.189075	-19.5814	2.22775e-85	8.42633e-84	Phvul.007G084200.1.p	PF00575	PTHR15838,PTHR15838:SF1			K02945	GO:0003676	AT1G71720.1		Nucleic acid-binding proteins superfamily			Absent	Ribosome	Chr07	8492140	8498359	Phvul.007G084200	+
Phvul.004G116800	648.219	0.00064308	-10.6027	0.541537	-19.5789	2.33898e-85	8.83391e-84	Phvul.004G116800.1.p	PF03188	PTHR10106,PTHR10106:SF17	KOG1619	1.16.5.1	K08360	GO:0016021	AT4G25570.1	ACYB-2	Cytochrome b561/ferric reductase transmembrane protein family			Absent		Chr04	40104215	40108499	Phvul.004G116800	+
Phvul.009G150700	1075.25	0.208971	-2.25863	0.115375	-19.5763	2.46048e-85	9.279e-84	Phvul.009G150700.1.p	PF00005	PTHR24220	KOG2355			GO:0016887,GO:0005524	AT4G33460.1	ATNAP13,EMB2751	ABC transporter family protein			Absent		Chr09	22408154	22416932	Phvul.009G150700	+
Phvul.010G120200	1338.36	1121.47	10.1312	0.518246	19.549	4.20941e-85	1.58511e-83	Phvul.010G120200.1.p	PF08100,PF00891	PTHR11746,PTHR11746:SF103	KOG3178	2.1.1.111	K13066	GO:0046983,GO:0008171	AT5G54160.1	ATOMT1,OMT1	O-methyltransferase 1			Absent		Chr10	40065384	40067602	Phvul.010G120200	-
Phvul.008G250500	887.193	0.000470712	-11.0529	0.565422	-19.548	4.29153e-85	1.61364e-83	Phvul.008G250500.1.p	PF06813	PTHR21576,PTHR21576:SF11					AT2G30300.1		Major facilitator superfamily protein			Absent		Chr08	59929821	59931778	Phvul.008G250500	-
Phvul.007G138200	541.359	0.000769202	-10.3443	0.529287	-19.5439	4.6453e-85	1.74408e-83	Phvul.007G138200.1.p	PF13947,PF00069	PTHR27005	KOG1187	2.7.11.1,2.7.10.2		GO:0030247,GO:0006468,GO:0005524,GO:0004672	AT1G21240.1	WAK3	wall associated kinase 3			Absent		Chr07	21768884	21772537	Phvul.007G138200	+
Phvul.006G145400	436.914	0.0477963	-4.38696	0.224537	-19.5378	5.23621e-85	1.96304e-83	Phvul.006G145400.1.p		PTHR35132,PTHR35132:SF1					AT4G22190.1					Absent		Chr06	25139279	25140797	Phvul.006G145400	+
Phvul.005G130950	932.338	0.0749067	-3.73876	0.191703	-19.5028	1.03849e-84	3.88752e-83	Phvul.005G130950.1.p	PF13334,PF01762	PTHR11214,PTHR11214:SF5				GO:0016020,GO:0008378,GO:0006486	AT2G32430.1		Galactosyltransferase family protein			Absent		Chr05	36958096	36960747	Phvul.005G130950	-
Phvul.011G158900	441.368	14.603	3.86819	0.198375	19.4994	1.11148e-84	4.15465e-83	Phvul.011G158900.1.p	PF05678	PTHR33402,PTHR33402:SF6					AT1G28280.2		VQ motif-containing protein			Absent		Chr11	45247924	45248884	Phvul.011G158900	+
Phvul.007G236200	10788	0.0311041	-5.00675	0.256784	-19.4979	1.1435e-84	4.26806e-83	Phvul.007G236200.1.p	PF03109	PTHR10566,PTHR10566:SF86		3.6.3.46	K08869		AT3G24190.1		Protein kinase superfamily protein			Absent		Chr07	36037222	36047380	Phvul.007G236200	+
Phvul.007G172400	838.307	0.0865026	-3.53111	0.181132	-19.4947	1.21796e-84	4.53933e-83	Phvul.007G172400.1.p	PF01765	PTHR20982,PTHR20982:SF8	KOG4759		K02838	GO:0006412	AT3G63190.1	AtcpRRF,cpRRF,HFP108,RRF	ribosome recycling factor, chloroplast precursor			Absent		Chr07	28904987	28909111	Phvul.007G172400	+
Phvul.010G101100	228.921	22.1823	4.47133	0.229447	19.4874	1.40405e-84	5.22519e-83	Phvul.010G101100.1.p	PF13639	PTHR14155,PTHR14155:SF110				GO:0008270,GO:0005515	AT3G61460.1	BRH1	brassinosteroid-responsive RING-H2			Absent		Chr10	36971142	36973192	Phvul.010G101100	-
Phvul.010G028800	185.749	14.3497	3.84295	0.197207	19.4869	1.41802e-84	5.2695e-83	Phvul.010G028800.4.p	PF01582,PF00931	PTHR11017,PTHR11017:SF163				GO:0007165,GO:0005515,GO:0043531	AT5G36930.2		Disease resistance protein (TIR-NBS-LRR class) family			Absent		Chr10	4152886	4156502	Phvul.010G028800	-
Phvul.002G256200	1110.58	0.0448879	-4.47753	0.229919	-19.4744	1.81004e-84	6.71644e-83	Phvul.002G256200.2.p	PF03000	PTHR32370,PTHR32370:SF37					AT5G10250.1	DOT3	Phototropic-responsive NPH3 family protein			Absent		Chr02	42839313	42843345	Phvul.002G256200	-
Phvul.004G112900	171.08	0.00543486	-7.52354	0.386395	-19.4711	1.9293e-84	7.14854e-83	Phvul.004G112900.8.p	PF00106	PTHR24320,PTHR24320:SF100	KOG1208	1.1.1.330		GO:0016491,GO:0008152	AT4G23420.2		NAD(P)-binding Rossmann-fold superfamily protein			Absent		Chr04	39085311	39103060	Phvul.004G112900	-
Phvul.001G248800	1331.56	0.130382	-2.93919	0.150989	-19.4662	2.12454e-84	7.8605e-83	Phvul.001G248800.1.p	PF01208	PTHR21091,PTHR21091:SF91		4.1.1.37	K01599	GO:0006779,GO:0004853	AT2G40490.1	HEME2	Uroporphyrinogen decarboxylase			Absent	Porphyrin and chlorophyll metabolism; Metabolic pathways; Biosynthesis of secondary metabolites; Biosynthesis of cofactors	Chr01	49979823	49983351	Phvul.001G248800	-
Phvul.007G057300	448.675	0.0116437	-6.42431	0.330194	-19.4562	2.58377e-84	9.54568e-83	Phvul.007G057300.3.p	PF13326	PTHR34041,PTHR34041:SF3				GO:0010207	AT1G05385.1	LPA19,Psb27-H1	photosystem II 11 kDa protein-related			Absent		Chr07	4820175	4822099	Phvul.007G057300	-
Phvul.005G085800	5622.61	8.32498e-05	-13.5522	0.696839	-19.4481	3.02352e-84	1.11541e-82	Phvul.005G085800.2.p	PF00504	PTHR21649,PTHR21649:SF11			K08914	GO:0016020,GO:0009765	AT5G54270.1	LHCB3,LHCB3*1	light-harvesting chlorophyll B-binding protein 3			Absent	Photosynthesis - antenna proteins; Metabolic pathways	Chr05	27702758	27704465	Phvul.005G085800	-
Phvul.008G112900	1489.17	1486.71	10.5379	0.54212	19.4383	3.65887e-84	1.34784e-82	Phvul.008G112900.1.p	PF14368	PTHR33122,PTHR33122:SF4					AT5G55410.2		Bifunctional inhibitor/lipid-transfer protein/seed storage 2S albumin superfamily protein			Absent		Chr08	13096130	13097071	Phvul.008G112900	+
Phvul.008G079900	932.476	0.104025	-3.265	0.168124	-19.4202	5.21088e-84	1.91679e-82	Phvul.008G079900.2.p	PF00583	PTHR23091,PTHR23091:SF229				GO:0008080	AT1G32070.3	ATNSI,NSI	nuclear shuttle interacting			Absent	Tryptophan metabolism; Metabolic pathways; Biosynthesis of secondary metabolites	Chr08	7758731	7762243	Phvul.008G079900	-
Phvul.006G099300	1172.24	0.0538394	-4.21519	0.217102	-19.4158	5.67971e-84	2.08623e-82	Phvul.006G099300.1.p	PF00301	PTHR10909				GO:0005506	AT1G54500.1		Rubredoxin-like superfamily protein			Absent		Chr06	21005035	21006658	Phvul.006G099300	-
Phvul.005G185701	208.853	0.0372226	-4.74768	0.244559	-19.4132	5.96914e-84	2.18937e-82	Phvul.005G185701.1.p	PF00069	PTHR27003,PTHR27003:SF95	KOG1187	2.7.11.1		GO:0006468,GO:0005524,GO:0004672	AT1G16760.1		Protein kinase protein with adenine nucleotide alpha hydrolases-like domain			Absent		Chr05	40894965	40899056	Phvul.005G185701	-
Phvul.007G150800	584.207	3.30789	1.72591	0.0889216	19.4094	6.42937e-84	2.35478e-82	Phvul.007G150800.1.p	PF01842	PTHR31096,PTHR31096:SF23		2.7.7.59		GO:0016597,GO:0008152	AT2G36840.1		ACT-like superfamily protein			Absent		Chr07	25507338	25510818	Phvul.007G150800	+
Phvul.L002143	1076.62	0.000431194	-11.1794	0.57635	-19.3968	8.20696e-84	3.0015e-82	Phvul.L002143.1.p	PF00926,PF00925	PTHR21327,PTHR21327:SF7	KOG1284	3.5.4.25	K14652	GO:0009231,GO:0008686,GO:0003935	AT5G59750.1		DHBP synthase RibB-like alpha/beta domain;GTP cyclohydrolase II			Absent	Riboflavin metabolism; Folate biosynthesis; Metabolic pathways; Biosynthesis of secondary metabolites; Biosynthesis of cofactors	scaffold_15	47006	50148	Phvul.L002143	+
Phvul.002G207500	4650.68	9.93246e-05	-13.2975	0.686451	-19.3714	1.34637e-83	4.91695e-82	Phvul.002G207500.1.p	PF00504	PTHR21649,PTHR21649:SF28			K08917	GO:0016020,GO:0009765	AT1G15820.1	CP24,LHCB6	light harvesting complex photosystem II subunit 6			Present	Photosynthesis - antenna proteins; Metabolic pathways	Chr02	37422397	37423817	Phvul.002G207500	+
Phvul.007G249100	1710.76	0.00832734	-6.90793	0.356876	-19.3566	1.79197e-83	6.53491e-82	Phvul.007G249100.4.p	PF00472,PF03462	PTHR11075,PTHR11075:SF52	KOG2726			GO:0006415,GO:0003747,GO:0016149,GO:0005737	AT3G57190.1		peptide chain release factor, putative			Absent		Chr07	37177204	37182981	Phvul.007G249100	+
Phvul.009G152100	2062.18	0.0194492	-5.68414	0.29367	-19.3556	1.8301e-83	6.66439e-82	Phvul.009G152100.1.p	PF00564,PF00571	PTHR13780,PTHR13780:SF48				GO:0005515	AT3G52950.2		CBS / octicosapeptide/Phox/Bemp1 (PB1) domains-containing protein			Absent		Chr09	22596553	22600980	Phvul.009G152100	-
Phvul.007G166300	335.849	0.0216942	-5.52655	0.285805	-19.3368	2.63543e-83	9.58331e-82	Phvul.007G166300.2.p	PF07765	PTHR32258,PTHR32258:SF2					AT1G03470.1		Kinase interacting (KIP1-like) family protein			Absent		Chr07	28179727	28183032	Phvul.007G166300	+
Phvul.009G096100	768.731	0.0206607	-5.59696	0.290081	-19.2945	5.97937e-83	2.17119e-81	Phvul.009G096100.3.p		PTHR35716,PTHR35716:SF1					AT2G25605.1					Absent		Chr09	15235818	15238739	Phvul.009G096100	+
Phvul.002G073800	285.813	11.5569	3.53069	0.182991	19.2943	5.99313e-83	2.17309e-81	Phvul.002G073800.1.p	PF14416,PF13839	PTHR32285,PTHR32285:SF57					AT1G70230.1	TBL27	TRICHOME BIREFRINGENCE-LIKE 27			Absent		Chr02	11022392	11024597	Phvul.002G073800	-
Phvul.001G004500	466.007	0.00089317	-10.1288	0.525014	-19.2924	6.22331e-83	2.25333e-81	Phvul.001G004500.1.p	PF00657	PTHR22835,PTHR22835:SF227		3.1.1.3		GO:0016788	AT1G75880.2		SGNH hydrolase-type esterase superfamily protein			Absent		Chr01	271490	275181	Phvul.001G004500	-
Phvul.002G102200	191.872	0.0938649	-3.41327	0.177018	-19.2821	7.59747e-83	2.74698e-81	Phvul.002G102200.2.p	PF12146	PTHR10992,PTHR10992:SF801					AT1G13820.1		alpha/beta-Hydrolases superfamily protein			Absent		Chr02	21616926	21626939	Phvul.002G102200	+
Phvul.008G099200	2774.11	0.231583	-2.1104	0.109479	-19.2767	8.42753e-83	3.04277e-81	Phvul.008G099200.2.p	PF04012	PTHR31088,PTHR31088:SF6	KOG2910		K03969		AT1G65260.1	PTAC4,VIPP1	plastid transcriptionally active 4			Absent		Chr08	16293285	16300509	Phvul.008G099200	+
Phvul.011G073800	299.459	0.00278047	-8.49046	0.440553	-19.2723	9.17975e-83	3.30966e-81	Phvul.011G073800.1.p	PF03094	PTHR31942,PTHR31942:SF23			K08472	GO:0016021,GO:0006952	AT1G61560.1	ATMLO6,MLO6	Seven transmembrane MLO family protein			Absent		Chr11	6872400	6878820	Phvul.011G073800	+
Phvul.009G162300	223.556	29.6835	4.89159	0.253862	19.2687	9.83843e-83	3.54211e-81	Phvul.009G162300.1.p	PF02458	PTHR31642,PTHR31642:SF43		2.3.1.188	K15400	GO:0016747	AT5G41040.1		HXXXD-type acyl-transferase family protein			Absent	Cutin, suberine and wax biosynthesis	Chr09	24101590	24105048	Phvul.009G162300	+
Phvul.006G206500	1382.07	0.26251	-1.92955	0.100175	-19.2618	1.12315e-82	4.03793e-81	Phvul.006G206500.2.p	PF00403,PF13424	PTHR10098,PTHR10098:SF117				GO:0046872,GO:0030001	AT3G14110.2	FLU	Tetratricopeptide repeat (TPR)-like superfamily protein			Absent		Chr06	30128189	30133525	Phvul.006G206500	+
Phvul.002G139400	1043.97	0.000625581	-10.6425	0.552725	-19.2546	1.29111e-82	4.63524e-81	Phvul.002G139400.1.p	PF00005,PF00664	PTHR24221,PTHR24221:SF138		3.6.3.44	K05658	GO:0016887,GO:0005524,GO:0055085,GO:0042626,GO:0016021,GO:0006810	AT4G25960.1	PGP2	P-glycoprotein 2			Absent	ABC transporters	Chr02	28509074	28516617	Phvul.002G139400	+
Phvul.006G037000	2044.26	0.000813326	-10.2639	0.533155	-19.2512	1.3792e-82	4.94448e-81	Phvul.006G037000.1.p	PF02458	PTHR31642,PTHR31642:SF57		2.3.1.133	K13065	GO:0016747	AT2G19070.1	SHT	spermidine hydroxycinnamoyl transferase			Absent	Phenylpropanoid biosynthesis; Flavonoid biosynthesis; Stilbenoid, diarylheptanoid and gingerol biosynthesis; Metabolic pathways; Biosynthesis of secondary metabolites	Chr06	14152167	14153750	Phvul.006G037000	-
Phvul.006G177100	707.934	0.0141295	-6.14514	0.319217	-19.2507	1.39316e-82	4.98752e-81	Phvul.006G177100.2.p	PF14416,PF13839	PTHR32285,PTHR32285:SF15					AT1G29050.1	TBL38	TRICHOME BIREFRINGENCE-LIKE 38			Absent		Chr06	28003723	28008344	Phvul.006G177100	+
Phvul.001G224900	318.021	10.9188	3.44875	0.179211	19.2441	1.58242e-82	5.65709e-81	Phvul.001G224900.1.p	PF03789,PF05920,PF03790,PF03791	PTHR11850,PTHR11850:SF102	KOG0773			GO:0003677,GO:0006355,GO:0005634	AT1G23380.1	KNAT6,KNAT6L,KNAT6S	KNOTTED1-like homeobox gene 6	TALE	KNOTTED1-like homeobox gene 6	Absent		Chr01	47970468	47976339	Phvul.001G224900	+
Phvul.011G058900	1698.3	2823.03	11.463	0.595725	19.2422	1.64213e-82	5.8623e-81	Phvul.011G058900.1.p												Absent		Chr11	5268122	5269095	Phvul.011G058900	+
Phvul.002G268500	665.735	0.00209751	-8.89711	0.46256	-19.2345	1.90314e-82	6.78459e-81	Phvul.002G268500.1.p	PF00107,PF08240	PTHR11695,PTHR11695:SF567	KOG0023		K00083	GO:0055114,GO:0016491,GO:0008270	AT4G39330.1	ATCAD9,CAD9	cinnamyl alcohol dehydrogenase 9			Absent	Phenylpropanoid biosynthesis; Metabolic pathways; Biosynthesis of secondary metabolites	Chr02	43926185	43929603	Phvul.002G268500	-
Phvul.007G227400	2126.66	0.0601975	-4.05415	0.210828	-19.2297	2.0898e-82	7.43957e-81	Phvul.007G227400.1.p	PF13417	PTHR11260,PTHR11260:SF166		2.5.1.18		GO:0005515	AT5G03880.1		Thioredoxin family protein			Absent		Chr07	35088940	35097173	Phvul.007G227400	-
Phvul.002G166200	65.8937	0.0301351	-5.05241	0.262863	-19.2207	2.48406e-82	8.83073e-81	Phvul.002G166200.3.p	PF03765,PF00650	PTHR23324,PTHR23324:SF55	KOG1471				AT4G36490.1	ATSFH12,SFH12	SEC14-like 12			Absent		Chr02	32097673	32102694	Phvul.002G166200	+
Phvul.009G221700	786.274	0.0414126	-4.59379	0.23901	-19.22	2.51622e-82	8.93257e-81	Phvul.009G221700.1.p	PF00861	PTHR12899			K02881	GO:0006412,GO:0005840,GO:0005622,GO:0003735	AT1G48350.1		Ribosomal L18p/L5e family protein			Absent	Ribosome	Chr09	33438444	33441081	Phvul.009G221700	+
Phvul.006G029200	1650.9	0.0565158	-4.1452	0.215767	-19.2115	2.96481e-82	1.05104e-80	Phvul.006G029200.2.p	PF00170,PF14569	PTHR13301,PTHR13301:SF29				GO:0043565,GO:0006355,GO:0003700	AT5G11260.1	HY5,TED 5	Basic-leucine zipper (bZIP) transcription factor family protein			Absent		Chr06	11027198	11031312	Phvul.006G029200	-
Phvul.010G112200	1064.26	0.00131499	-9.57073	0.498929	-19.1826	5.17716e-82	1.83277e-80	Phvul.010G112200.1.p	PF11282	PTHR35733					AT3G15110.1					Absent		Chr10	38734266	38737898	Phvul.010G112200	-
Phvul.003G166300	1091.23	0.0501762	-4.31685	0.225048	-19.1819	5.241e-82	1.85279e-80	Phvul.003G166300.1.p		PTHR35742,PTHR35742:SF1					AT4G02530.1		chloroplast thylakoid lumen protein			Absent		Chr03	38646650	38649891	Phvul.003G166300	-
Phvul.001G051100	179.997	0.195788	-2.35264	0.122839	-19.1522	9.28094e-82	3.27643e-80	Phvul.001G051100.1.p	PF01453,PF00069	PTHR27002,PTHR27002:SF31	KOG1187	2.7.11.1		GO:0006468,GO:0005524,GO:0004672	AT4G32300.1	SD2-5	S-domain-2 5			Absent		Chr01	5529145	5532303	Phvul.001G051100	+
Phvul.002G176700	428.528	0.29985	-1.73769	0.0907407	-19.15	9.6702e-82	3.40911e-80	Phvul.002G176700.2.p	PF09588				K18173		AT1G67660.1		Restriction endonuclease, type II-like superfamily protein			Absent		Chr02	33520467	33522567	Phvul.002G176700	+
Phvul.001G111200	2117.91	0.179768	-2.47579	0.12931	-19.1462	1.04092e-81	3.66456e-80	Phvul.001G111200.1.p	PF13883,PF10615	PTHR13343,PTHR13343:SF4	KOG3374				AT3G03890.1		FMN binding			Absent		Chr01	32650091	32654821	Phvul.001G111200	-
Phvul.L001635	681.244	18.7546	4.22918	0.220938	19.1419	1.12995e-81	3.97248e-80	Phvul.L001635.1.p	PF00854	PTHR11654,PTHR11654:SF19			K14638	GO:0016020,GO:0006810,GO:0005215	AT3G45660.1		Major facilitator superfamily protein			Absent		scaffold_1223	22	890	Phvul.L001635	-
Phvul.004G053300	203.192	25.8834	4.69395	0.245342	19.1323	1.36031e-81	4.77572e-80	Phvul.004G053300.1.p	PF00170	PTHR22952,PTHR22952:SF192			K14432	GO:0043565,GO:0006355,GO:0003700	AT3G56850.1	AREB3,DPBF3	ABA-responsive element binding protein 3	bZIP	ABA-responsive element binding protein 3	Absent	Plant hormone signal transduction	Chr04	7065652	7069171	Phvul.004G053300	+
Phvul.003G278800	1649.18	66.8066	6.06192	0.317508	19.0922	2.93337e-81	1.02842e-79	Phvul.003G278800.1.p	PF00005,PF01061	PTHR19241,PTHR19241:SF213				GO:0016887,GO:0005524,GO:0016020	AT1G31770.1	ABCG14	ATP-binding cassette 14			Absent	ABC transporters	Chr03	51584728	51588182	Phvul.003G278800	-
Phvul.002G257300	2630.61	0.16195	-2.62638	0.137593	-19.0881	3.1736e-81	1.11111e-79	Phvul.002G257300.1.p	PF00684,PF01556,PF00226	PTHR24078,PTHR24078:SF315	KOG0715		K03686	GO:0051082,GO:0031072	AT2G22360.1		DNAJ heat shock family protein			Absent		Chr02	42956406	42962387	Phvul.002G257300	+
Phvul.002G122600	679.474	0.00892199	-6.80842	0.356966	-19.073	4.23298e-81	1.47997e-79	Phvul.002G122600.1.p	PF05199,PF00732	PTHR10668,PTHR10668:SF80		1.1.3.20	K17756	GO:0055114,GO:0016614,GO:0050660	AT4G19380.1		Long-chain fatty alcohol dehydrogenase family protein			Absent		Chr02	26070490	26078266	Phvul.002G122600	-
Phvul.006G133600	15109.9	0.0014839	-9.39639	0.492736	-19.0698	4.49886e-81	1.57077e-79	Phvul.006G133600.1.p	PF01794,PF08022,PF08030	PTHR11972	KOG0039	1.16.1.7		GO:0055114,GO:0016491	AT5G49740.1	ATFRO7,FRO7	ferric reduction oxidase 7			Absent		Chr06	24139328	24145449	Phvul.006G133600	+
Phvul.005G138000	474.207	15.439	3.9485	0.207194	19.0571	5.74207e-81	2.00209e-79	Phvul.005G138000.6.p	PF00854	PTHR11654,PTHR11654:SF19			K14638	GO:0016020,GO:0006810,GO:0005215	AT3G45660.1		Major facilitator superfamily protein			Absent		Chr05	38048972	38052072	Phvul.005G138000	-
Phvul.001G198400	5300.36	0.000649639	-10.5881	0.555998	-19.0434	7.45525e-81	2.59586e-79	Phvul.001G198400.2.p	PF00005,PF01061	PTHR19241,PTHR19241:SF286	KOG0061			GO:0016887,GO:0005524,GO:0016020	AT5G06530.2		ABC-2 type transporter family protein			Present	ABC transporters	Chr01	45754207	45762363	Phvul.001G198400	-
Phvul.009G026800	2034.95	0.144497	-2.79089	0.146566	-19.0419	7.66835e-81	2.6664e-79	Phvul.009G026800.2.p	PF00226	PTHR24078,PTHR24078:SF190					AT1G77930.2		Chaperone DnaJ-domain superfamily protein			Absent		Chr09	6314042	6317067	Phvul.009G026800	-
Phvul.005G073400	352.869	0.00929456	-6.7494	0.354452	-19.0418	7.69085e-81	2.67057e-79	Phvul.005G073400.1.p	PF01554	PTHR11206,PTHR11206:SF78	KOG1347		K03327	GO:0055085,GO:0016020,GO:0015297,GO:0015238,GO:0006855	AT3G23560.1	ALF5	MATE efflux family protein			Absent		Chr05	12999364	13006525	Phvul.005G073400	-
Phvul.009G109700	1676.24	2274.63	11.1514	0.586479	19.0142	1.302e-80	4.51491e-79	Phvul.009G109700.1.p	PF03055	PTHR10543,PTHR10543:SF50	KOG1285	1.13.11.70,1.13.11.69	K17913		AT4G32810.1	ATCCD8,CCD8,MAX4	carotenoid cleavage dioxygenase 8			Absent	Carotenoid biosynthesis; Biosynthesis of secondary metabolites	Chr09	17001288	17004278	Phvul.009G109700	+
Phvul.010G052300	10576.3	0.00370823	-8.07505	0.42475	-19.0113	1.3748e-80	4.76086e-79	Phvul.010G052300.1.p	PF05757	PTHR33399,PTHR33399:SF3			K08901	GO:0019898,GO:0015979,GO:0009654,GO:0009523,GO:0005509	AT4G05180.1	PSBQ,PSBQ-2,PSII-Q	photosystem II subunit Q-2			Absent	Photosynthesis	Chr10	8105275	8108247	Phvul.010G052300	+
Phvul.001G030600	661.3	0.0584977	-4.09548	0.21543	-19.0107	1.39147e-80	4.81204e-79	Phvul.001G030600.1.p	PF00338	PTHR11700,PTHR11700:SF9	KOG0900		K02946	GO:0006412,GO:0005840,GO:0003735	AT3G13120.2		Ribosomal protein S10p/S20e family protein			Absent	Ribosome	Chr01	2716353	2720732	Phvul.001G030600	+
Phvul.009G121100	1697.55	0.135685	-2.88167	0.151582	-19.0106	1.39393e-80	4.81399e-79	Phvul.009G121100.1.p	PF00416	PTHR10871	KOG3311		K02952	GO:0006412,GO:0005840,GO:0005622,GO:0003735,GO:0003723	AT5G14320.1		Ribosomal protein S13/S18 family			Absent	Ribosome	Chr09	18514098	18515188	Phvul.009G121100	+
Phvul.003G095100	4397.18	2.75619	1.46267	0.077102	18.9706	2.98258e-80	1.02865e-78	Phvul.003G095100.3.p	PF01738	PTHR17630,PTHR17630:SF48		3.1.1.45		GO:0016787	AT3G23600.1		alpha/beta-Hydrolases superfamily protein			Absent		Chr03	18351497	18356184	Phvul.003G095100	-
Phvul.011G026200	252.131	0.103242	-3.27589	0.172922	-18.9443	4.92058e-80	1.69473e-78	Phvul.011G026200.1.p												Absent		Chr11	2318290	2320620	Phvul.011G026200	+
Phvul.005G066200	1175.34	168.522	7.39679	0.390507	18.9415	5.19117e-80	1.78551e-78	Phvul.005G066200.1.p	PF04852	PTHR31165,PTHR31165:SF9					AT2G42610.1	LSH10	Protein of unknown function (DUF640)			Absent		Chr05	11038166	11040346	Phvul.005G066200	+
Phvul.010G161600	1266.95	0.124495	-3.00584	0.158899	-18.9166	8.32096e-80	2.85814e-78	Phvul.010G161600.3.p		PTHR31096,PTHR31096:SF16					AT1G16880.1		uridylyltransferase-related			Absent		Chr10	43982693	43987144	Phvul.010G161600	-
Phvul.007G077200	831.134	0.130964	-2.93276	0.155097	-18.9092	9.57955e-80	3.28601e-78	Phvul.007G077200.2.p	PF02517	PTHR10794,PTHR10794:SF58				GO:0016020	AT5G60750.1		CAAX amino terminal protease family protein			Absent		Chr07	7376811	7385401	Phvul.007G077200	-
Phvul.003G188800	14816.4	0.0488801	-4.35461	0.230304	-18.9081	9.79014e-80	3.35372e-78	Phvul.003G188800.1.p	PF00834	PTHR11749,PTHR11749:SF4	KOG3111	5.1.3.1	K01783	GO:0016857,GO:0005975	AT5G61410.1	EMB2728,RPE	D-ribulose-5-phosphate-3-epimerase			Absent	Pentose phosphate pathway; Pentose and glucuronate interconversions; Carbon fixation in photosynthetic organisms; Metabolic pathways; Biosynthesis of secondary metabolites; Carbon metabolism; Biosynthesis of amino acids	Chr03	41231493	41236529	Phvul.003G188800	-
Phvul.007G166500	590.987	0.0977814	-3.3543	0.177426	-18.9054	1.02991e-79	3.52332e-78	Phvul.007G166500.6.p	PF13365	PTHR22939,PTHR22939:SF83	KOG1320	3.4.21.107			AT2G47940.1	DEGP2	DEGP protease 2			Absent		Chr07	28188133	28199666	Phvul.007G166500	-
Phvul.003G026100	18494.9	0.0180051	-5.79545	0.306746	-18.8933	1.29501e-79	4.42427e-78	Phvul.003G026100.1.p		PTHR31342,PTHR31342:SF7					AT3G25690.1	CHUP1	Hydroxyproline-rich glycoprotein family protein			Absent		Chr03	2519959	2526064	Phvul.003G026100	+
Phvul.002G175300	2690.8	0.000156331	-12.6431	0.669762	-18.877	1.76217e-79	6.0122e-78	Phvul.002G175300.1.p	PF00070	PTHR22912		1.6.5.9	K17871	GO:0055114,GO:0016491	AT1G07180.1	ATNDI1,NDA1	alternative NAD(P)H dehydrogenase 1			Absent		Chr02	33319259	33322568	Phvul.002G175300	+
Phvul.009G137600	6954.5	0.00724578	-7.10864	0.377027	-18.8545	2.70065e-79	9.20177e-78	Phvul.009G137600.1.p	PF04542,PF04545,PF04539	PTHR30603,PTHR30603:SF4			K03093	GO:0016987,GO:0006355,GO:0006352,GO:0003700,GO:0003677	AT5G24120.1	ATSIG5,SIG5,SIGE	sigma factor E			Absent		Chr09	20739107	20742516	Phvul.009G137600	+
Phvul.002G006900	370.225	372.432	8.54083	0.453297	18.8416	3.44499e-79	1.17222e-77	Phvul.002G006900.1.p	PF03479	PTHR31100,PTHR31100:SF14					AT4G17800.1		Predicted AT-hook DNA-binding family protein			Absent		Chr02	722291	723601	Phvul.002G006900	-
Phvul.010G040600	948.498	0.000441139	-11.1465	0.591608	-18.841	3.48392e-79	1.18388e-77	Phvul.010G040600.1.p	PF04116,PF12076	PTHR11863,PTHR11863:SF41			K15404	GO:0055114,GO:0016491,GO:0006633,GO:0005506	AT1G02205.2	CER1	Fatty acid hydroxylase superfamily			Absent	Cutin, suberine and wax biosynthesis; Biosynthesis of secondary metabolites	Chr10	6035697	6045910	Phvul.010G040600	+
Phvul.001G145700	1178.01	748.622	9.54809	0.506892	18.8366	3.78868e-79	1.28572e-77	Phvul.001G145700.1.p	PF03018	PTHR21495,PTHR21495:SF71					AT5G42500.1		Disease resistance-responsive (dirigent-like protein) family protein			Absent		Chr01	39197886	39198785	Phvul.001G145700	-
Phvul.008G277466	557.746	555.437	9.11748	0.484365	18.8236	4.8399e-79	1.64027e-77	Phvul.008G277466.1.p	PF00067	PTHR24298,PTHR24298:SF159		1.14.13.48		GO:0055114,GO:0020037,GO:0016705,GO:0005506	AT3G26330.1	CYP71B37	cytochrome P450, family 71, subfamily B, polypeptide 37			Absent		Chr08	61997377	61998796	Phvul.008G277466	-
Phvul.010G134800	368.808	0.00112878	-9.79102	0.5202	-18.8216	5.021e-79	1.69938e-77	Phvul.010G134800.1.p	PF01477,PF00305	PTHR11771,PTHR11771:SF48		1.13.11.58,1.13.11.12	K15718	GO:0005515,GO:0055114,GO:0046872,GO:0016702	AT1G55020.1	ATLOX1,LOX1	lipoxygenase 1			Absent	Linoleic acid metabolism	Chr10	41705211	41710020	Phvul.010G134800	+
Phvul.001G257000	2273.9	0.143074	-2.80517	0.14905	-18.8203	5.15364e-79	1.74196e-77	Phvul.001G257000.1.p	PF02096	PTHR12428,PTHR12428:SF18			K03217	GO:0051205,GO:0016021	AT1G24490.1	ALB4,ARTEMIS	OxaA/YidC-like membrane insertion protein			Absent	Protein export	Chr01	50607165	50612738	Phvul.001G257000	-
Phvul.011G092000	602.431	0.221438	-2.17503	0.115624	-18.8112	6.11556e-79	2.06435e-77	Phvul.011G092000.2.p		PTHR13140,PTHR13140:SF460	KOG0963,KOG0978				AT3G16000.1	MFP1	MAR binding filament-like protein 1			Absent		Chr11	9083874	9088044	Phvul.011G092000	-
Phvul.008G006200	667.808	0.267268	-1.90364	0.101235	-18.8042	6.9817e-79	2.35359e-77	Phvul.008G006200.1.p	PF01238	PTHR10309,PTHR10309:SF0		5.3.1.8	K01809	GO:0008270,GO:0005975,GO:0004476,GO:0009298	AT1G67070.1	DIN9,PMI2	Mannose-6-phosphate isomerase, type I			Absent	Fructose and mannose metabolism; Amino sugar and nucleotide sugar metabolism; Metabolic pathways; Biosynthesis of secondary metabolites; Biosynthesis of cofactors	Chr08	580620	584965	Phvul.008G006200	-
Phvul.009G059500	732.824	0.506243	-0.982098	0.0522486	-18.7966	8.0447e-79	2.70835e-77	Phvul.009G059500.1.p	PF00294	PTHR10584,PTHR10584:SF153	KOG2854	2.7.1.11			AT1G19600.1		pfkB-like carbohydrate kinase family protein			Absent		Chr09	10918157	10921419	Phvul.009G059500	+
Phvul.008G256500	957.07	0.0125032	-6.32156	0.336544	-18.7838	1.02545e-78	3.44774e-77	Phvul.008G256500.1.p	PF00149	PTHR11668,PTHR11668:SF267	KOG0374	3.1.3.48		GO:0016787	AT1G07010.1		Calcineurin-like metallo-phosphoesterase superfamily protein			Absent		Chr08	60394283	60399565	Phvul.008G256500	-
Phvul.010G120900	270.522	0.0371262	-4.75142	0.252966	-18.7828	1.04338e-78	3.50338e-77	Phvul.010G120900.3.p	PF02362	PTHR31140,PTHR31140:SF4				GO:0003677	AT3G61970.1	NGA2	AP2/B3-like transcriptional factor family protein			Absent		Chr10	40188885	40191619	Phvul.010G120900	+
Phvul.004G062600	265.093	0.00243843	-8.67983	0.462139	-18.7819	1.06297e-78	3.56446e-77	Phvul.004G062600.1.p	PF02458	PTHR31642,PTHR31642:SF40		2.3.1.188	K15400	GO:0016747	AT1G65450.1		HXXXD-type acyl-transferase family protein			Absent	Phenylpropanoid biosynthesis; Flavonoid biosynthesis; Stilbenoid, diarylheptanoid and gingerol biosynthesis; Metabolic pathways; Biosynthesis of secondary metabolites	Chr04	8754431	8758958	Phvul.004G062600	+
Phvul.008G180200	831.542	0.169061	-2.56439	0.136553	-18.7795	1.11222e-78	3.7247e-77	Phvul.008G180200.1.p	PF00342	PTHR11469,PTHR11469:SF9		5.3.1.9	K01810	GO:0006096,GO:0006094,GO:0004347	AT4G24620.1	PGI,PGI1	phosphoglucose isomerase 1			Absent	Glycolysis / Gluconeogenesis; Pentose phosphate pathway; Starch and sucrose metabolism; Amino sugar and nucleotide sugar metabolism; Metabolic pathways; Biosynthesis of secondary metabolites; Carbon metabolism	Chr08	50948470	50955614	Phvul.008G180200	+
Phvul.001G037100	4615.3	448.127	8.80776	0.469076	18.7768	1.1686e-78	3.90834e-77	Phvul.001G037100.2.p	PF00067	PTHR24301,PTHR24301:SF2	KOG0158	5.3.99.5		GO:0055114,GO:0020037,GO:0016705,GO:0005506	AT2G26170.2	CYP711A1,MAX1	cytochrome P450, family 711, subfamily A, polypeptide 1			Absent		Chr01	3485712	3489119	Phvul.001G037100	+
Phvul.002G162800	1895.7	0.134748	-2.89167	0.154056	-18.7702	1.32412e-78	4.42266e-77	Phvul.002G162800.2.p	PF00400	PTHR22847,PTHR22847:SF443	KOG0265		K16240	GO:0005515	AT4G11110.1	SPA2	SPA1-related 2			Absent	Circadian rhythm - plant	Chr02	31740583	31750494	Phvul.002G162800	-
Phvul.003G215000	1680.47	0.137081	-2.8669	0.15284	-18.7575	1.68002e-78	5.60403e-77	Phvul.003G215000.1.p	PF00472	PTHR11075	KOG3429	3.1.1.29	K15033	GO:0006415,GO:0003747	AT1G62850.2		Class I peptide chain release factor			Absent		Chr03	44181432	44184504	Phvul.003G215000	-
Phvul.001G044100	1092.2	0.0507055	-4.30171	0.229373	-18.7542	1.78873e-78	5.95884e-77	Phvul.001G044100.3.p	PF07082	PTHR34127,PTHR34127:SF1					AT3G43540.1		Protein of unknown function (DUF1350)			Absent		Chr01	3893967	3900161	Phvul.001G044100	-
Phvul.011G138300	1248.06	0.000335862	-11.5398	0.615491	-18.749	1.97246e-78	6.56229e-77	Phvul.011G138300.1.p	PF01221	PTHR11886,PTHR11886:SF22	KOG3430	3.6.4.2	K10418	GO:0007017,GO:0005875	AT4G27360.1		Dynein light chain type 1 family protein			Absent		Chr11	35009596	35010534	Phvul.011G138300	-
Phvul.011G051700	613.429	0.0273717	-5.19117	0.27709	-18.7346	2.5863e-78	8.59327e-77	Phvul.011G051700.1.p	PF00254	PTHR10516,PTHR10516:SF264	KOG0552	5.2.1.8		GO:0006457	AT2G43560.1		FKBP-like peptidyl-prolyl cis-trans isomerase family protein			Absent		Chr11	4560066	4563753	Phvul.011G051700	+
Phvul.007G201800	3936.62	0.0377831	-4.72611	0.252517	-18.7161	3.6629e-78	1.21545e-76	Phvul.007G201800.1.p	PF06963	PTHR11660,PTHR11660:SF53	KOG2601			GO:0034755,GO:0016021,GO:0005381	AT5G26820.1	ATIREG3,IREG3,MAR1,RTS3	iron-regulated protein 3			Absent		Chr07	32476117	32481223	Phvul.007G201800	-
Phvul.007G151500	130.563	0.00573034	-7.44716	0.397956	-18.7135	3.84187e-78	1.27318e-76	Phvul.007G151500.2.p	PF00194	PTHR18952,PTHR18952:SF100	KOG0382	4.2.1.1	K01674		AT1G08080.1	ACA7,ATACA7	alpha carbonic anhydrase 7			Absent	Nitrogen metabolism; Metabolic pathways	Chr07	25644818	25648435	Phvul.007G151500	-
Phvul.002G299900	1521.77	0.0644535	-3.9556	0.211415	-18.7101	4.09237e-78	1.35442e-76	Phvul.002G299900.1.p		PTHR12446					AT5G42070.1					Absent		Chr02	46811047	46813316	Phvul.002G299900	+
Phvul.001G198100	550.135	0.0228289	-5.45299	0.291592	-18.7008	4.87772e-78	1.61225e-76	Phvul.001G198100.1.p		PTHR33264,PTHR33264:SF5					AT3G11690.1					Absent		Chr01	45738480	45739505	Phvul.001G198100	-
Phvul.005G108600	4355.85	0.00287239	-8.44353	0.451515	-18.7005	4.90706e-78	1.61984e-76	Phvul.005G108600.1.p	PF11264	PTHR34793,PTHR34793:SF1				GO:0015979,GO:0010207	AT2G20890.1	PSB29,THF1	photosystem II reaction center PSB29 protein			Absent		Chr05	32996378	32999236	Phvul.005G108600	+
Phvul.010G143400	843.371	0.28073	-1.83275	0.0980628	-18.6895	6.02645e-78	1.98677e-76	Phvul.010G143400.1.p	PF13041	PTHR24015,PTHR24015:SF415					AT4G26680.2		Tetratricopeptide repeat (TPR)-like superfamily protein			Absent		Chr10	42529992	42533153	Phvul.010G143400	-
Phvul.002G303300	825.001	0.325081	-1.62113	0.0867615	-18.6849	6.57312e-78	2.16419e-76	Phvul.002G303300.3.p	PF00005	PTHR24220,PTHR24220:SF85			K09013	GO:0016887,GO:0005524	AT3G10670.1	ATNAP7,NAP7	non-intrinsic ABC protein 7			Absent		Chr02	47149784	47154270	Phvul.002G303300	-
Phvul.003G105600	1365.58	0.139094	-2.84586	0.152345	-18.6804	7.14634e-78	2.34988e-76	Phvul.003G105600.1.p	PF06827,PF08264,PF00133	PTHR11946,PTHR11946:SF82		6.1.1.5	K01870	GO:0006418,GO:0000166,GO:0005524,GO:0004812	AT5G49030.3	OVA2	tRNA synthetase class I (I, L, M and V) family protein			Absent	Aminoacyl-tRNA biosynthesis	Chr03	23245252	23257622	Phvul.003G105600	+
Phvul.002G012600	796.152	0.126207	-2.98614	0.159876	-18.6779	7.49287e-78	2.46064e-76	Phvul.002G012600.1.p	PF14622	PTHR11207,PTHR11207:SF4		3.1.26.3		GO:0006396,GO:0004525,GO:0003723	AT4G37510.1		Ribonuclease III family protein			Absent		Chr02	1413379	1417910	Phvul.002G012600	+
Phvul.007G108200	1208.51	211.718	7.726	0.413873	18.6676	9.09174e-78	2.98186e-76	Phvul.007G108200.2.p	PF04852	PTHR31165,PTHR31165:SF13					AT1G07090.1	LSH6	Protein of unknown function (DUF640)			Absent		Chr07	13608562	13610294	Phvul.007G108200	-
Phvul.008G092400	228.297	9.82014	3.29574	0.176602	18.662	1.00976e-77	3.30749e-76	Phvul.008G092400.1.p	PF01187	PTHR11954,PTHR11954:SF25	KOG1759	5.3.2.1,5.3.3.12			AT3G51660.1		Tautomerase/MIF superfamily protein			Absent	Tyrosine metabolism; Phenylalanine metabolism; Metabolic pathways	Chr08	9330698	9333072	Phvul.008G092400	+
Phvul.004G111300	555.857	0.00152903	-9.35316	0.501241	-18.66	1.04738e-77	3.42631e-76	Phvul.004G111300.1.p	PF02458	PTHR31896,PTHR31896:SF4				GO:0016747	AT5G23940.1	DCR,EMB3009,PEL3	HXXXD-type acyl-transferase family protein			Absent		Chr04	38622379	38625456	Phvul.004G111300	+
Phvul.002G013400	1713.69	0.0989502	-3.33715	0.178854	-18.6585	1.07629e-77	3.51635e-76	Phvul.002G013400.3.p	PF00226	PTHR24078,PTHR24078:SF250					AT4G37480.1		Chaperone DnaJ-domain superfamily protein			Absent		Chr02	1460805	1466376	Phvul.002G013400	-
Phvul.001G186800	487.713	39.4526	5.30205	0.284428	18.6411	1.4921e-77	4.86858e-76	Phvul.001G186800.1.p	PF00024,PF00954,PF01453	PTHR11795,PTHR11795:SF386				GO:0048544	AT5G03700.1		D-mannose binding lectin protein with Apple-like carbohydrate-binding domain			Absent		Chr01	44509056	44511029	Phvul.001G186800	+
Phvul.007G154800	780.992	0.187617	-2.41414	0.129513	-18.6402	1.51806e-77	4.94692e-76	Phvul.007G154800.1.p	PF00294	PTHR10584,PTHR10584:SF190	KOG2947	2.7.1.3			AT4G28706.4		pfkB-like carbohydrate kinase family protein			Absent		Chr07	26129117	26135111	Phvul.007G154800	+
Phvul.009G012200	155.684	18.0677	4.17534	0.224216	18.622	2.13258e-77	6.94058e-76	Phvul.009G012200.1.p	PF00046	PTHR24326,PTHR24326:SF220	KOG0484			GO:0003677	AT4G35550.1	ATWOX13,HB-4,WOX13	WUSCHEL related homeobox 13	WOX	WUSCHEL related homeobox 13	Absent		Chr09	2041007	2042431	Phvul.009G012200	+
Phvul.009G049500	767.592	0.178306	-2.48757	0.133629	-18.6155	2.40538e-77	7.81841e-76	Phvul.009G049500.1.p	PF00248	PTHR11732,PTHR11732:SF248	KOG1575	1.1.1.65	K05275		AT5G53580.1		NAD(P)-linked oxidoreductase superfamily protein			Absent	Vitamin B6 metabolism; Metabolic pathways	Chr09	9677971	9682079	Phvul.009G049500	-
Phvul.006G144200	240.578	0.00249603	-8.64615	0.464556	-18.6117	2.58482e-77	8.39092e-76	Phvul.006G144200.2.p	PF14531	PTHR23257,PTHR23257:SF475	KOG0192	2.7.11.1			AT1G62400.1	HT1	Protein kinase superfamily protein			Absent		Chr06	24999504	25004231	Phvul.006G144200	-
Phvul.008G186400	4672.72	0.0622264	-4.00633	0.215346	-18.6041	2.9744e-77	9.64329e-76	Phvul.008G186400.1.p	PF03109	PTHR10566,PTHR10566:SF41	KOG1235	3.6.3.46	K08869		AT5G05200.1		Protein kinase superfamily protein			Absent		Chr08	52334088	52339106	Phvul.008G186400	+
Phvul.009G151900	1826.71	0.147181	-2.76434	0.148614	-18.6008	3.16322e-77	1.02424e-75	Phvul.009G151900.1.p	PF03364	PTHR34060,PTHR34060:SF2					AT5G08720.1					Absent		Chr09	22583772	22589521	Phvul.009G151900	+
Phvul.004G155000	662.588	0.000698669	-10.4831	0.56373	-18.596	3.46369e-77	1.1201e-75	Phvul.004G155000.1.p	PF00069	PTHR27009,PTHR27009:SF21	KOG1187	3.1.4.46	K04730	GO:0006468,GO:0005524,GO:0004672	AT1G66980.1	SNC4	suppressor of npr1-1 constitutive 4			Absent		Chr04	45863239	45870041	Phvul.004G155000	-
Phvul.011G038600	2562.07	0.0501381	-4.31795	0.23222	-18.5942	3.58023e-77	1.15632e-75	Phvul.011G038600.3.p	PF08338,PF01370	PTHR11092,PTHR11092:SF1	KOG3019	1.1.1.354		GO:0050662,GO:0003824	AT2G21280.1	ATSULA,GC1,SULA	NAD(P)-binding Rossmann-fold superfamily protein			Absent		Chr11	3509167	3514764	Phvul.011G038600	+
Phvul.011G100300	359.352	0.00115856	-9.75345	0.524873	-18.5825	4.4539e-77	1.43667e-75	Phvul.011G100300.2.p	PF04690	PTHR31675,PTHR31675:SF2				GO:0007275	AT1G08465.1	YAB2	Plant-specific transcription factor YABBY family protein			Absent		Chr11	10729512	10736267	Phvul.011G100300	-
Phvul.009G065200	454.02	0.0136823	-6.19155	0.333724	-18.5529	7.73104e-77	2.49059e-75	Phvul.009G065200.1.p	PF00085	PTHR10438,PTHR10438:SF229	KOG0907	3.5.1.52		GO:0045454,GO:0015035,GO:0006662	AT1G07700.1		Thioredoxin superfamily protein			Absent		Chr09	11494485	11497290	Phvul.009G065200	+
Phvul.008G249900	994.159	1072.17	10.0663	0.542688	18.549	8.30833e-77	2.67318e-75	Phvul.008G249900.1.p	PF00141	PTHR31388,PTHR31388:SF20		1.11.1.7	K00430	GO:0055114,GO:0020037,GO:0006979,GO:0004601	AT5G05340.1		Peroxidase superfamily protein			Absent	Phenylpropanoid biosynthesis; Metabolic pathways; Biosynthesis of secondary metabolites	Chr08	59871621	59873915	Phvul.008G249900	-
Phvul.009G143000	1126.43	0.0640752	-3.96409	0.213746	-18.5458	8.81853e-77	2.83375e-75	Phvul.009G143000.1.p	PF13639	PTHR14155,PTHR14155:SF106			K19040	GO:0008270,GO:0005515	AT3G10910.1		RING/U-box superfamily protein			Absent		Chr09	21454046	21455649	Phvul.009G143000	+
Phvul.011G061800	954.307	0.0682104	-3.87386	0.20896	-18.5388	1.00411e-76	3.22254e-75	Phvul.011G061800.1.p	PF07690	PTHR23500,PTHR23500:SF159	KOG0254			GO:0055085,GO:0016021	AT5G59250.1		Major facilitator superfamily protein			Absent		Chr11	5525770	5529668	Phvul.011G061800	+
Phvul.004G028900	207.864	0.0232031	-5.42954	0.293049	-18.5277	1.23378e-76	3.95464e-75	Phvul.004G028900.6.p	PF05729,PF13676	PTHR11017,PTHR11017:SF171				GO:0007165,GO:0005515	AT5G36930.2		Disease resistance protein (TIR-NBS-LRR class) family			Absent		Chr04	3435255	3439307	Phvul.004G028900	-
Phvul.010G092500	1367.48	0.0140699	-6.15124	0.332296	-18.5113	1.6731e-76	5.35603e-75	Phvul.010G092500.1.p	PF13639	PTHR14155,PTHR14155:SF160	KOG1493			GO:0008270,GO:0005515	AT4G10160.1		RING/U-box superfamily protein			Absent		Chr10	35448547	35449788	Phvul.010G092500	+
Phvul.007G018100	2944.02	0.0362141	-4.7873	0.258636	-18.5098	1.72046e-76	5.50071e-75	Phvul.007G018100.1.p	PF11833	PTHR33372,PTHR33372:SF5					AT2G20920.1		Protein of unknown function (DUF3353)			Absent		Chr07	1231250	1234623	Phvul.007G018100	+
Phvul.001G105101	819.143	0.000569007	-10.7793	0.582435	-18.5073	1.80463e-76	5.76258e-75	Phvul.001G105101.1.p	PF01554	PTHR11206,PTHR11206:SF102	KOG1347		K03327	GO:0055085,GO:0016020,GO:0015297,GO:0015238,GO:0006855	AT1G33110.1		MATE efflux family protein			Absent		Chr01	21931280	21937295	Phvul.001G105101	-
Phvul.006G083500	1893.56	0.0670868	-3.89783	0.210796	-18.491	2.43995e-76	7.7815e-75	Phvul.006G083500.1.p	PF00892	PTHR22911,PTHR22911:SF60				GO:0016021,GO:0016020	AT3G02690.1		nodulin MtN21 /EamA-like transporter family protein			Absent		Chr06	19552165	19556149	Phvul.006G083500	-
Phvul.008G225100	948.299	0.14267	-2.80924	0.15193	-18.4904	2.46631e-76	7.85572e-75	Phvul.008G225100.5.p	PF02163	PTHR31412,PTHR31412:SF5				GO:0006508,GO:0004222	AT5G05740.3	ATEGY2,EGY2	ethylene-dependent gravitropism-deficient and yellow-green-like 2			Absent		Chr08	57490473	57496854	Phvul.008G225100	-
Phvul.004G000700	409.255	0.116644	-3.09981	0.167715	-18.4826	2.84882e-76	9.06275e-75	Phvul.004G000700.1.p	PF12049	PTHR33102,PTHR33102:SF13					AT5G08400.2		Protein of unknown function (DUF3531)			Absent		Chr04	54886	57927	Phvul.004G000700	+
Phvul.011G195300	153.016	17.7188	4.1472	0.224426	18.4792	3.03672e-76	9.64842e-75	Phvul.011G195300.1.p	PF00931	PTHR23155,PTHR23155:SF414	KOG4658			GO:0043531	AT3G14460.1		LRR and NB-ARC domains-containing disease resistance protein			Absent		Chr11	50850267	50854335	Phvul.011G195300	+
Phvul.008G154100	1033.71	0.257605	-1.95677	0.105962	-18.4668	3.82419e-76	1.21352e-74	Phvul.008G154100.2.p		PTHR10072,PTHR10072:SF43					AT5G03900.2		Iron-sulphur cluster biosynthesis family protein			Absent		Chr08	32199890	32225993	Phvul.008G154100	-
Phvul.002G082500	315.203	0.0461315	-4.4381	0.240454	-18.4572	4.56702e-76	1.44744e-74	Phvul.002G082500.1.p		PTHR36367					AT3G25805.1					Absent		Chr02	13023599	13026973	Phvul.002G082500	+
Phvul.008G031820	299.301	0.00385131	-8.02044	0.434623	-18.4538	4.86076e-76	1.53862e-74	Phvul.008G031820.1.p	PF03634	PTHR31072,PTHR31072:SF5					AT3G02150.2	PTF1,TCP13,TFPD	plastid transcription factor 1	TCP	plastid transcription factor 1	Absent		Chr08	2554549	2555106	Phvul.008G031820	-
Phvul.010G076200	4145.98	0.00848616	-6.88067	0.372885	-18.4526	4.97352e-76	1.57235e-74	Phvul.010G076200.1.p	PF00487,PF11960	PTHR32100,PTHR32100:SF17		1.14.99.33	K10257	GO:0006629,GO:0055114,GO:0016717	AT5G05580.1	FAD8	fatty acid desaturase 8			Absent		Chr10	28037674	28041059	Phvul.010G076200	-
Phvul.006G213600	3281	0.19277	-2.37505	0.12885	-18.4327	7.17644e-76	2.26597e-74	Phvul.006G213600.1.p	PF11891	PTHR31038,PTHR31038:SF2					AT5G24690.1		Protein of unknown function (DUF3411)			Absent		Chr06	30688562	30693544	Phvul.006G213600	+
Phvul.003G289200	12996.8	0.0281771	-5.14933	0.280033	-18.3883	1.63049e-75	5.14192e-74	Phvul.003G289200.1.p	PF00225	PTHR24115,PTHR24115:SF469	KOG0239	3.6.4.5		GO:0008017,GO:0007018,GO:0005524,GO:0003777,GO:0005871	AT5G10470.2	KAC1,KCA1	kinesin like protein for actin based chloroplast movement 1			Absent		Chr03	52657556	52674469	Phvul.003G289200	+
Phvul.006G016200	8199.06	0.0283532	-5.14035	0.279611	-18.3839	1.76798e-75	5.5686e-74	Phvul.006G016200.1.p	PF00682	PTHR10277,PTHR10277:SF40		4.1.3.4	K01640	GO:0003824	AT2G26800.1		Aldolase superfamily protein			Absent	Synthesis and degradation of ketone bodies; Valine, leucine and isoleucine degradation; Butanoate metabolism; Metabolic pathways; Biosynthesis of secondary metabolites; Peroxisome	Chr06	7574015	7578911	Phvul.006G016200	-
Phvul.003G141200	1100.3	0.0191211	-5.70869	0.31075	-18.3707	2.25536e-75	7.09488e-74	Phvul.003G141200.2.p	PF06203	PTHR31874,PTHR31874:SF10				GO:0005515	AT5G57180.2	CIA2	chloroplast import apparatus 2			Absent		Chr03	34020363	34023820	Phvul.003G141200	-
Phvul.007G279500	685.54	0.0345598	-4.85476	0.264444	-18.3584	2.82985e-75	8.8911e-74	Phvul.007G279500.1.p	PF08541,PF08392	PTHR31561,PTHR31561:SF25		2.3.1.199,2.3.1.119	K15397	GO:0016747,GO:0008610,GO:0016020,GO:0006633	AT2G26640.1	KCS11	3-ketoacyl-CoA synthase 11			Absent	Fatty acid elongation; Metabolic pathways; Biosynthesis of secondary metabolites; Plant-pathogen interaction	Chr07	39890399	39893153	Phvul.007G279500	-
Phvul.L002632	5268.95	8724.55	13.0909	0.713341	18.3515	3.21296e-75	1.00823e-73	Phvul.L002632.1.p	PF07883	PTHR31238,PTHR31238:SF42					AT3G05950.1		RmlC-like cupins superfamily protein			Absent		scaffold_12	1021851	1022852	Phvul.L002632	+
Phvul.002G150000	1077.61	0.0700619	-3.83523	0.209034	-18.3473	3.46651e-75	1.08646e-73	Phvul.002G150000.5.p	PF00664,PF00005	PTHR24221,PTHR24221:SF220	KOG0057	3.6.3.43		GO:0055085,GO:0042626,GO:0016021,GO:0006810,GO:0005524,GO:0016887	AT1G70610.1	ATTAP1,TAP1	transporter associated with antigen processing protein 1			Absent		Chr02	30312561	30324112	Phvul.002G150000	-
Phvul.011G209200	175.424	0.020007	-5.64335	0.307627	-18.3448	3.63264e-75	1.13712e-73	Phvul.011G209200.1.p	PF00191	PTHR10502,PTHR10502:SF113	KOG0819		K17099	GO:0005544,GO:0005509	AT5G12380.1	ANNAT8	annexin 8			Absent		Chr11	52803665	52806589	Phvul.011G209200	-
Phvul.006G179300	1739.75	0.000614187	-10.669	0.581818	-18.3374	4.1619e-75	1.30119e-73	Phvul.006G179300.1.p	PF13458,PF00497,PF00060	PTHR18966,PTHR18966:SF233	KOG1052		K05387	GO:0016020,GO:0004970	AT2G29120.1	ATGLR2.7,GLR2.7	glutamate receptor 2.7			Absent		Chr06	28137256	28140982	Phvul.006G179300	+
Phvul.001G043000	1486.21	0.00967629	-6.69133	0.36501	-18.3319	4.60309e-75	1.43736e-73	Phvul.001G043000.1.p	PF08263	PTHR27004,PTHR27004:SF34	KOG0472				AT2G34930.1		disease resistance family protein / LRR family protein			Absent		Chr01	4030665	4033321	Phvul.001G043000	+
Phvul.009G188400	245.33	0.01568	-5.99493	0.327037	-18.331	4.67853e-75	1.45913e-73	Phvul.009G188400.1.p	PF13631,PF00421	PTHR33180,PTHR33180:SF4			K02705	GO:0016491,GO:0016020,GO:0009055,GO:0019684,GO:0016168,GO:0009767,GO:0009521	ATCG00280.1		photosystem II reaction center protein C			Absent		Chr09	28594845	28595429	Phvul.009G188400	+
Phvul.009G101900	906.605	9.81122	3.29443	0.179824	18.3203	5.69975e-75	1.77544e-73	Phvul.009G101900.1.p	PF10533,PF03106	PTHR31282,PTHR31282:SF15				GO:0043565,GO:0006355,GO:0003700	AT4G31550.1	ATWRKY11,WRKY11	WRKY DNA-binding protein 11	WRKY	WRKY DNA-binding protein 11	Absent		Chr09	15996041	15997480	Phvul.009G101900	-
Phvul.001G036500	521.642	0.0319893	-4.96627	0.271212	-18.3114	6.71775e-75	2.08999e-73	Phvul.001G036500.1.p		PTHR10593,PTHR10593:SF38					AT3G50700.1	AtIDD2,IDD2	indeterminate(ID)-domain 2	C2H2	indeterminate(ID)-domain 2	Absent		Chr01	3417904	3422329	Phvul.001G036500	-
Phvul.002G332000	7024.68	0.00201392	-8.95578	0.489298	-18.3033	7.78429e-75	2.41884e-73	Phvul.002G332000.1.p	PF00149	PTHR10161,PTHR10161:SF14	KOG2679	3.1.3.2		GO:0016787	AT1G14700.1	ATPAP3,PAP3	purple acid phosphatase 3			Absent	Riboflavin metabolism; Metabolic pathways	Chr02	49560237	49562739	Phvul.002G332000	-
Phvul.011G136600	320.711	0.00129817	-9.5893	0.524121	-18.296	8.9104e-75	2.76538e-73	Phvul.011G136600.1.p	PF13450,PF05199	PTHR10668,PTHR10668:SF81		1.1.3.20	K17756	GO:0055114,GO:0016614	AT3G23410.1	ATFAO3,FAO3	fatty alcohol oxidase 3			Absent		Chr11	31093455	31097631	Phvul.011G136600	-
Phvul.005G079733	256.727	0.0368416	-4.76252	0.260341	-18.2934	9.34194e-75	2.89577e-73	Phvul.005G079733.4.p	PF00069,PF11721	PTHR27006,PTHR27006:SF11	KOG4579,KOG0531	2.7.11.1		GO:0006468,GO:0005524,GO:0004672	AT1G53420.1		Leucine-rich repeat transmembrane protein kinase			Absent		Chr05	19324433	19355247	Phvul.005G079733	-
Phvul.007G029500	378.97	40.2863	5.33222	0.291504	18.2921	9.57023e-75	2.96292e-73	Phvul.007G029500.1.p							AT1G68360.1		C2H2 and C2HC zinc fingers superfamily protein			Absent		Chr07	2352907	2353701	Phvul.007G029500	-
Phvul.004G105900	964.963	0.297111	-1.75092	0.0958182	-18.2734	1.34812e-74	4.16868e-73	Phvul.004G105900.1.p	PF04278	PTHR35138					AT5G62650.1		Tic22-like family protein			Absent		Chr04	35250090	35259382	Phvul.004G105900	-
Phvul.002G333600	390.382	0.277343	-1.85026	0.101255	-18.2732	1.35198e-74	4.17554e-73	Phvul.002G333600.1.p	PF13181,PF13414	PTHR22904,PTHR22904:SF368				GO:0005515	AT3G17670.2		tetratricopeptide repeat (TPR)-containing protein			Absent		Chr02	49658404	49663123	Phvul.002G333600	+
Phvul.003G027300	8416.86	0.0311385	-5.00516	0.274015	-18.266	1.54336e-74	4.7608e-73	Phvul.003G027300.1.p	PF00069	PTHR11584,PTHR11584:SF316	KOG0594	2.7.11.1		GO:0006468,GO:0005524,GO:0004672	AT1G68830.1	STN7	STT7 homolog STN7			Absent		Chr03	2628079	2633287	Phvul.003G027300	-
Phvul.009G261901	584.463	46.3252	5.53373	0.303038	18.2609	1.69628e-74	5.22619e-73	Phvul.009G261901.1.p		PTHR34206,PTHR34206:SF1					AT3G14280.1					Absent		Chr09	38126093	38126956	Phvul.009G261901	+
Phvul.007G089900	1187.44	0.0848741	-3.55853	0.194966	-18.2521	1.99258e-74	6.13164e-73	Phvul.007G089900.1.p	PF02536	PTHR13068,PTHR13068:SF26				GO:0006355,GO:0005739,GO:0003690	AT4G09620.1		Mitochondrial transcription termination factor family protein			Absent		Chr07	9295484	9298579	Phvul.007G089900	-
Phvul.006G141100	169.773	20.2031	4.3365	0.237944	18.2249	3.27632e-74	1.00698e-72	Phvul.006G141100.2.p	PF06624	PTHR15601,PTHR15601:SF4				GO:0005783	AT1G27330.1		Ribosome associated membrane protein RAMP4			Absent		Chr06	24757576	24759451	Phvul.006G141100	-
Phvul.002G194000	1054.16	0.178127	-2.48902	0.136627	-18.2176	3.74001e-74	1.14811e-72	Phvul.002G194000.1.p	PF13460	PTHR15020,PTHR15020:SF11	KOG1203				AT2G34460.1		NAD(P)-binding Rossmann-fold superfamily protein			Absent		Chr02	35794894	35797454	Phvul.002G194000	-
Phvul.009G209800	405.656	14.8468	3.89208	0.213908	18.1951	5.64326e-74	1.73028e-72	Phvul.009G209800.1.p	PF13639	PTHR14155,PTHR14155:SF118	KOG1493			GO:0008270,GO:0005515	AT2G15580.1		RING/U-box superfamily protein			Absent		Chr09	31752498	31754539	Phvul.009G209800	+
Phvul.001G219800	3577.42	0.000169536	-12.5261	0.688877	-18.1834	6.98789e-74	2.13998e-72	Phvul.001G219800.1.p	PF00150	PTHR31451,PTHR31451:SF13		3.2.1.78	K19355	GO:0005975,GO:0004553	AT5G66460.1		Glycosyl hydrolase superfamily protein			Absent	Fructose and mannose metabolism; Metabolic pathways	Chr01	47529979	47533588	Phvul.001G219800	+
Phvul.011G157700	1234.2	0.110939	-3.17217	0.174545	-18.1739	8.31044e-74	2.54193e-72	Phvul.011G157700.1.p	PF13098	PTHR10438,PTHR10438:SF255	KOG0910	1.8.1.8	K03671	GO:0045454,GO:0015035,GO:0006662	AT3G15360.1	ATHM4,ATM4,TRX-M4	thioredoxin M-type 4			Absent		Chr11	44975080	44977195	Phvul.011G157700	-
Phvul.007G219800	529.933	0.120289	-3.05543	0.168169	-18.1688	9.11767e-74	2.78549e-72	Phvul.007G219800.2.p		PTHR35514,PTHR35514:SF1					AT5G52970.1		thylakoid lumen 15.0 kDa protein			Absent		Chr07	34298246	34302811	Phvul.007G219800	-
Phvul.002G032866	2937.95	409.289	8.67697	0.477768	18.1615	1.04161e-73	3.17836e-72	Phvul.002G032866.1.p	PF05368	PTHR10366,PTHR10366:SF375		1.3.1.45			AT4G39230.1		NmrA-like negative transcriptional regulator family protein			Absent	Isoflavonoid biosynthesis; Metabolic pathways; Biosynthesis of secondary metabolites	Chr02	3270612	3272213	Phvul.002G032866	-
Phvul.009G064900	1005.68	0.00368308	-8.08487	0.445459	-18.1495	1.29458e-73	3.94551e-72	Phvul.009G064900.1.p	PF00504	PTHR21649,PTHR21649:SF23			K08911	GO:0016020,GO:0009765	AT1G45474.1	LHCA5	photosystem I light harvesting complex gene 5			Absent	Photosynthesis - antenna proteins; Metabolic pathways	Chr09	11473315	11474917	Phvul.009G064900	-
Phvul.008G164100	1216.3	2020.63	10.9806	0.605018	18.1492	1.30288e-73	3.96606e-72	Phvul.008G164100.1.p	PF00892	PTHR31218,PTHR31218:SF38				GO:0016021,GO:0016020,GO:0022857	AT4G08290.1		nodulin MtN21 /EamA-like transporter family protein			Absent		Chr08	44659495	44663795	Phvul.008G164100	-
Phvul.011G060500	326.634	0.00784766	-6.99352	0.385486	-18.1421	1.48289e-73	4.50862e-72	Phvul.011G060500.1.p	PF04145	PTHR12483,PTHR12483:SF45	KOG3386		K14686	GO:0035434,GO:0016021,GO:0005375	AT2G26975.1		Ctr copper transporter family			Absent		Chr11	5427500	5428180	Phvul.011G060500	+
Phvul.008G030200	155.352	0.00478172	-7.70825	0.425211	-18.1281	1.91325e-73	5.81015e-72	Phvul.008G030200.1.p	PF11721,PF07714	PTHR27003,PTHR27003:SF104	KOG1187	2.7.11.1		GO:0006468,GO:0004672	AT3G51550.1	FER	Malectin/receptor-like protein kinase family protein			Absent		Chr08	2420399	2422993	Phvul.008G030200	-
Phvul.005G045100	1254.38	67.1704	6.06975	0.334959	18.1209	2.18034e-73	6.61334e-72	Phvul.005G045100.1.p	PF00234	PTHR33076,PTHR33076:SF4					AT2G18370.1		Bifunctional inhibitor/lipid-transfer protein/seed storage 2S albumin superfamily protein			Absent		Chr05	4768172	4769125	Phvul.005G045100	-
Phvul.009G148200	448.02	10.2475	3.3572	0.185394	18.1084	2.73423e-73	8.28351e-72	Phvul.009G148200.1.p	PF04564	PTHR22849,PTHR22849:SF20		6.3.2.19		GO:0016567,GO:0004842	AT5G64660.1	ATCMPG2,CMPG2	CYS, MET, PRO, and GLY protein 2			Absent		Chr09	22137567	22139569	Phvul.009G148200	+
Phvul.002G038700	672.095	355.319	8.47297	0.468238	18.0954	3.46264e-73	1.04778e-71	Phvul.002G038700.1.p	PF08541,PF00195	PTHR11877,PTHR11877:SF27		2.3.1.74	K00660	GO:0016747,GO:0008610	AT5G13930.1	ATCHS,CHS,TT4	Chalcone and stilbene synthase family protein			Absent	Flavonoid biosynthesis; Metabolic pathways; Biosynthesis of secondary metabolites; Circadian rhythm - plant	Chr02	3710852	3712431	Phvul.002G038700	-
Phvul.005G056300	385.467	0.153229	-2.70624	0.149567	-18.0938	3.56619e-73	1.07783e-71	Phvul.005G056300.1.p	PF13041	PTHR24015,PTHR24015:SF765					AT1G79080.1		Pentatricopeptide repeat (PPR) superfamily protein			Absent		Chr05	7405043	7407948	Phvul.005G056300	+
Phvul.007G185100	2948.26	0.00183111	-9.09307	0.502855	-18.0829	4.3465e-73	1.31211e-71	Phvul.007G185100.7.p	PF00291	PTHR10314,PTHR10314:SF97		2.5.1.47			AT3G04940.1	ATCYSD1,CYSD1	cysteine synthase D1			Absent	Cysteine and methionine metabolism; Sulfur metabolism; Metabolic pathways; Biosynthesis of secondary metabolites; Carbon metabolism; Biosynthesis of amino acids	Chr07	30495797	30503923	Phvul.007G185100	-
Phvul.002G059800	1506.88	0.00786771	-6.98984	0.386563	-18.082	4.41626e-73	1.33158e-71	Phvul.002G059800.2.p	PF03441,PF00875	PTHR10211,PTHR10211:SF0		4.1.99.3		GO:0006281,GO:0003904	AT1G12370.2	PHR1,UVR2	photolyase 1			Absent		Chr02	6570181	6574033	Phvul.002G059800	+
Phvul.007G169100	1700.45	0.235561	-2.08583	0.115383	-18.0774	4.79769e-73	1.44488e-71	Phvul.007G169100.2.p	PF12483	PTHR12183,PTHR12183:SF18	KOG1571			GO:0007005,GO:0004842	AT1G63900.1		E3 Ubiquitin ligase family protein			Absent		Chr07	28561095	28565625	Phvul.007G169100	-
Phvul.002G018600	444.009	0.00578859	-7.43257	0.411261	-18.0727	5.23335e-73	1.57422e-71	Phvul.002G018600.2.p	PF03763	PTHR31471,PTHR31471:SF2					AT1G45207.2		Remorin family protein			Absent		Chr02	1983558	1986300	Phvul.002G018600	-
Phvul.010G005500	9316.43	2424.54	11.2435	0.622602	18.0589	6.71646e-73	2.01795e-71	Phvul.010G005500.1.p	PF14368	PTHR33122					AT5G05960.1		Bifunctional inhibitor/lipid-transfer protein/seed storage 2S albumin superfamily protein			Absent		Chr10	849926	851704	Phvul.010G005500	+
Phvul.007G177300	6123.39	0.00571791	-7.4503	0.412656	-18.0545	7.27239e-73	2.1824e-71	Phvul.007G177300.1.p	PF07123	PTHR34552			K02721	GO:0015979,GO:0009523,GO:0009507	AT2G30570.1	PSBW	photosystem II reaction center W			Absent	Photosynthesis	Chr07	29705662	29706639	Phvul.007G177300	-
Phvul.004G174700	1153.12	0.312479	-1.67817	0.0930532	-18.0345	1.04419e-72	3.12987e-71	Phvul.004G174700.1.p	PF03485,PF05746,PF00750	PTHR11956,PTHR11956:SF5		6.1.1.19	K01887	GO:0006420,GO:0005737,GO:0005524,GO:0004814,GO:0000166	AT4G26300.1	emb1027	Arginyl-tRNA synthetase, class Ic			Absent	Aminoacyl-tRNA biosynthesis	Chr04	47710739	47719099	Phvul.004G174700	-
Phvul.011G196200	321.826	0.00366049	-8.09375	0.448895	-18.0304	1.1253e-72	3.36901e-71	Phvul.011G196200.1.p	PF11883,PF01657,PF07714	PTHR27002,PTHR27002:SF95	KOG1187	2.7.11.1		GO:0004674,GO:0006468,GO:0004672	AT4G23180.1	CRK10,RLK4	cysteine-rich RLK (RECEPTOR-like protein kinase) 10			Absent		Chr11	51014039	51017363	Phvul.011G196200	+
Phvul.009G127900	157.368	16.9518	4.08337	0.226493	18.0287	1.1596e-72	3.46761e-71	Phvul.009G127900.2.p	PF01566	PTHR11706,PTHR11706:SF38	KOG1291			GO:0016020,GO:0006810,GO:0005215	AT1G15960.1	ATNRAMP6,NRAMP6	NRAMP metal ion transporter 6			Absent		Chr09	19429094	19433403	Phvul.009G127900	-
Phvul.003G261900	1776.02	0.00938388	-6.7356	0.373882	-18.0153	1.47764e-72	4.41347e-71	Phvul.003G261900.1.p	PF14226,PF03171	PTHR10209,PTHR10209:SF137	KOG0143	1.14.11.9	K00475	GO:0055114,GO:0016491	AT3G51240.1	F3\'H,F3H,TT6	flavanone 3-hydroxylase			Absent	Flavonoid biosynthesis; Metabolic pathways; Biosynthesis of secondary metabolites	Chr03	50132800	50136226	Phvul.003G261900	-
Phvul.004G013600	1642.45	0.0912367	-3.45424	0.191758	-18.0136	1.52419e-72	4.54718e-71	Phvul.004G013600.1.p	PF13180,PF00089	PTHR22939,PTHR22939:SF81	KOG1320	3.4.21.107		GO:0005515,GO:0006508,GO:0004252	AT3G27925.1	Deg1,DEGP1	DegP protease 1			Absent		Chr04	1541722	1547914	Phvul.004G013600	-
Phvul.005G164300	1613.24	0.00716302	-7.12522	0.395644	-18.0092	1.65049e-72	4.9182e-71	Phvul.005G164300.1.p	PF00560,PF07714,PF12819	PTHR27003,PTHR27003:SF105	KOG1187	2.7.11.1,2.7.10.1		GO:0005515,GO:0006468,GO:0004672	AT1G51800.1		Leucine-rich repeat protein kinase family protein			Absent		Chr05	39196766	39201557	Phvul.005G164300	-
Phvul.006G020800	1814.95	8.73668	3.12709	0.173702	18.0025	1.86066e-72	5.53798e-71	Phvul.006G020800.2.p	PF00043,PF02798	PTHR11260,PTHR11260:SF186	KOG0867	2.5.1.18	K00799	GO:0005515	AT2G30860.1	ATGSTF7,ATGSTF9,GLUTTR,GSTF9	glutathione S-transferase PHI 9			Absent	Glutathione metabolism; Metabolic pathways	Chr06	8626154	8627742	Phvul.006G020800	-
Phvul.004G085100	244.514	0.00189377	-9.04452	0.502501	-17.999	1.98278e-72	5.89453e-71	Phvul.004G085100.1.p	PF13347	PTHR19432,PTHR19432:SF38			K15378		AT1G22710.1	ATSUC2,SUC2,SUT1	sucrose-proton symporter 2			Absent		Chr04	27703506	27706463	Phvul.004G085100	+
Phvul.011G009700	3117.49	0.00167763	-9.21936	0.512328	-17.995	2.13123e-72	6.32847e-71	Phvul.011G009700.1.p		PTHR34940,PTHR34940:SF1					AT1G51400.1		Photosystem II 5 kD protein			Absent		Chr11	726496	726816	Phvul.011G009700	-
Phvul.008G189000	757.557	0.217091	-2.20363	0.122653	-17.9663	3.57647e-72	1.06076e-70	Phvul.008G189000.1.p	PF02536	PTHR13068,PTHR13068:SF24	KOG1267		K15032	GO:0006355,GO:0005739,GO:0003690	AT4G02990.1		Mitochondrial transcription termination factor family protein			Absent		Chr08	52689919	52691496	Phvul.008G189000	-
Phvul.002G028100	2432.68	2.69558	1.4306	0.0796349	17.9645	3.69877e-72	1.09575e-70	Phvul.002G028100.1.p	PF12171	PTHR10593,PTHR10593:SF28					AT5G66730.1		C2H2-like zinc finger protein	C2H2	C2H2-like zinc finger protein	Absent		Chr02	2905225	2908820	Phvul.002G028100	-
Phvul.011G115230	653.647	1087.33	10.0866	0.561839	17.9528	4.565e-72	1.35079e-70	Phvul.011G115230.1.p	PF00249	PTHR10641,PTHR10641:SF574	KOG0048		K09422		AT4G13480.1	AtMYB79,MYB79	myb domain protein 79	MYB	myb domain protein 79	Absent		Chr11	22230836	22232127	Phvul.011G115230	+
Phvul.003G148600	415.898	0.00100384	-9.96025	0.555074	-17.944	5.34594e-72	1.58004e-70	Phvul.003G148600.2.p	PF01163,PF03822,PF00069	PTHR24343,PTHR24343:SF123	KOG0583	2.7.11.1	K07198	GO:0007165,GO:0006468,GO:0005524,GO:0004672	AT5G57630.1	CIPK21,SnRK3.4	CBL-interacting protein kinase 21			Absent		Chr03	35928136	35932279	Phvul.003G148600	-
Phvul.003G090501	247.46	0.00205696	-8.92527	0.497469	-17.9414	5.6068e-72	1.65521e-70	Phvul.003G090501.1.p	PF02365	PTHR31719,PTHR31719:SF24				GO:0006355,GO:0003677	AT2G02450.2	anac034,ANAC035,LOV1,NAC035	NAC domain containing protein 35	NAC	NAC domain containing protein 35	Absent		Chr03	21896080	21898787	Phvul.003G090501	-
Phvul.009G113000	332.573	6.56874	2.71562	0.151531	17.9213	8.04985e-72	2.37368e-70	Phvul.009G113000.1.p	PF05057	PTHR12482	KOG4372				AT1G10040.1		alpha/beta-Hydrolases superfamily protein			Absent		Chr09	17446820	17450891	Phvul.009G113000	+
Phvul.011G202200	320.889	0.0174339	-5.84196	0.326353	-17.9008	1.16309e-71	3.42567e-70	Phvul.011G202200.1.p	PF08276,PF00954,PF01453,PF07714	PTHR27002,PTHR27002:SF101	KOG1187	2.7.11.1		GO:0048544,GO:0006468,GO:0004672	AT4G27290.1		S-locus lectin protein kinase family protein			Absent		Chr11	51765141	51769444	Phvul.011G202200	+
Phvul.002G107800	1215.02	21.0291	4.39431	0.245525	17.8977	1.23001e-71	3.61855e-70	Phvul.002G107800.1.p	PF00314	PTHR31048,PTHR31048:SF11					AT4G38660.1		Pathogenesis-related thaumatin superfamily protein			Absent		Chr02	23024776	23026523	Phvul.002G107800	-
Phvul.002G025100	3771.53	3759.31	11.8763	0.663629	17.8959	1.26887e-71	3.72858e-70	Phvul.002G025100.2.p	PF00067	PTHR24298,PTHR24298:SF178	KOG0156	1.14.13.121		GO:0055114,GO:0020037,GO:0016705,GO:0005506	AT3G26300.1	CYP71B34	cytochrome P450, family 71, subfamily B, polypeptide 34			Absent		Chr02	2659979	2661689	Phvul.002G025100	+
Phvul.003G153700	1707.42	0.0934335	-3.41992	0.191111	-17.895	1.29078e-71	3.78856e-70	Phvul.003G153700.1.p	PF01632	PTHR33343			K02916	GO:0006412,GO:0005840,GO:0005622,GO:0003735	AT2G24090.1		Ribosomal protein L35			Absent	Ribosome	Chr03	36859812	36862779	Phvul.003G153700	+
Phvul.008G003200	321.693	536.061	9.06625	0.506679	17.8935	1.32543e-71	3.8858e-70	Phvul.008G003200.1.p	PF01190											Absent		Chr08	282749	286476	Phvul.008G003200	-
Phvul.004G082300	77.2072	0.0391312	-4.67554	0.261428	-17.8846	1.55485e-71	4.55313e-70	Phvul.004G082300.2.p	PF01490	PTHR32195,PTHR32195:SF10	KOG1303		K03834		AT5G19500.1		Tryptophan/tyrosine permease			Absent		Chr04	20001748	20005790	Phvul.004G082300	+
Phvul.008G010000	2983.37	0.16645	-2.58684	0.144698	-17.8775	1.76508e-71	5.16282e-70	Phvul.008G010000.1.p	PF00574	PTHR10381,PTHR10381:SF20	KOG0840	3.4.21.92	K01358		AT1G66670.1	CLPP3,NCLPP3	CLP protease proteolytic subunit 3			Absent		Chr08	863036	866037	Phvul.008G010000	+
Phvul.003G232300	479.741	504.989	8.98011	0.502926	17.8557	2.60817e-71	7.62005e-70	Phvul.003G232300.1.p	PF00249	PTHR10641,PTHR10641:SF565			K09422		AT3G49690.1	ATMYB84,MYB84,RAX3	myb domain protein 84	MYB	myb domain protein 84	Absent		Chr03	46543362	46544906	Phvul.003G232300	+
Phvul.008G133000	1211.79	0.0697539	-3.84158	0.21518	-17.8529	2.74353e-71	8.00631e-70	Phvul.008G133000.2.p	PF01762	PTHR11214,PTHR11214:SF5		2.4.1.206		GO:0016020,GO:0008378,GO:0006486	AT1G05170.2		Galactosyltransferase family protein			Absent		Chr08	22089788	22092764	Phvul.008G133000	+
Phvul.004G103900	251.738	170.746	7.41571	0.415412	17.8514	2.81657e-71	8.21003e-70	Phvul.004G103900.1.p	PF00201	PTHR11926,PTHR11926:SF325		2.4.1.170		GO:0016758,GO:0008152	AT3G16520.3	UGT88A1	UDP-glucosyl transferase 88A1			Absent		Chr04	32818322	32819910	Phvul.004G103900	+
Phvul.004G098000	12752.5	162.253	7.3421	0.411543	17.8404	3.43182e-71	9.99198e-70	Phvul.004G098000.1.p	PF04554					GO:0009664,GO:0005199	AT1G21310.1	ATEXT3,EXT3,RSH	extensin 3			Absent		Chr04	30121250	30123046	Phvul.004G098000	-
Phvul.005G158900	216.78	0.00255049	-8.61501	0.48319	-17.8294	4.17566e-71	1.21438e-69	Phvul.005G158900.1.p	PF00069	PTHR24361,PTHR24361:SF243	KOG0198,KOG0581	2.7.11.1		GO:0006468,GO:0005524,GO:0004672	AT4G14480.1		Protein kinase superfamily protein			Absent		Chr05	38748268	38749662	Phvul.005G158900	-
Phvul.002G077700	385.881	0.115154	-3.11836	0.174942	-17.8251	4.50923e-71	1.30989e-69	Phvul.002G077700.3.p	PF00271,PF08148			3.6.4.13			AT1G70070.1	EMB25,ISE2,PDE317	DEAD/DEAH box helicase, putative			Absent		Chr02	11945222	11953149	Phvul.002G077700	-
Phvul.008G087600	517.435	431.096	8.75186	0.49102	17.8238	4.61594e-71	1.33936e-69	Phvul.008G087600.1.p	PF00202	PTHR11986,PTHR11986:SF66		2.6.1.44	K00827	GO:0030170,GO:0008483	AT3G08860.1	PYD4	PYRIMIDINE 4			Absent	Alanine, aspartate and glutamate metabolism; Glycine, serine and threonine metabolism; Cysteine and methionine metabolism; Valine, leucine and isoleucine degradation; Metabolic pathways; Biosynthesis of secondary metabolites	Chr08	8618264	8624234	Phvul.008G087600	+
Phvul.004G011300	2785.08	0.0058097	-7.42732	0.41692	-17.8148	5.42926e-71	1.57356e-69	Phvul.004G011300.2.p	PF00892	PTHR11132,PTHR11132:SF109	KOG1441		K15283	GO:0016021,GO:0016020	AT3G01550.1	ATPPT2,PPT2	phosphoenolpyruvate (pep)/phosphate translocator 2			Absent		Chr04	1934548	1939203	Phvul.004G011300	+
Phvul.008G007700	301.765	0.285223	-1.80984	0.101611	-17.8115	5.75394e-71	1.66576e-69	Phvul.008G007700.1.p	PF01985	PTHR31846,PTHR31846:SF10	KOG1990			GO:0003723	AT5G16180.1	ATCRS1,CRS1	ortholog of maize chloroplast splicing factor CRS1			Absent		Chr08	700834	707213	Phvul.008G007700	+
Phvul.008G061500	1106.64	0.00266056	-8.55406	0.480322	-17.809	6.01525e-71	1.73943e-69	Phvul.008G061500.2.p		PTHR15157					AT2G45990.3					Absent		Chr08	5575687	5579117	Phvul.008G061500	-
Phvul.004G176700	672.065	0.229009	-2.12652	0.119468	-17.7999	7.07507e-71	2.04357e-69	Phvul.004G176700.1.p	PF00085	PTHR10438,PTHR10438:SF227	KOG0907	3.5.1.52		GO:0045454,GO:0015035,GO:0006662	AT4G29670.1	ACHT2	atypical CYS HIS rich thioredoxin 2			Absent		Chr04	47925066	47929445	Phvul.004G176700	-
Phvul.001G179200	606.88	0.337136	-1.5686	0.0881662	-17.7914	8.24324e-71	2.37828e-69	Phvul.001G179200.1.p	PF03129,PF00587	PTHR11476,PTHR11476:SF5	KOG1936	6.1.1.21	K01892	GO:0006418,GO:0005524,GO:0004812,GO:0000166,GO:0005737	AT3G46100.1	ATHRS1,HRS1	Histidyl-tRNA synthetase 1			Absent	Aminoacyl-tRNA biosynthesis	Chr01	43682510	43696404	Phvul.001G179200	+
Phvul.003G255600	818.128	0.172877	-2.53218	0.142539	-17.7648	1.32322e-70	3.81333e-69	Phvul.003G255600.1.p	PF07650,PF01926	PTHR11649,PTHR11649:SF3	KOG1423		K03595	GO:0003723,GO:0005525	AT5G66470.1		RNA binding;GTP binding			Absent		Chr03	49468412	49474735	Phvul.003G255600	+
Phvul.007G192400	1354.12	0.235631	-2.0854	0.117441	-17.7569	1.52302e-70	4.3792e-69	Phvul.007G192400.1.p	PF07498	PTHR34449,PTHR34449:SF2				GO:0006353	AT1G06190.1		Rho termination factor			Absent		Chr07	31337800	31342453	Phvul.007G192400	-
Phvul.003G080400	5634.99	0.0137332	-6.18618	0.34838	-17.757	1.52193e-70	4.3792e-69	Phvul.003G080400.1.p	PF08669,PF01571	PTHR13847,PTHR13847:SF5		2.1.2.10	K00605	GO:0006546,GO:0004047	AT1G11860.3		Glycine cleavage T-protein family			Absent	Glycine, serine and threonine metabolism; Glyoxylate and dicarboxylate metabolism; One carbon pool by folate; Metabolic pathways; Biosynthesis of secondary metabolites; Carbon metabolism	Chr03	13119615	13122603	Phvul.003G080400	+
Phvul.002G144600	2771.16	1679.92	10.7142	0.603525	17.7527	1.64362e-70	4.72063e-69	Phvul.002G144600.1.p	PF00107,PF08240	PTHR11695,PTHR11695:SF497	KOG0023		K00083	GO:0055114,GO:0016491,GO:0008270	AT4G37990.1	ATCAD8,CAD-B2,ELI3,ELI3-2	elicitor-activated gene 3-2			Absent		Chr02	29349496	29351303	Phvul.002G144600	+
Phvul.007G113200	277.644	0.229264	-2.12492	0.119778	-17.7404	2.04415e-70	5.86437e-69	Phvul.007G113200.1.p	PF00004	PTHR20953,PTHR20953:SF4				GO:0005524	AT1G33290.1		P-loop containing nucleoside triphosphate hydrolases superfamily protein			Absent		Chr07	18257991	18265400	Phvul.007G113200	+
Phvul.001G164700	3108.77	0.0644716	-3.95519	0.222952	-17.7401	2.0542e-70	5.88654e-69	Phvul.001G164700.3.p		PTHR26312,PTHR26312:SF89					AT4G17940.1		Tetratricopeptide repeat (TPR)-like superfamily protein			Absent		Chr01	41907968	41910830	Phvul.001G164700	-
Phvul.005G076700	305.45	0.103913	-3.26656	0.184207	-17.733	2.3307e-70	6.67137e-69	Phvul.005G076700.3.p	PF00643	PTHR31832,PTHR31832:SF4				GO:0008270,GO:0005622	AT1G78600.2	DBB3,LZF1,STH3	light-regulated zinc finger protein 1			Absent		Chr05	18235876	18239674	Phvul.005G076700	+
Phvul.010G010050	1423.44	0.113846	-3.13485	0.176782	-17.7328	2.34052e-70	6.69193e-69	Phvul.010G010050.4.p	PF00773	PTHR23355,PTHR23355:SF5		3.1.13.1			AT5G02250.1	ATMTRNASEII,EMB2730,RNR1	Ribonuclease II/R family protein			Absent		Chr10	1421756	1458674	Phvul.010G010050	+
Phvul.005G184300	1797.59	0.052834	-4.24239	0.239299	-17.7284	2.53264e-70	7.23311e-69	Phvul.005G184300.2.p	PF00004	PTHR32429,PTHR32429:SF11	KOG0651			GO:0005524	AT1G73110.1		P-loop containing nucleoside triphosphate hydrolases superfamily protein			Absent		Chr05	40791233	40796780	Phvul.005G184300	-
Phvul.006G115700	407.184	0.00157748	-9.30817	0.525084	-17.727	2.59445e-70	7.4013e-69	Phvul.006G115700.1.p	PF13301	PTHR34679,PTHR34679:SF2					AT3G61870.1					Absent		Chr06	22409854	22411755	Phvul.006G115700	+
Phvul.009G158200	408.222	5.43772	2.443	0.137824	17.7255	2.66365e-70	7.5902e-69	Phvul.009G158200.1.p	PF00249	PTHR10641,PTHR10641:SF643	KOG0048		K09422		AT4G09460.1	AtMYB6,MYB6	myb domain protein 6	MYB	myb domain protein 6	Absent		Chr09	23450153	23451812	Phvul.009G158200	+
Phvul.003G075600	945.598	0.15958	-2.64765	0.149397	-17.7223	2.82088e-70	8.02924e-69	Phvul.003G075600.1.p	PF04339	PTHR31384,PTHR31384:SF34			K09919		AT2G23390.1					Absent		Chr03	11978697	11983080	Phvul.003G075600	+
Phvul.008G015100	1381.11	0.0211914	-5.56038	0.313873	-17.7154	3.18901e-70	9.06692e-69	Phvul.008G015100.1.p	PF01789	PTHR31407,PTHR31407:SF4			K02717	GO:0019898,GO:0015979,GO:0009654,GO:0009523,GO:0005509	AT3G55330.1	PPL1	PsbP-like protein 1			Absent	Photosynthesis	Chr08	1238503	1240945	Phvul.008G015100	+
Phvul.007G158800	228.912	29.1021	4.86305	0.27456	17.7121	3.38013e-70	9.59956e-69	Phvul.007G158800.7.p	PF03372	PTHR11200,PTHR11200:SF115	KOG0565				AT2G37440.1		DNAse I-like superfamily protein			Absent		Chr07	26855125	26860949	Phvul.007G158800	-
Phvul.008G099700	1855.45	12.1917	3.60782	0.203716	17.71	3.50884e-70	9.95398e-69	Phvul.008G099700.1.p	PF12796	PTHR24128,PTHR24128:SF14	KOG4412				AT2G28840.1	XBAT31	XB3 ortholog 1 in Arabidopsis thaliana			Absent		Chr08	16099732	16103739	Phvul.008G099700	-
Phvul.006G195100	2117.92	0.153172	-2.70678	0.153055	-17.685	5.46943e-70	1.54986e-68	Phvul.006G195100.1.p		PTHR31346,PTHR31346:SF3					AT1G11430.1		plastid developmental protein DAG, putative			Absent		Chr06	29398076	29399809	Phvul.006G195100	+
Phvul.003G283800	231.979	8.33949	3.05996	0.173193	17.668	7.40267e-70	2.09533e-68	Phvul.003G283800.1.p	PF13499	PTHR10891,PTHR10891:SF290	KOG0027		K13448		AT1G32250.1		Calcium-binding EF-hand family protein			Absent	Plant-pathogen interaction	Chr03	52152499	52153331	Phvul.003G283800	-
Phvul.005G004000	4192.85	0.000803645	-10.2812	0.582082	-17.6627	8.12383e-70	2.2969e-68	Phvul.005G004000.1.p	PF01241	PTHR34195,PTHR34195:SF1			K08905	GO:0016020,GO:0015979,GO:0009522	AT1G55670.1	PSAG	photosystem I subunit G			Absent	Photosynthesis	Chr05	323469	324333	Phvul.005G004000	+
Phvul.007G226500	404.107	0.0822599	-3.60367	0.2041	-17.6563	9.09497e-70	2.56862e-68	Phvul.007G226500.1.p	PF00067	PTHR24291,PTHR24291:SF52	KOG0157	1.14.99.45	K09837	GO:0055114,GO:0020037,GO:0016705,GO:0005506	AT3G53130.1	CYP97C1,LUT1	Cytochrome P450 superfamily protein			Absent	Carotenoid biosynthesis; Metabolic pathways; Biosynthesis of secondary metabolites	Chr07	34979102	34991528	Phvul.007G226500	+
Phvul.008G282000	6664.88	0.00276956	-8.49613	0.481376	-17.6497	1.02362e-69	2.88773e-68	Phvul.008G282000.1.p	PF00274	PTHR11627,PTHR11627:SF19		4.1.2.13	K01623	GO:0006096,GO:0004332	AT4G26530.1		Aldolase superfamily protein			Absent	Glycolysis / Gluconeogenesis; Pentose phosphate pathway; Fructose and mannose metabolism; Carbon fixation in photosynthetic organisms; Metabolic pathways; Biosynthesis of secondary metabolites; Carbon metabolism; Biosynthesis of amino acids	Chr08	62278474	62281022	Phvul.008G282000	+
Phvul.002G064100	143.792	92.9183	6.53789	0.370815	17.6311	1.42108e-69	4.00454e-68	Phvul.002G064100.2.p	PF03789,PF05920,PF03790,PF03791	PTHR11850,PTHR11850:SF101	KOG0773			GO:0003677,GO:0006355,GO:0005634	AT1G23380.1	KNAT6,KNAT6L,KNAT6S	KNOTTED1-like homeobox gene 6	TALE	KNOTTED1-like homeobox gene 6	Absent		Chr02	7665197	7674753	Phvul.002G064100	-
Phvul.004G013500	13747.2	6.08748e-05	-14.0038	0.794339	-17.6295	1.46253e-69	4.11678e-68	Phvul.004G013500.6.p	PF00484	PTHR11002,PTHR11002:SF7	KOG1578	4.2.1.1		GO:0008270,GO:0004089	AT3G01500.2	ATBCA1,ATSABP3,CA1,SABP3	carbonic anhydrase 1			Absent	Nitrogen metabolism; Metabolic pathways	Chr04	1530649	1538171	Phvul.004G013500	+
Phvul.005G166800	228.486	0.00182178	-9.10044	0.516227	-17.6288	1.48195e-69	4.16682e-68	Phvul.005G166800.1.p	PF07911	PTHR33108,PTHR33108:SF14					AT5G25840.1		Protein of unknown function (DUF1677)			Absent		Chr05	39413687	39414262	Phvul.005G166800	-
Phvul.004G024500	120.473	0.011803	-6.4047	0.36341	-17.6239	1.61474e-69	4.53519e-68	Phvul.004G024500.1.p	PF00201	PTHR11926,PTHR11926:SF331	KOG1192		K13691	GO:0016758,GO:0008152	AT1G05675.1		UDP-Glycosyltransferase superfamily protein			Absent		Chr04	2790333	2791977	Phvul.004G024500	+
Phvul.010G043400	1272.24	0.000835813	-10.2245	0.580708	-17.607	2.17667e-69	6.10668e-68	Phvul.010G043400.1.p	PF00010	PTHR23042,PTHR23042:SF57				GO:0046983	AT4G37850.1		basic helix-loop-helix (bHLH) DNA-binding superfamily protein	bHLH	bHLH family protein	Absent		Chr10	6647450	6649408	Phvul.010G043400	-
Phvul.004G122400	373.803	0.00184773	-9.08003	0.515725	-17.6063	2.20218e-69	6.17143e-68	Phvul.004G122400.1.p		PTHR35320,PTHR35320:SF1					AT5G62140.1					Absent		Chr04	41432980	41434628	Phvul.004G122400	-
Phvul.008G197600	1563.02	2.2535	1.17217	0.0666127	17.5968	2.60826e-69	7.30142e-68	Phvul.008G197600.1.p	PF02309,PF02362,PF06507	PTHR31384,PTHR31384:SF33				GO:0006355,GO:0005634,GO:0003677,GO:0009725	AT1G30330.2	ARF6	auxin response factor 6	ARF	auxin response factor 8	Absent		Chr08	54171451	54179607	Phvul.008G197600	-
Phvul.011G040900	2521.49	0.0535801	-4.22216	0.240022	-17.5907	2.90333e-69	8.11847e-68	Phvul.011G040900.3.p		PTHR36348,PTHR36348:SF1					AT2G21385.1					Absent		Chr11	3716405	3722944	Phvul.011G040900	+
Phvul.006G110800	1681.4	0.190237	-2.39413	0.136111	-17.5896	2.95909e-69	8.2653e-68	Phvul.006G110800.1.p	PF00153	PTHR24089,PTHR24089:SF329	KOG0752		K14684		AT4G01100.1	ADNT1	adenine nucleotide transporter 1			Absent		Chr06	21951276	21956343	Phvul.006G110800	-
Phvul.010G060800	688.195	0.000608833	-10.6817	0.607697	-17.5773	3.67837e-69	1.02631e-67	Phvul.010G060800.1.p	PF00069,PF00139	PTHR27007,PTHR27007:SF43	KOG1187	2.7.11.1		GO:0006468,GO:0005524,GO:0004672,GO:0030246	AT5G01550.1	LECRKA4.2	lectin receptor kinase a4.1			Absent		Chr10	9503176	9505775	Phvul.010G060800	+
Phvul.005G059600	325.091	0.0448831	-4.47768	0.254757	-17.5763	3.74336e-69	1.0433e-67	Phvul.005G059600.1.p	PF02536	PTHR13068,PTHR13068:SF22			K15032	GO:0006355,GO:0005739,GO:0003690	AT2G36000.1		Mitochondrial transcription termination factor family protein			Absent		Chr05	8337987	8342674	Phvul.005G059600	+
Phvul.001G207300	291.145	0.00143208	-9.44768	0.537901	-17.564	4.65081e-69	1.29479e-67	Phvul.001G207300.1.p	PF04043	PTHR31080,PTHR31080:SF16		3.1.1.11		GO:0004857	AT3G62820.1		Plant invertase/pectin methylesterase inhibitor superfamily protein			Absent		Chr01	46468548	46469573	Phvul.001G207300	+
Phvul.009G052100	1091.73	0.0721851	-3.79216	0.215967	-17.559	5.07881e-69	1.4124e-67	Phvul.009G052100.1.p	PF00534,PF08323	PTHR12526,PTHR12526:SF17		2.4.1.21	K00703		AT5G24300.1	ATSS1,SSI,SSI1	Glycogen/starch synthases, ADP-glucose type			Absent	Starch and sucrose metabolism; Metabolic pathways; Biosynthesis of secondary metabolites	Chr09	10074175	10084806	Phvul.009G052100	-
Phvul.011G054500	588.262	0.00227039	-8.78284	0.500252	-17.5568	5.27277e-69	1.46473e-67	Phvul.011G054500.2.p	PF05419	PTHR34800,PTHR34800:SF1					AT3G59400.1	GUN4	enzyme binding;tetrapyrrole binding			Absent		Chr11	4795363	4796377	Phvul.011G054500	+
Phvul.004G076900	301.913	22.0934	4.46555	0.254354	17.5564	5.3119e-69	1.47399e-67	Phvul.004G076900.1.p	PF02365	PTHR31744,PTHR31744:SF10				GO:0006355,GO:0003677	AT5G18270.1	ANAC087	Arabidopsis NAC domain containing protein 87	NAC	Arabidopsis NAC domain containing protein 87	Absent		Chr04	13445011	13447094	Phvul.004G076900	-
Phvul.002G264200	1639.92	0.0451089	-4.47044	0.25466	-17.5546	5.48782e-69	1.52115e-67	Phvul.002G264200.1.p	PF03109	PTHR10566,PTHR10566:SF74	KOG1235	3.6.3.46			AT5G64940.1	ATATH13,ATH13,ATOSA1,OSA1	ABC2 homolog 13			Absent		Chr02	43553358	43564776	Phvul.002G264200	-
Phvul.007G057000	1286.83	0.0132078	-6.24247	0.355759	-17.5469	6.28147e-69	1.73924e-67	Phvul.007G057000.1.p	PF00069	PTHR13902,PTHR13902:SF70		2.7.11.1	K08867	GO:0006468,GO:0005524,GO:0004672	AT3G04910.1	ATWNK1,WNK1,ZIK4	with no lysine (K) kinase 1			Absent		Chr07	4799832	4803718	Phvul.007G057000	+
Phvul.003G225000	1525.67	0.0733225	-3.7696	0.214886	-17.5424	6.80462e-69	1.88205e-67	Phvul.003G225000.1.p		PTHR14154,PTHR14154:SF14					AT4G17600.1	LIL3:1	Chlorophyll A-B binding family protein			Absent		Chr03	45556619	45558647	Phvul.003G225000	+
Phvul.003G293600	234.344	0.00177774	-9.13574	0.520785	-17.5423	6.81574e-69	1.88307e-67	Phvul.003G293600.1.p	PF00069	PTHR24343,PTHR24343:SF162	KOG0583	2.7.11.1	K14498	GO:0006468,GO:0005524,GO:0004672	AT4G33950.1	ATOST1,OST1,P44,SNRK2-6,SNRK2.6,SRK2E	Protein kinase superfamily protein			Present	MAPK signaling pathway - plant; Plant hormone signal transduction	Chr03	53069612	53074612	Phvul.003G293600	-
Phvul.003G048900	362.6	0.00154444	-9.3387	0.532411	-17.5404	7.04429e-69	1.9441e-67	Phvul.003G048900.1.p		PTHR34576,PTHR34576:SF2					AT5G52900.1					Absent		Chr03	6079638	6080666	Phvul.003G048900	-
Phvul.007G047500	5579.66	0.0734905	-3.7663	0.214749	-17.5381	7.33303e-69	2.0216e-67	Phvul.007G047500.3.p		PTHR35699					AT1G50020.1					Absent		Chr07	3883867	3887882	Phvul.007G047500	-
Phvul.003G120600	703.887	0.202818	-2.30175	0.131249	-17.5372	7.44759e-69	2.05095e-67	Phvul.003G120600.2.p	PF01535,PF13041	PTHR24015,PTHR24015:SF301					AT3G06430.1	EMB2750	Tetratricopeptide repeat (TPR)-like superfamily protein			Absent		Chr03	30544193	30546692	Phvul.003G120600	-
Phvul.004G121600	390.183	0.150155	-2.73547	0.155992	-17.536	7.60774e-69	2.09279e-67	Phvul.004G121600.4.p	PF11152	PTHR36403					AT5G52110.2	CCB2,HCF208	Protein of unknown function (DUF2930)			Absent		Chr04	41198466	41207234	Phvul.004G121600	+
Phvul.008G155600	1356.61	0.117104	-3.09413	0.176512	-17.5293	8.56576e-69	2.35378e-67	Phvul.008G155600.1.p	PF00070	PTHR22912,PTHR22912:SF170	KOG1336	1.6.5.4	K08232	GO:0055114,GO:0016491	AT3G27820.1	ATMDAR4,MDAR4	monodehydroascorbate reductase 4			Absent	Ascorbate and aldarate metabolism; Metabolic pathways	Chr08	25809942	25815104	Phvul.008G155600	-
Phvul.009G220200	5446.99	0.0423066	-4.56297	0.260389	-17.5237	9.45443e-69	2.59517e-67	Phvul.009G220200.7.p	PF03822,PF07714	PTHR24343,PTHR24343:SF143	KOG0583	2.7.11.1		GO:0007165,GO:0006468,GO:0004672	AT3G17510.1	CIPK1,SnRK3.16	CBL-interacting protein kinase 1			Absent		Chr09	33227536	33234964	Phvul.009G220200	-
Phvul.006G108200	4040.74	0.0243954	-5.35725	0.305805	-17.5185	1.03457e-68	2.83674e-67	Phvul.006G108200.2.p	PF07137	PTHR33970,PTHR33970:SF1		1.10.99.3	K09839	GO:0055114,GO:0046422,GO:0009507	AT1G08550.1	AVDE1,NPQ1	non-photochemical quenching 1			Absent	Carotenoid biosynthesis; Metabolic pathways; Biosynthesis of secondary metabolites	Chr06	21783829	21787611	Phvul.006G108200	-
Phvul.002G331000	2387.79	0.0638294	-3.96964	0.226667	-17.513	1.13951e-68	3.12113e-67	Phvul.002G331000.1.p	PF11460	PTHR35734,PTHR35734:SF1					AT3G17930.1					Absent		Chr02	49502315	49505724	Phvul.002G331000	+
Phvul.004G120700	1143.62	6.61219	2.72513	0.155626	17.5108	1.18597e-68	3.24488e-67	Phvul.004G120700.2.p	PF14226,PF03171	PTHR10209,PTHR10209:SF123	KOG0143	1.14.11.20		GO:0055114,GO:0016491	AT1G06620.1		2-oxoglutarate (2OG) and Fe(II)-dependent oxygenase superfamily protein			Absent		Chr04	41073096	41075249	Phvul.004G120700	+
Phvul.007G147100	3050.41	0.156695	-2.67397	0.152726	-17.5083	1.23936e-68	3.38733e-67	Phvul.007G147100.2.p	PF03441,PF00875	PTHR11455,PTHR11455:SF2		4.1.99.13			AT2G47590.1	PHR2	photolyase/blue-light receptor 2			Absent		Chr07	24339991	24343726	Phvul.007G147100	-
Phvul.007G178800	149.895	0.0111513	-6.48665	0.370494	-17.5081	1.24246e-68	3.39214e-67	Phvul.007G178800.6.p	PF04576	PTHR31448,PTHR31448:SF13					AT2G30690.1		Protein of unknown function, DUF593			Absent		Chr07	29891123	29895179	Phvul.007G178800	+
Phvul.009G176900	514.536	0.0035483	-8.13866	0.464913	-17.5058	1.29508e-68	3.53202e-67	Phvul.009G176900.1.p		PTHR34677,PTHR34677:SF1					AT3G48200.1					Absent		Chr09	26343544	26351534	Phvul.009G176900	+
Phvul.001G000400	908.676	0.243599	-2.03742	0.116403	-17.5032	1.35423e-68	3.68938e-67	Phvul.001G000400.3.p	PF00504	PTHR21649,PTHR21649:SF24				GO:0016020,GO:0009765	AT1G76570.1		Chlorophyll A-B binding family protein			Absent	Photosynthesis - antenna proteins; Metabolic pathways	Chr01	706	6715	Phvul.001G000400	-
Phvul.009G226000	226.806	0.00203503	-8.94073	0.510902	-17.4999	1.43486e-68	3.90484e-67	Phvul.009G226000.1.p	PF03552	PTHR13301,PTHR13301:SF62		2.4.1.12		GO:0030244,GO:0016760,GO:0016020	AT4G24010.1	ATCSLG1,CSLG1	cellulose synthase like G1			Absent		Chr09	34040454	34048287	Phvul.009G226000	+
Phvul.004G021400	3755.82	1681.26	10.7153	0.612524	17.4937	1.59971e-68	4.34881e-67	Phvul.004G021400.1.p	PF00067	PTHR24298,PTHR24298:SF111	KOG0156			GO:0055114,GO:0020037,GO:0016705,GO:0005506	AT4G31940.1	CYP82C4	cytochrome P450, family 82, subfamily C, polypeptide 4			Absent		Chr04	2479850	2482645	Phvul.004G021400	+
Phvul.010G147600	1191.08	15.2906	3.93457	0.225027	17.4849	1.86862e-68	5.07441e-67	Phvul.010G147600.2.p		PTHR16223,PTHR16223:SF50					AT4G29100.1		basic helix-loop-helix (bHLH) DNA-binding superfamily protein			Absent		Chr10	42882391	42886608	Phvul.010G147600	+
Phvul.010G019300	7139.03	0.00432771	-7.85218	0.449201	-17.4803	2.02318e-68	5.48828e-67	Phvul.010G019300.1.p		PTHR36038,PTHR36038:SF1										Absent		Chr10	2837731	2840967	Phvul.010G019300	-
Phvul.003G017900	193.475	0.00744959	-7.06862	0.404396	-17.4795	2.05389e-68	5.56566e-67	Phvul.003G017900.1.p		PTHR36729					AT2G01755.1					Absent		Chr03	1708284	1709112	Phvul.003G017900	+
Phvul.002G007300	5012.46	0.0422283	-4.56565	0.261299	-17.4729	2.30662e-68	6.24385e-67	Phvul.002G007300.2.p		PTHR36736,PTHR36736:SF1					AT2G35260.1					Absent		Chr02	788660	791769	Phvul.002G007300	-
Phvul.002G287600	1484.98	0.0934406	-3.41981	0.195815	-17.4645	2.66933e-68	7.21032e-67	Phvul.002G287600.2.p	PF00575	PTHR23270,PTHR23270:SF7				GO:0003676	AT1G12800.1		Nucleic acid-binding, OB-fold-like protein			Absent		Chr02	45654641	45661448	Phvul.002G287600	-
Phvul.009G202200	279.874	0.00148977	-9.39069	0.537701	-17.4645	2.66933e-68	7.21032e-67	Phvul.009G202200.1.p	PF03634	PTHR31072,PTHR31072:SF24					AT5G60970.1	TCP5	TEOSINTE BRANCHED 1, cycloidea and PCF transcription factor 5	TCP	TEOSINTE BRANCHED 1, cycloidea and PCF transcription factor 5	Absent		Chr09	30688376	30690462	Phvul.009G202200	-
Phvul.010G059300	485.517	0.040824	-4.61444	0.264398	-17.4526	3.28879e-68	8.87415e-67	Phvul.010G059300.1.p	PF11891	PTHR31620,PTHR31620:SF5					AT3G08640.1		Protein of unknown function (DUF3411)			Absent		Chr10	9331364	9332758	Phvul.010G059300	-
Phvul.010G001900	2586.59	0.0993433	-3.33143	0.190925	-17.4489	3.50842e-68	9.45675e-67	Phvul.010G001900.1.p	PF07685	PTHR31559,PTHR31559:SF0	KOG3210	4.3.3.6	K08681	GO:0009236,GO:0003824	AT5G60540.1	ATPDX2,EMB2407,PDX2	pyridoxine biosynthesis 2			Absent	Vitamin B6 metabolism; Metabolic pathways; Biosynthesis of cofactors	Chr10	445728	450062	Phvul.010G001900	-
Phvul.003G272000	160.193	94.4185	6.561	0.376103	17.4447	3.77911e-68	1.01756e-66	Phvul.003G272000.1.p		PTHR34996,PTHR34996:SF3										Absent		Chr03	50963100	50963745	Phvul.003G272000	-
Phvul.006G091900	607.158	0.134187	-2.89768	0.166164	-17.4387	4.19403e-68	1.12808e-66	Phvul.006G091900.1.p	PF00226						AT3G05345.1		Chaperone DnaJ-domain superfamily protein			Absent		Chr06	20369564	20371924	Phvul.006G091900	-
Phvul.008G212300	4008.98	0.0534313	-4.22617	0.24237	-17.4368	4.33367e-68	1.16441e-66	Phvul.008G212300.1.p	PF00854	PTHR11654,PTHR11654:SF154		3.6.3.26	K14638	GO:0016020,GO:0006810,GO:0005215	AT3G21670.1		Major facilitator superfamily protein			Absent		Chr08	56046445	56050856	Phvul.008G212300	-
Phvul.002G278100	1357.66	0.0706337	-3.8235	0.219298	-17.4351	4.46404e-68	1.19817e-66	Phvul.002G278100.1.p	PF00762	PTHR11108,PTHR11108:SF5		4.99.1.1	K01772	GO:0006783,GO:0004325	AT2G30390.1	ATFC-II,FC-II,FC2	ferrochelatase 2			Absent	Porphyrin and chlorophyll metabolism; Metabolic pathways; Biosynthesis of secondary metabolites; Biosynthesis of cofactors	Chr02	44768442	44774471	Phvul.002G278100	-
Phvul.003G101200	412.781	0.00265874	-8.55504	0.490747	-17.4327	4.6588e-68	1.24913e-66	Phvul.003G101200.1.p	PF04535	PTHR11615,PTHR11615:SF150					AT4G15630.1		Uncharacterised protein family (UPF0497)			Absent		Chr03	24708557	24711340	Phvul.003G101200	-
Phvul.004G020700	290.952	26.4918	4.72747	0.271219	17.4305	4.8427e-68	1.29707e-66	Phvul.004G020700.1.p												Absent		Chr04	2400895	2401663	Phvul.004G020700	+
Phvul.009G137100	454.155	0.00308878	-8.33875	0.478421	-17.4297	4.90764e-68	1.31308e-66	Phvul.009G137100.1.p	PF00153	PTHR24089,PTHR24089:SF397	KOG0761		K15119		AT4G27940.1	ATMTM1,MTM1	manganese tracking factor for mitochondrial SOD2			Absent		Chr09	20653368	20662253	Phvul.009G137100	+
Phvul.007G278700	790.801	0.089914	-3.47531	0.199431	-17.4262	5.22341e-68	1.39609e-66	Phvul.007G278700.1.p	PF00830	PTHR13528,PTHR13528:SF3			K02902	GO:0006412,GO:0005840,GO:0005622,GO:0003735	AT2G33450.1		Ribosomal L28 family			Absent	Ribosome	Chr07	39842649	39845017	Phvul.007G278700	-
Phvul.010G038400	1029.2	0.332319	-1.58936	0.0912371	-17.4201	5.80879e-68	1.55092e-66	Phvul.010G038400.3.p	PF00749	PTHR11451		6.1.1.17	K01885	GO:0043039,GO:0016876,GO:0005524	AT5G64050.1	ATERS,ERS,OVA3	glutamate tRNA synthetase			Absent	Porphyrin and chlorophyll metabolism; Aminoacyl-tRNA biosynthesis; Metabolic pathways; Biosynthesis of secondary metabolites; Biosynthesis of cofactors	Chr10	5683578	5691387	Phvul.010G038400	-
Phvul.002G112700	890.757	0.0855201	-3.54759	0.203681	-17.4174	6.08631e-68	1.62331e-66	Phvul.002G112700.1.p	PF07884	PTHR34573,PTHR34573:SF1					AT4G35760.1		NAD(P)H dehydrogenase (quinone)s			Absent		Chr02	24160190	24164832	Phvul.002G112700	+
Phvul.010G072949	919.388	7.29912	2.86772	0.164673	17.4147	6.3832e-68	1.70071e-66	Phvul.010G072949.1.p	PF04117	PTHR11266,PTHR11266:SF15	KOG1944		K13347	GO:0016021	AT4G14305.1		Peroxisomal membrane 22 kDa (Mpv17/PMP22) family protein			Absent	Peroxisome	Chr10	15527623	15531650	Phvul.010G072949	+
Phvul.006G122300	280.856	0.0665281	-3.90989	0.22458	-17.4098	6.95376e-68	1.85079e-66	Phvul.006G122300.2.p	PF06026	PTHR11934,PTHR11934:SF8	KOG3075	5.3.1.6		GO:0009052,GO:0004751	AT5G44520.1		NagB/RpiA/CoA transferase-like superfamily protein			Absent	Pentose phosphate pathway; Carbon fixation in photosynthetic organisms; Metabolic pathways; Biosynthesis of secondary metabolites; Carbon metabolism; Biosynthesis of amino acids	Chr06	23089131	23093825	Phvul.006G122300	+
Phvul.008G116300	618.503	0.000677353	-10.5278	0.604727	-17.4092	7.027e-68	1.86833e-66	Phvul.008G116300.1.p	PF08659	PTHR24322,PTHR24322:SF593	KOG0725	1.1.1.206	K08081		AT5G06060.1		NAD(P)-binding Rossmann-fold superfamily protein			Absent	Tropane, piperidine and pyridine alkaloid biosynthesis; Metabolic pathways; Biosynthesis of secondary metabolites	Chr08	13936505	13938168	Phvul.008G116300	-
Phvul.010G002100	14006.5	0.00709759	-7.13846	0.410211	-17.4019	7.9772e-68	2.11875e-66	Phvul.010G002100.1.p	PF00504	PTHR21649,PTHR21649:SF6			K08915	GO:0016020,GO:0009765	AT3G08940.2	LHCB4.2	light harvesting complex photosystem II			Absent	Photosynthesis - antenna proteins; Metabolic pathways	Chr10	467135	468795	Phvul.010G002100	+
Phvul.005G030800	540.873	67.7325	6.08178	0.349743	17.3893	9.95211e-68	2.64053e-66	Phvul.005G030800.2.p	PF03358	PTHR30543,PTHR30543:SF2		1.6.5.2,1.6.5.3		GO:0016491	AT3G27890.1	NQR	NADPH:quinone oxidoreductase			Absent		Chr05	2850696	2852798	Phvul.005G030800	+
Phvul.006G104500	282.748	0.00342145	-8.19118	0.471124	-17.3864	1.04531e-67	2.77055e-66	Phvul.006G104500.1.p	PF05033,PF10440,PF00856	PTHR22884,PTHR22884:SF376	KOG1082	2.1.1.43		GO:0034968,GO:0018024,GO:0008270,GO:0005634,GO:0005515	AT3G04380.1	SDG31,SUVR4	SET-domain containing protein lysine methyltransferase family protein			Absent		Chr06	21384848	21391420	Phvul.006G104500	+
Phvul.004G106100	919.586	0.178315	-2.4875	0.143139	-17.3783	1.20577e-67	3.19252e-66	Phvul.004G106100.1.p		PTHR13343,PTHR13343:SF13					AT5G24060.2		Pentatricopeptide repeat (PPR) superfamily protein			Absent		Chr04	35269271	35275094	Phvul.004G106100	+
Phvul.007G245300	258.168	0.129128	-2.95313	0.170053	-17.366	1.494e-67	3.95156e-66	Phvul.007G245300.1.p		PTHR36789					AT4G40045.1					Absent		Chr07	36871628	36872285	Phvul.007G245300	-
Phvul.007G061600	1141.52	0.253206	-1.98162	0.114127	-17.3633	1.56539e-67	4.13607e-66	Phvul.007G061600.2.p		PTHR11014,PTHR11014:SF83					AT4G38225.3					Absent		Chr07	5440512	5443856	Phvul.007G061600	+
Phvul.005G117600	219.232	0.00190011	-9.0397	0.520849	-17.3557	1.78605e-67	4.71422e-66	Phvul.005G117600.4.p	PF09011	PTHR31675,PTHR31675:SF2				GO:0007275	AT1G08465.1	YAB2	Plant-specific transcription factor YABBY family protein			Absent		Chr05	35174317	35183295	Phvul.005G117600	+
Phvul.003G183400	149.297	0.121864	-3.03665	0.174967	-17.3555	1.791e-67	4.72237e-66	Phvul.003G183400.1.p	PF01176	PTHR33370,PTHR33370:SF1			K02518	GO:0006413,GO:0003743,GO:0003723	AT4G11175.1		Nucleic acid-binding, OB-fold-like protein			Absent		Chr03	40667798	40668442	Phvul.003G183400	+
Phvul.008G148700	6939	12.6235	3.65804	0.210807	17.3526	1.88649e-67	4.96899e-66	Phvul.008G148700.1.p	PF00479,PF02781	PTHR23429,PTHR23429:SF6		1.1.1.49	K00036	GO:0055114,GO:0050661,GO:0006006,GO:0004345	AT5G40760.1	G6PD6	glucose-6-phosphate dehydrogenase 6			Absent	Pentose phosphate pathway; Glutathione metabolism; Metabolic pathways; Biosynthesis of secondary metabolites; Carbon metabolism	Chr08	42532949	42540782	Phvul.008G148700	-
Phvul.006G081900	160.559	0.015734	-5.98997	0.345273	-17.3485	2.02412e-67	5.326e-66	Phvul.006G081900.2.p	PF00067	PTHR24282,PTHR24282:SF11	KOG0156			GO:0055114,GO:0020037,GO:0016705,GO:0005506	AT5G24910.1	CYP714A1	cytochrome P450, family 714, subfamily A, polypeptide 1			Absent		Chr06	19444974	19449428	Phvul.006G081900	+
Phvul.001G174200	1710.68	0.00282196	-8.46909	0.488346	-17.3424	2.2519e-67	5.91921e-66	Phvul.001G174200.1.p	PF00249	PTHR12802,PTHR12802:SF52	KOG0724				AT3G09600.1		Homeodomain-like superfamily protein	MYB_related	MYB_related family protein	Absent		Chr01	43067262	43070251	Phvul.001G174200	+
Phvul.003G294000	695.563	1155.83	10.1747	0.586713	17.3419	2.27163e-67	5.96492e-66	Phvul.003G294000.1.p	PF00141	PTHR31388,PTHR31388:SF35		1.11.1.7	K00430	GO:0055114,GO:0020037,GO:0006979,GO:0004601	AT1G49570.1		Peroxidase superfamily protein			Absent	Phenylpropanoid biosynthesis; Metabolic pathways; Biosynthesis of secondary metabolites	Chr03	53107316	53109135	Phvul.003G294000	+
Phvul.011G023100	2008.24	0.0199751	-5.64565	0.325686	-17.3346	2.57666e-67	6.75887e-66	Phvul.011G023100.1.p	PF00005,PF01061	PTHR19241,PTHR19241:SF247		3.6.3.44		GO:0016887,GO:0005524,GO:0016020	AT3G21090.1		ABC-2 type transporter family protein			Absent		Chr11	1832598	1838831	Phvul.011G023100	-
Phvul.009G258500	850.065	0.000545872	-10.8391	0.625344	-17.3331	2.64642e-67	6.93471e-66	Phvul.009G258500.1.p	PF14159	PTHR33222,PTHR33222:SF9					AT2G46820.2	PSAP,PSI-P,PTAC8,TMP14	photosystem I P subunit			Absent		Chr09	37836023	37838118	Phvul.009G258500	+
Phvul.007G017400	2544.36	0.122278	-3.03177	0.174984	-17.326	2.99411e-67	7.83772e-66	Phvul.007G017400.1.p	PF05180	PTHR20922,PTHR20922:SF15			K17808	GO:0008270	AT5G27280.1		Zim17-type zinc finger protein			Absent		Chr07	1175261	1177663	Phvul.007G017400	+
Phvul.001G175400	376.976	0.020405	-5.61493	0.324169	-17.321	3.26538e-67	8.53903e-66	Phvul.001G175400.1.p		PTHR33448,PTHR33448:SF4					AT5G03110.1					Absent		Chr01	43220406	43222200	Phvul.001G175400	+
Phvul.010G079000	108.424	0.00645653	-7.27503	0.42024	-17.3116	3.84603e-67	1.00471e-65	Phvul.010G079000.3.p	PF00234	PTHR33076,PTHR33076:SF14					AT5G59320.1	LTP3	lipid transfer protein 3			Absent		Chr10	25151667	25158544	Phvul.010G079000	+
Phvul.006G206900	6707.37	0.11792	-3.08412	0.178258	-17.3015	4.58416e-67	1.19631e-65	Phvul.006G206900.2.p		PTHR33334,PTHR33334:SF5					AT5G64170.2		dentin sialophosphoprotein-related			Absent		Chr06	30160645	30168305	Phvul.006G206900	+
Phvul.001G162600	148.015	9.13409	3.19126	0.184491	17.2976	4.90126e-67	1.27775e-65	Phvul.001G162600.1.p	PF05023,PF09328	PTHR33447,PTHR33447:SF2	KOG0632	2.3.2.15	K05941	GO:0046938,GO:0046872,GO:0016756,GO:0010038	AT5G44070.1	ARA8,ATPCS1,CAD1,PCS1	phytochelatin synthase 1 (PCS1)			Absent		Chr01	41723578	41727229	Phvul.001G162600	+
Phvul.007G008600	9345.13	109.148	6.77014	0.391428	17.296	5.04078e-67	1.31277e-65	Phvul.007G008600.1.p	PF02431	PTHR28039,PTHR28039:SF8		5.5.1.6	K01859	GO:0016872	AT3G55120.1	A11,CFI,TT5	Chalcone-flavanone isomerase family protein			Absent	Flavonoid biosynthesis; Metabolic pathways; Biosynthesis of secondary metabolites	Chr07	616509	618799	Phvul.007G008600	-
Phvul.010G040500	355.799	0.00214876	-8.86228	0.513233	-17.2676	8.2561e-67	2.14794e-65	Phvul.010G040500.1.p	PF04116,PF12076	PTHR11863,PTHR11863:SF41			K15404	GO:0055114,GO:0016491,GO:0006633,GO:0005506	AT1G02205.2	CER1	Fatty acid hydroxylase superfamily			Absent	Cutin, suberine and wax biosynthesis; Biosynthesis of secondary metabolites	Chr10	5991222	6002443	Phvul.010G040500	+
Phvul.009G060900	232.109	11.5246	3.52665	0.204344	17.2583	9.68471e-67	2.51703e-65	Phvul.009G060900.1.p	PF00170	PTHR22952,PTHR22952:SF182				GO:0043565,GO:0006355,GO:0003700	AT1G75390.1	AtbZIP44,bZIP44	basic leucine-zipper 44	bZIP	basic leucine-zipper 44	Absent		Chr09	11063303	11063740	Phvul.009G060900	-
Phvul.009G138600	187.911	18.5614	4.21423	0.24426	17.253	1.06151e-66	2.75603e-65	Phvul.009G138600.5.p	PF03106	PTHR31221,PTHR31221:SF17				GO:0043565,GO:0006355,GO:0003700	AT4G39410.1	ATWRKY13,WRKY13	WRKY DNA-binding protein 13			Absent		Chr09	20940885	20944009	Phvul.009G138600	-
Phvul.002G040800	11040.5	0.0959734	-3.38122	0.196032	-17.2484	1.15122e-66	2.9859e-65	Phvul.002G040800.1.p	PF00675,PF05193	PTHR11851,PTHR11851:SF152	KOG0959	3.4.21.102			AT5G42390.1		Insulinase (Peptidase family M16) family protein			Absent		Chr02	3873501	3888537	Phvul.002G040800	+
Phvul.007G014600	3634.56	0.0290262	-5.1065	0.296124	-17.2445	1.23112e-66	3.18987e-65	Phvul.007G014600.1.p	PF00612,PF00063	PTHR13140,PTHR13140:SF384		3.6.4.1		GO:0005515,GO:0016459,GO:0005524,GO:0003774	AT3G19960.1	ATM1	myosin 1			Absent		Chr07	999729	1011442	Phvul.007G014600	-
Phvul.009G244000	2015.33	3340.08	11.7057	0.679035	17.2387	1.3612e-66	3.52331e-65	Phvul.009G244000.1.p	PF00067	PTHR24298,PTHR24298:SF61				GO:0055114,GO:0020037,GO:0016705,GO:0005506	AT4G37340.1	CYP81D3	cytochrome P450, family 81, subfamily D, polypeptide 3			Absent	Isoflavonoid biosynthesis; Metabolic pathways; Biosynthesis of secondary metabolites	Chr09	36475030	36476767	Phvul.009G244000	-
Phvul.008G053900	401.04	0.390014	-1.3584	0.0788002	-17.2386	1.36376e-66	3.52636e-65	Phvul.008G053900.3.p	PF08719,PF01872	PTHR11079,PTHR11079:SF76	KOG1018		K11752	GO:0055114,GO:0009231,GO:0008703	AT3G47390.2	PHS1	cytidine/deoxycytidylate deaminase family protein			Absent	Riboflavin metabolism; Metabolic pathways; Biosynthesis of secondary metabolites; Biosynthesis of cofactors	Chr08	4783503	4787640	Phvul.008G053900	-
Phvul.006G072600	3478.06	0.098742	-3.34019	0.193896	-17.2267	1.67431e-66	4.32496e-65	Phvul.006G072600.1.p	PF03227	PTHR13234,PTHR13234:SF8	KOG3160		K08059		AT1G07080.1		Thioredoxin superfamily protein			Absent		Chr06	18540898	18542970	Phvul.006G072600	-
Phvul.002G025000	2690.17	544.894	9.08983	0.528338	17.2046	2.45363e-66	6.33162e-65	Phvul.002G025000.1.p	PF00067	PTHR24298,PTHR24298:SF178	KOG0156	1.14.13.121		GO:0055114,GO:0020037,GO:0016705,GO:0005506	AT5G25120.1	CYP71B11	ytochrome p450, family 71, subfamily B, polypeptide 11			Absent		Chr02	2638982	2641406	Phvul.002G025000	+
Phvul.006G054100	2838.05	0.0280385	-5.15645	0.299802	-17.1995	2.67835e-66	6.90449e-65	Phvul.006G054100.1.p	PF00067	PTHR24298,PTHR24298:SF159	KOG0156			GO:0055114,GO:0020037,GO:0016705,GO:0005506	AT3G26300.1	CYP71B34	cytochrome P450, family 71, subfamily B, polypeptide 34			Absent		Chr06	15967375	15969671	Phvul.006G054100	-
Phvul.001G252900	3447.04	0.182191	-2.45647	0.142843	-17.1971	2.79345e-66	7.19391e-65	Phvul.001G252900.1.p	PF00684,PF00226,PF01556	PTHR24078,PTHR24078:SF315	KOG0715		K03686	GO:0051082,GO:0031072	AT2G22360.1		DNAJ heat shock family protein			Absent		Chr01	50307424	50312535	Phvul.001G252900	+
Phvul.002G060700	2077.72	0.125941	-2.98918	0.173835	-17.1955	2.87135e-66	7.38705e-65	Phvul.002G060700.1.p		PTHR36333,PTHR36333:SF1					AT1G62780.1					Absent		Chr02	6665939	6667900	Phvul.002G060700	+
Phvul.001G051900	1184.74	0.100314	-3.31741	0.192926	-17.1952	2.88294e-66	7.40937e-65	Phvul.001G051900.1.p	PF03969	PTHR12169,PTHR12169:SF5	KOG2383			GO:0005524	AT2G25530.1		AFG1-like ATPase family protein			Absent		Chr01	5652167	5672379	Phvul.001G051900	+
Phvul.008G094500	188.189	0.00297357	-8.39359	0.488186	-17.1934	2.97385e-66	7.63527e-65	Phvul.008G094500.1.p	PF00069,PF00139	PTHR27007,PTHR27007:SF43	KOG1187	2.7.11.1		GO:0006468,GO:0005524,GO:0004672,GO:0030246	AT5G01550.1	LECRKA4.2	lectin receptor kinase a4.1			Absent		Chr08	9626760	9628781	Phvul.008G094500	+
Phvul.007G212500	578.597	0.0316195	-4.98304	0.289873	-17.1904	3.13293e-66	8.03561e-65	Phvul.007G212500.1.p	PF00501	PTHR24096,PTHR24096:SF111		6.2.1.3	K01897	GO:0008152,GO:0003824	AT2G47240.1	CER8,LACS1	AMP-dependent synthetase and ligase family protein			Absent	Fatty acid biosynthesis; Fatty acid degradation; Metabolic pathways; Fatty acid metabolism; Peroxisome	Chr07	33488707	33493356	Phvul.007G212500	+
Phvul.010G115500	480.429	722.051	9.49596	0.552514	17.1868	3.3331e-66	8.5404e-65	Phvul.010G115500.1.p	PF00249	PTHR10641,PTHR10641:SF613			K09422		AT5G49330.1	ATMYB111,MYB111,PFG3	myb domain protein 111	MYB	myb domain protein 111	Absent		Chr10	39286532	39287725	Phvul.010G115500	-
Phvul.010G095600	1797.61	0.032737	-4.93293	0.287103	-17.1818	3.63725e-66	9.31033e-65	Phvul.010G095600.1.p	PF02254,PF00999	PTHR16254,PTHR16254:SF13	KOG1650			GO:0006813,GO:0055085,GO:0016021,GO:0015299,GO:0006812	AT4G00630.1	ATKEA2,KEA2	K+ efflux antiporter 2			Absent		Chr10	35972661	35983039	Phvul.010G095600	-
Phvul.004G015600	123.562	67.9705	6.08684	0.354399	17.1751	4.08076e-66	1.0426e-64	Phvul.004G015600.1.p	PF00931	PTHR23155,PTHR23155:SF414				GO:0043531	AT3G14470.1		NB-ARC domain-containing disease resistance protein			Absent		Chr04	1678112	1683180	Phvul.004G015600	-
Phvul.009G077200	121.278	0.0045878	-7.76798	0.452282	-17.1751	4.08131e-66	1.0426e-64	Phvul.009G077200.1.p	PF10604	PTHR31213,PTHR31213:SF7			K14496		AT2G26040.1	PYL2,RCAR14	PYR1-like 2			Absent	MAPK signaling pathway - plant; Plant hormone signal transduction	Chr09	13011323	13011886	Phvul.009G077200	-
Phvul.001G227400	526.914	23.9685	4.58307	0.266866	17.1737	4.17982e-66	1.06669e-64	Phvul.001G227400.1.p		PTHR33385,PTHR33385:SF5					AT2G01990.1					Absent		Chr01	48175584	48177361	Phvul.001G227400	+
Phvul.005G090800	322.186	0.00448628	-7.80026	0.45423	-17.1725	4.26594e-66	1.08758e-64	Phvul.005G090800.1.p	PF05757	PTHR33399,PTHR33399:SF2			K08901	GO:0019898,GO:0015979,GO:0009654,GO:0009523,GO:0005509	AT3G01440.1	PQL1,PQL2	PsbQ-like 1			Absent	Photosynthesis	Chr05	25585389	25587168	Phvul.005G090800	-
Phvul.002G080400	622.024	16.4171	4.03713	0.235185	17.1657	4.79322e-66	1.22078e-64	Phvul.002G080400.1.p	PF07714	PTHR27005,PTHR27005:SF56	KOG1187	2.7.11.1		GO:0006468,GO:0004672	AT1G69910.1		Protein kinase superfamily protein			Absent		Chr02	12520108	12522649	Phvul.002G080400	-
Phvul.005G112400	483.002	0.00672855	-7.21549	0.420348	-17.1655	4.81322e-66	1.22465e-64	Phvul.005G112400.4.p	PF01373	PTHR31352,PTHR31352:SF5		3.2.1.2	K01177	GO:0016161,GO:0000272	AT2G32290.1	BAM6,BMY5	beta-amylase 6			Absent	Starch and sucrose metabolism; Metabolic pathways; Biosynthesis of secondary metabolites	Chr05	34229053	34233977	Phvul.005G112400	-
Phvul.008G126437	212.036	0.00196655	-8.99012	0.523756	-17.1647	4.87827e-66	1.23996e-64	Phvul.008G126437.1.p	PF00170	PTHR13301,PTHR13301:SF46				GO:0043565,GO:0006355,GO:0003700	AT3G17609.2	HYH	HY5-homolog	bZIP	HY5-homolog	Absent	Circadian rhythm - plant	Chr08	19089781	19101090	Phvul.008G126437	+
Phvul.005G105900	527.365	0.000794237	-10.2981	0.600262	-17.1561	5.65938e-66	1.43706e-64	Phvul.005G105900.1.p	PF13326	PTHR34041,PTHR34041:SF1			K08902	GO:0010207	AT1G03600.1	PSB27	photosystem II family protein			Absent	Photosynthesis	Chr05	32583253	32584046	Phvul.005G105900	+
Phvul.002G256700	1256.2	0.0674113	-3.89087	0.226861	-17.1509	6.19082e-66	1.57044e-64	Phvul.002G256700.1.p	PF00831	PTHR10916,PTHR10916:SF0	KOG3436		K02904	GO:0006412,GO:0005840,GO:0005622,GO:0003735	AT5G65220.1		Ribosomal L29 family protein			Absent	Ribosome	Chr02	42876913	42879719	Phvul.002G256700	+
Phvul.007G238800	2144.89	0.0609434	-4.03639	0.235502	-17.1395	7.53041e-66	1.90835e-64	Phvul.007G238800.4.p	PF04422,PF04432	PTHR31332,PTHR31332:SF0		1.17.7.2			AT1G04620.1		coenzyme F420 hydrogenase family / dehydrogenase, beta subunit family			Absent	Porphyrin and chlorophyll metabolism; Metabolic pathways; Biosynthesis of secondary metabolites	Chr07	36252664	36260468	Phvul.007G238800	+
Phvul.007G025900	67.2011	0.0138847	-6.17036	0.360178	-17.1314	8.65239e-66	2.1905e-64	Phvul.007G025900.2.p	PF11744	PTHR31086,PTHR31086:SF20	KOG4711			GO:0015743	AT1G25480.1		Aluminium activated malate transporter family protein			Absent		Chr07	1934130	1938776	Phvul.007G025900	-
Phvul.003G109100	40824.2	106.839	6.7393	0.393538	17.1249	9.67981e-66	2.44817e-64	Phvul.003G109100.1.p	PF00407	PTHR31213,PTHR31213:SF11				GO:0009607,GO:0006952	AT1G24020.1	MLP423	MLP-like protein 423			Absent		Chr03	27561953	27562969	Phvul.003G109100	-
Phvul.L002132	1685.54	0.00763697	-7.03278	0.410687	-17.1244	9.75369e-66	2.46441e-64	Phvul.L002132.1.p	PF00909	PTHR11730,PTHR11730:SF39			K03320	GO:0016020,GO:0015696,GO:0008519,GO:0072488	AT1G64780.1	AMT1;2,ATAMT1;2	ammonium transporter 1;2			Absent		scaffold_12	486028	488014	Phvul.L002132	+
Phvul.005G044700	199.401	0.0112733	-6.47095	0.377921	-17.1225	1.00882e-65	2.5464e-64	Phvul.005G044700.1.p		PTHR12176,PTHR12176:SF19					AT5G44600.1		S-adenosyl-L-methionine-dependent methyltransferases superfamily protein			Absent		Chr05	4683743	4689457	Phvul.005G044700	-
Phvul.001G247100	12004.7	0.0278579	-5.16577	0.301792	-17.117	1.10903e-65	2.79656e-64	Phvul.001G247100.1.p	PF04187,PF11891	PTHR31620,PTHR31620:SF2					AT2G40400.2		Protein of unknown function (DUF399 and DUF3411)			Absent		Chr01	49877729	49883033	Phvul.001G247100	+
Phvul.004G075800	161.347	0.00515815	-7.59893	0.444043	-17.1131	1.18595e-65	2.98756e-64	Phvul.004G075800.1.p	PF03140	PTHR31549,PTHR31549:SF2					AT3G50160.1		Plant protein of unknown function (DUF247)			Absent		Chr04	13060320	13061794	Phvul.004G075800	+
Phvul.002G319400	813.173	0.0322694	-4.95369	0.289628	-17.1036	1.3942e-65	3.50869e-64	Phvul.002G319400.1.p	PF00646					GO:0005515	AT2G01620.1	MEE11	RNI-like superfamily protein			Absent		Chr02	48543274	48545016	Phvul.002G319400	+
Phvul.004G032400	303.509	0.0419216	-4.57616	0.267562	-17.1032	1.40512e-65	3.53268e-64	Phvul.004G032400.1.p	PF12204	PTHR33404,PTHR33404:SF3					AT3G29185.1		Domain of unknown function (DUF3598)			Absent		Chr04	3871939	3876369	Phvul.004G032400	-
Phvul.008G005100	765.453	0.0911707	-3.45529	0.202043	-17.1017	1.44102e-65	3.61935e-64	Phvul.008G005100.1.p	PF04839	PTHR35108,PTHR35108:SF1			K19032	GO:0006412,GO:0005840,GO:0003735	AT1G68590.1		Ribosomal protein PSRP-3/Ycf65			Absent		Chr08	481857	482791	Phvul.008G005100	+
Phvul.008G279000	350.253	0.105128	-3.24978	0.190054	-17.0992	1.50443e-65	3.77489e-64	Phvul.008G279000.1.p	PF16166	PTHR33510,PTHR33510:SF5					AT5G55710.1					Absent		Chr08	62060104	62061056	Phvul.008G279000	+
Phvul.004G130300	245.754	0.00169752	-9.20236	0.538258	-17.0966	1.5741e-65	3.94579e-64	Phvul.004G130300.1.p	PF10358	PTHR33414,PTHR33414:SF2					AT1G42550.1	PMI1	plastid movement impaired1			Absent		Chr04	42663108	42664197	Phvul.004G130300	+
Phvul.001G149200	341.845	6.72145	2.74877	0.160831	17.0911	1.72929e-65	4.33054e-64	Phvul.001G149200.1.p	PF01595	PTHR12064,PTHR12064:SF33	KOG2118		K16302		AT1G03270.1		CBS domain-containing protein with a domain of unknown function (DUF21)			Absent		Chr01	39619652	39625701	Phvul.001G149200	-
Phvul.011G040600	634.421	0.096765	-3.36937	0.197273	-17.0797	2.10142e-65	5.25727e-64	Phvul.011G040600.1.p	PF00370	PTHR10196,PTHR10196:SF9	KOG2517	2.7.1.30		GO:0016773,GO:0005975	AT2G21370.1	XK-1,XK1	xylulose kinase-1			Absent	Pentose and glucuronate interconversions; Metabolic pathways	Chr11	3678415	3682393	Phvul.011G040600	-
Phvul.004G142000	5847.16	1501.69	10.5524	0.61845	17.0626	2.81694e-65	7.04042e-64	Phvul.004G142000.1.p	PF00083	PTHR24064,PTHR24064:SF271	KOG0255			GO:0055085,GO:0022857,GO:0016021	AT1G73220.1	1-Oct,AtOCT1	organic cation/carnitine transporter1			Absent		Chr04	44169204	44173301	Phvul.004G142000	-
Phvul.008G231600	131.547	0.0173598	-5.84811	0.342782	-17.0607	2.9106e-65	7.26735e-64	Phvul.008G231600.1.p	PF12854,PF01535,PF13041	PTHR24015,PTHR24015:SF485					AT2G42920.1		Pentatricopeptide repeat (PPR-like) superfamily protein			Absent		Chr08	53534848	53536916	Phvul.008G231600	+
Phvul.003G089801	80.5597	0.0537147	-4.21854	0.247296	-17.0586	3.01505e-65	7.52077e-64	Phvul.003G089801.1.p	PF00177	PTHR11205,PTHR11205:SF22	KOG3291		K02992	GO:0006412	ATCG00900.1		Ribosomal protein S7p/S5e family protein			Absent	Ribosome	Chr03	22708515	22709377	Phvul.003G089801	+
Phvul.008G164300	357.019	0.00143533	-9.4444	0.553767	-17.0548	3.21887e-65	8.02131e-64	Phvul.008G164300.1.p	PF13855,PF07714,PF12819	PTHR27003,PTHR27003:SF105	KOG1187	2.7.11.1,2.7.10.1		GO:0005515,GO:0006468,GO:0004672	AT4G29990.1		Leucine-rich repeat transmembrane protein kinase protein			Absent		Chr08	44972171	44982191	Phvul.008G164300	-
Phvul.003G012800	453.096	52.5144	5.71464	0.335118	17.0526	3.34307e-65	8.32265e-64	Phvul.003G012800.1.p	PF07816	PTHR33095,PTHR33095:SF7					AT2G15760.1		Protein of unknown function (DUF1645)			Absent		Chr03	1316162	1317415	Phvul.003G012800	-
Phvul.001G260400	798.238	0.347941	-1.52309	0.0893824	-17.0401	4.13817e-65	1.0292e-63	Phvul.001G260400.1.p	PF06842	PTHR13229	KOG3808				AT5G20165.1					Absent		Chr01	50847436	50850120	Phvul.001G260400	+
Phvul.008G152900	444.462	3.52298	1.8168	0.106621	17.0398	4.15926e-65	1.03343e-63	Phvul.008G152900.2.p	PF00892	PTHR31218,PTHR31218:SF48	KOG4510			GO:0016021,GO:0016020,GO:0022857	AT5G40240.1		nodulin MtN21 /EamA-like transporter family protein			Absent		Chr08	32917862	32930619	Phvul.008G152900	-
Phvul.007G113500	149.571	0.0101106	-6.62798	0.3891	-17.0341	4.58635e-65	1.13844e-63	Phvul.007G113500.1.p	PF00294	PTHR10584,PTHR10584:SF169	KOG2855	2.7.1.4	K00847		AT4G10260.1		pfkB-like carbohydrate kinase family protein			Absent	Fructose and mannose metabolism; Starch and sucrose metabolism; Amino sugar and nucleotide sugar metabolism; Metabolic pathways; Biosynthesis of secondary metabolites	Chr07	18365159	18367005	Phvul.007G113500	+
Phvul.003G208000	694.481	0.000604217	-10.6926	0.628012	-17.0262	5.25266e-65	1.30256e-63	Phvul.003G208000.1.p	PF00657	PTHR22835,PTHR22835:SF231		3.1.1.1		GO:0016788	AT3G48460.1		GDSL-like Lipase/Acylhydrolase superfamily protein			Absent		Chr03	43395422	43397237	Phvul.003G208000	+
Phvul.008G133700	2151.42	0.00473947	-7.72106	0.453548	-17.0237	5.47926e-65	1.35743e-63	Phvul.008G133700.1.p	PF02427	PTHR34549,PTHR34549:SF2			K02693	GO:0015979,GO:0009538,GO:0009522	AT2G20260.1	PSAE-2	photosystem I subunit E-2			Absent	Photosynthesis; Metabolic pathways	Chr08	22277911	22279417	Phvul.008G133700	+
Phvul.005G064900	209.189	0.00244153	-8.678	0.509805	-17.0222	5.62141e-65	1.39129e-63	Phvul.005G064900.1.p	PF08387	PTHR32212,PTHR32212:SF126					AT3G14710.1		RNI-like superfamily protein			Absent		Chr05	10729237	10732354	Phvul.005G064900	+
Phvul.007G006600	25216.2	0.000784139	-10.3166	0.606317	-17.0152	6.33532e-65	1.56645e-63	Phvul.007G006600.1.p	PF02780,PF02779,PF00456	PTHR11624,PTHR11624:SF81		2.2.1.2,2.2.1.1	K00615	GO:0008152,GO:0003824	AT2G45290.1		Transketolase			Absent	Pentose phosphate pathway; Carbon fixation in photosynthetic organisms; Metabolic pathways; Biosynthesis of secondary metabolites; Carbon metabolism; Biosynthesis of amino acids	Chr07	481606	486094	Phvul.007G006600	-
Phvul.005G086500	2269.37	0.0556014	-4.16873	0.245009	-17.0146	6.39735e-65	1.58025e-63	Phvul.005G086500.1.p		PTHR36785,PTHR36785:SF1					AT4G27390.1					Absent		Chr05	24884172	24888393	Phvul.005G086500	+
Phvul.008G068500	2544.15	0.00918201	-6.76697	0.397834	-17.0095	6.97908e-65	1.72227e-63	Phvul.008G068500.1.p	PF13561,PF00106	PTHR24322,PTHR24322:SF442	KOG1208		K15095	GO:0016491,GO:0008152	AT3G61220.2		NAD(P)-binding Rossmann-fold superfamily protein			Absent	Monoterpenoid biosynthesis; Biosynthesis of secondary metabolites	Chr08	6225128	6227145	Phvul.008G068500	-
Phvul.004G125400	156.052	31.535	4.97888	0.292887	16.9993	8.30544e-65	2.0476e-63	Phvul.004G125400.2.p	PF06232	PTHR31718,PTHR31718:SF8					AT5G62200.1		Embryo-specific protein 3, (ATS3)			Absent		Chr04	42128066	42129992	Phvul.004G125400	-
Phvul.009G132100	435.445	0.000961492	-10.0224	0.589871	-16.9909	9.59075e-65	2.36219e-63	Phvul.009G132100.1.p	PF12638	PTHR31750,PTHR31750:SF2					AT1G44000.1					Absent	Porphyrin and chlorophyll metabolism; Biosynthesis of secondary metabolites	Chr09	20019412	20023073	Phvul.009G132100	+
Phvul.001G179400	416.098	8.39407	3.06937	0.180737	16.9825	1.10635e-64	2.72228e-63	Phvul.001G179400.1.p	PF00249	PTHR10641,PTHR10641:SF561	KOG0048		K09422		AT5G65790.1	ATMYB68,MYB68	myb domain protein 68	MYB	myb domain protein 68	Absent		Chr01	43734137	43736215	Phvul.001G179400	-
Phvul.009G145200	210.912	0.00775186	-7.01124	0.41308	-16.9731	1.29896e-64	3.19312e-63	Phvul.009G145200.1.p		PTHR33168,PTHR33168:SF3										Absent		Chr09	21727666	21728568	Phvul.009G145200	+
Phvul.008G003500	601.407	0.0145716	-6.10069	0.359525	-16.9687	1.39882e-64	3.43529e-63	Phvul.008G003500.1.p	PF00854	PTHR11654,PTHR11654:SF112				GO:0016020,GO:0006810,GO:0005215	AT5G13400.1		Major facilitator superfamily protein			Absent		Chr08	324522	329026	Phvul.008G003500	-
Phvul.002G127100	1304.69	0.00632902	-7.3038	0.430463	-16.9673	1.43347e-64	3.51699e-63	Phvul.002G127100.1.p	PF01786	PTHR31803,PTHR31803:SF4		1.10.3.11	K17893	GO:0055114,GO:0009916	AT3G22370.1	AOX1A,ATAOX1A	alternative oxidase 1A			Absent		Chr02	26923933	26927769	Phvul.002G127100	-
Phvul.007G067500	240.167	0.0245099	-5.35049	0.315368	-16.9659	1.4695e-64	3.6019e-63	Phvul.007G067500.2.p	PF00046,PF01852	PTHR24326,PTHR24326:SF303	KOG0484		K09338	GO:0003677,GO:0008289	AT4G00730.1	AHDP,ANL2	Homeobox-leucine zipper family protein / lipid-binding START domain-containing protein			Absent		Chr07	6210556	6216594	Phvul.007G067500	+
Phvul.011G051000	403.2	0.00558506	-7.48421	0.441382	-16.9563	1.72878e-64	4.23334e-63	Phvul.011G051000.1.p	PF05697	PTHR30560,PTHR30560:SF2				GO:0015031,GO:0006457	AT2G30695.2					Absent		Chr11	4520046	4523233	Phvul.011G051000	-
Phvul.007G042000	10818.7	0.159341	-2.64981	0.156307	-16.9526	1.8417e-64	4.50551e-63	Phvul.007G042000.1.p	PF05542	PTHR33598,PTHR33598:SF2					AT2G14910.1					Absent		Chr07	3423708	3427630	Phvul.007G042000	+
Phvul.008G055200	593.506	0.000706562	-10.4669	0.617558	-16.9489	1.96251e-64	4.79645e-63	Phvul.008G055200.1.p	PF03547	PTHR31752,PTHR31752:SF2			K13947	GO:0055085,GO:0016021	AT5G16530.1	PIN5	Auxin efflux carrier family protein			Absent		Chr08	4932168	4934627	Phvul.008G055200	-
Phvul.009G178100	2595.02	0.250944	-1.99456	0.117695	-16.9469	2.02807e-64	4.95191e-63	Phvul.009G178100.1.p	PF01592	PTHR10093	KOG3361			GO:0051536,GO:0016226,GO:0005506	AT4G22220.1	ATISU1,ISU1	SufE/NifU family protein			Absent		Chr09	26536724	26538455	Phvul.009G178100	+
Phvul.002G038200	3626.89	0.0833125	-3.58532	0.211598	-16.9441	2.12917e-64	5.19379e-63	Phvul.002G038200.2.p	PF02824,PF01966,PF04607	PTHR21262,PTHR21262:SF7	KOG1157			GO:0015969	AT1G54130.1	AT-RSH3,ATRSH3,RSH3	RELA/SPOT homolog 3			Absent		Chr02	3654774	3667216	Phvul.002G038200	-
Phvul.009G030100	129.28	7.24992	2.85797	0.16879	16.9321	2.61015e-64	6.36097e-63	Phvul.009G030100.1.p	PF05678	PTHR33179,PTHR33179:SF4					AT4G39720.1		VQ motif-containing protein			Absent		Chr09	6924610	6926499	Phvul.009G030100	+
Phvul.001G251000	10352.4	0.0203819	-5.61657	0.331801	-16.9275	2.8197e-64	6.86505e-63	Phvul.001G251000.1.p	PF01658,PF07994	PTHR11510,PTHR11510:SF6		5.5.1.4	K01858	GO:0008654,GO:0006021,GO:0004512	AT2G22240.1	ATIPS2,ATMIPS2,MIPS2	myo-inositol-1-phosphate synthase 2			Absent	Inositol phosphate metabolism; Metabolic pathways; Biosynthesis of secondary metabolites	Chr01	50146238	50149206	Phvul.001G251000	-
Phvul.011G178900	3924.02	0.0582563	-4.10144	0.242351	-16.9236	3.01628e-64	7.33663e-63	Phvul.011G178900.1.p	PF10184	PTHR22750,PTHR22750:SF44	KOG4457				AT1G79510.2		Uncharacterized conserved protein (DUF2358)			Absent		Chr11	49003836	49005625	Phvul.011G178900	+
Phvul.001G145900	3931.63	517.221	9.01464	0.533298	16.9036	4.23424e-64	1.02893e-62	Phvul.001G145900.1.p	PF03018	PTHR21495,PTHR21495:SF71					AT1G65870.1		Disease resistance-responsive (dirigent-like protein) family protein			Absent		Chr01	39230611	39231258	Phvul.001G145900	-
Phvul.004G135900	376.979	0.286399	-1.8039	0.106922	-16.8713	7.32133e-64	1.7757e-62	Phvul.004G135900.1.p	PF00149	PTHR36492,PTHR36492:SF2				GO:0016787						Absent		Chr04	43573198	43577995	Phvul.004G135900	+
Phvul.008G173300	256.721	0.00619144	-7.33551	0.434793	-16.8713	7.31931e-64	1.7757e-62	Phvul.008G173300.1.p		PTHR14791,PTHR14791:SF28					AT1G78170.1					Absent		Chr08	48850420	48851871	Phvul.008G173300	+
Phvul.009G178200	1400.41	0.337617	-1.56654	0.0928954	-16.8635	8.34868e-64	2.02294e-62	Phvul.009G178200.2.p	PF01937,PF03630	PTHR12280,PTHR12280:SF20		2.7.1.33	K09680	GO:0015937,GO:0005524,GO:0004594	AT4G32180.1	ATPANK2,PANK2	pantothenate kinase 2			Absent		Chr09	26547608	26564522	Phvul.009G178200	+
Phvul.009G239000	5348.66	11.168	3.48129	0.206455	16.8622	8.53241e-64	2.06549e-62	Phvul.009G239000.1.p	PF00690,PF00702,PF00122	PTHR24093,PTHR24093:SF361		3.6.3.6	K01535	GO:0046872,GO:0000166	AT4G30190.1	AHA2,HA2,PMA2	H(+)-ATPase 2			Absent	Oxidative phosphorylation; Metabolic pathways	Chr09	35765899	35774225	Phvul.009G239000	-
Phvul.003G049800	209.552	0.0019905	-8.97265	0.532453	-16.8516	1.02198e-63	2.47162e-62	Phvul.003G049800.1.p		PTHR33781,PTHR33781:SF4					AT1G14280.1	PKS2	phytochrome kinase substrate 2			Absent		Chr03	6209024	6210538	Phvul.003G049800	-
Phvul.008G287200	2471.24	674.752	9.39821	0.557996	16.8428	1.18478e-63	2.86261e-62	Phvul.008G287200.1.p	PF00248	PTHR11732,PTHR11732:SF220	KOG1577	2.3.1.170			AT1G59960.1		NAD(P)-linked oxidoreductase superfamily protein			Absent	Flavonoid biosynthesis; Metabolic pathways; Biosynthesis of secondary metabolites	Chr08	62644677	62646378	Phvul.008G287200	-
Phvul.001G005900	398.133	0.00576439	-7.43862	0.442394	-16.8145	1.91221e-63	4.61581e-62	Phvul.001G005900.1.p	PF00005,PF00664	PTHR24221,PTHR24221:SF235		3.6.3.44	K05658	GO:0016887,GO:0005524,GO:0055085,GO:0042626,GO:0016021,GO:0006810	AT1G27940.1	PGP13	P-glycoprotein 13			Absent	ABC transporters	Chr01	387849	394055	Phvul.001G005900	+
Phvul.007G057600	15354.6	0.00892845	-6.80737	0.40498	-16.8092	2.09065e-63	5.04176e-62	Phvul.007G057600.2.p	PF00291	PTHR10314,PTHR10314:SF101	KOG1252	2.5.1.47	K01738		AT4G14880.2	ATCYS-3A,CYTACS1,OASA1,OLD3	O-acetylserine (thiol) lyase (OAS-TL) isoform A1			Absent	Cysteine and methionine metabolism; Sulfur metabolism; Metabolic pathways; Biosynthesis of secondary metabolites; Carbon metabolism; Biosynthesis of amino acids	Chr07	4847590	4852447	Phvul.007G057600	+
Phvul.008G106900	952.809	0.186502	-2.42274	0.144241	-16.7965	2.5897e-63	6.23932e-62	Phvul.008G106900.1.p	PF13579,PF00534	PTHR12526,PTHR12526:SF340	KOG1111		K06119		AT5G01220.1	SQD2	sulfoquinovosyldiacylglycerol 2			Absent	Glycerolipid metabolism; Metabolic pathways	Chr08	11869360	11875207	Phvul.008G106900	+
Phvul.002G035400	2137.89	0.0805441	-3.63408	0.216396	-16.7936	2.71674e-63	6.5392e-62	Phvul.002G035400.9.p	PF09737	PTHR13374	KOG2558		K10571		AT4G10180.1	ATDET1,DET1,FUS2	light-mediated development protein 1 / deetiolated1 (DET1)			Absent	Ubiquitin mediated proteolysis	Chr02	3489840	3496484	Phvul.002G035400	-
Phvul.011G113000	245.557	0.00187964	-9.05533	0.539229	-16.7931	2.74137e-63	6.59226e-62	Phvul.011G113000.1.p	PF03321	PTHR31901,PTHR31901:SF10			K14487		AT4G03400.1	DFL2,GH3-10	Auxin-responsive GH3 family protein			Absent	Plant hormone signal transduction	Chr11	14964564	14968565	Phvul.011G113000	+
Phvul.011G017000	1467.03	0.257028	-1.96001	0.116753	-16.7876	3.00854e-63	7.2279e-62	Phvul.011G017000.3.p		PTHR34462,PTHR34462:SF1					AT4G27610.1					Absent		Chr11	1330526	1333591	Phvul.011G017000	-
Phvul.008G105600	77.6116	0.0225962	-5.46778	0.325958	-16.7745	3.75186e-63	9.00518e-62	Phvul.008G105600.1.p	PF08263,PF13855,PF00069	PTHR27000,PTHR27000:SF114	KOG1187	2.7.11.1		GO:0005515,GO:0006468,GO:0005524,GO:0004672	AT3G47570.1		Leucine-rich repeat protein kinase family protein			Absent		Chr08	11643663	11646782	Phvul.008G105600	-
Phvul.007G117200	1726.46	0.150417	-2.73296	0.163085	-16.7579	4.95581e-63	1.18836e-61	Phvul.007G117200.1.p	PF01852	PTHR19308,PTHR19308:SF12	KOG2761			GO:0008289	AT1G64720.1	CP5	Polyketide cyclase/dehydrase and lipid transport superfamily protein			Absent		Chr07	16756947	16761079	Phvul.007G117200	-
Phvul.011G202966	103.502	0.0747538	-3.74171	0.223465	-16.744	6.25851e-63	1.49933e-61	Phvul.011G202966.1.p	PF00931	PTHR23155,PTHR23155:SF414	KOG4658			GO:0043531	AT3G14470.1		NB-ARC domain-containing disease resistance protein			Absent		Chr11	51865432	51869290	Phvul.011G202966	+
Phvul.004G038300	200.909	0.0020754	-8.91239	0.532297	-16.7433	6.33972e-63	1.51735e-61	Phvul.004G038300.1.p												Absent		Chr04	4489954	4490244	Phvul.004G038300	-
Phvul.006G054300	420.154	0.000996827	-9.97037	0.595597	-16.7401	6.68524e-63	1.59855e-61	Phvul.006G054300.1.p	PF00067	PTHR24298,PTHR24298:SF71	KOG0156			GO:0055114,GO:0020037,GO:0016705,GO:0005506	AT3G26310.1	CYP71B35	cytochrome P450, family 71, subfamily B, polypeptide 35			Absent		Chr06	15982893	15985297	Phvul.006G054300	-
Phvul.010G133300	1095.71	7.46825	2.90077	0.173325	16.736	7.16565e-63	1.71181e-61	Phvul.010G133300.2.p	PF02045	PTHR12632,PTHR12632:SF12			K08064	GO:0006355,GO:0003700	AT1G72830.1	ATHAP2C,HAP2C,NF-YA3	nuclear factor Y, subunit A3			Absent		Chr10	41539292	41543858	Phvul.010G133300	+
Phvul.003G166500	686.37	0.000684016	-10.5137	0.628248	-16.7349	7.29389e-63	1.74081e-61	Phvul.003G166500.1.p	PF02298	PTHR33021,PTHR33021:SF55				GO:0009055	AT5G20230.1	ATBCB,BCB,SAG14	blue-copper-binding protein			Absent		Chr03	38670814	38671719	Phvul.003G166500	+
Phvul.006G211000	385.516	446.434	8.8023	0.526506	16.7183	9.63595e-63	2.29762e-61	Phvul.006G211000.1.p	PF02458	PTHR31623,PTHR31623:SF15		2.3.1.160		GO:0016747	AT3G26040.1		HXXXD-type acyl-transferase family protein			Absent		Chr06	30486139	30487449	Phvul.006G211000	-
Phvul.009G258900	86.7316	0.00693811	-7.17124	0.428985	-16.7168	9.896e-63	2.35742e-61	Phvul.009G258900.1.p	PF08100,PF00891	PTHR11746,PTHR11746:SF103	KOG3178	2.1.1.68	K13066	GO:0046983,GO:0008171	AT5G54160.1	ATOMT1,OMT1	O-methyltransferase 1			Absent	Tryptophan metabolism; Phenylpropanoid biosynthesis; Metabolic pathways; Biosynthesis of secondary metabolites	Chr09	37886611	37888549	Phvul.009G258900	-
Phvul.011G168200	1401.03	0.0708395	-3.8193	0.228708	-16.6995	1.32165e-62	3.14548e-61	Phvul.011G168200.1.p	PF00572	PTHR11545,PTHR11545:SF7	KOG3203		K02871	GO:0006412,GO:0005840,GO:0003735	AT1G78630.1	emb1473	Ribosomal protein L13 family protein			Absent	Ribosome	Chr11	47321252	47324931	Phvul.011G168200	+
Phvul.008G173700	5408.03	0.120502	-3.05288	0.183038	-16.6789	1.86673e-62	4.43859e-61	Phvul.008G173700.1.p	PF12546,PF00875,PF03441	PTHR11455,PTHR11455:SF24		4.1.99.3	K12118		AT4G08920.1	ATCRY1,BLU1,CRY1,HY4,OOP2	cryptochrome 1			Absent	Circadian rhythm - plant	Chr08	48968443	48974022	Phvul.008G173700	+
Phvul.008G122300	707.721	0.077994	-3.68049	0.220738	-16.6736	2.0407e-62	4.84772e-61	Phvul.008G122300.1.p		PTHR36777,PTHR36777:SF1					AT4G13220.1					Absent		Chr08	17375741	17384683	Phvul.008G122300	-
Phvul.009G179300	1948.98	0.251685	-1.99031	0.119451	-16.6621	2.47022e-62	5.86255e-61	Phvul.009G179300.3.p		PTHR33917,PTHR33917:SF2					AT1G27510.1		Protein of unknown function (DUF3506)			Absent		Chr09	26893541	26902515	Phvul.009G179300	-
Phvul.002G022000	641.617	7.66643	2.93856	0.176374	16.661	2.51899e-62	5.96716e-61	Phvul.002G022000.1.p	PF02701	PTHR31992,PTHR31992:SF32				GO:0006355,GO:0003677	AT5G65590.1		Dof-type zinc finger DNA-binding family protein	Dof	Dof family protein	Absent		Chr02	2337071	2338633	Phvul.002G022000	-
Phvul.008G146600	377.852	0.0512616	-4.28598	0.257246	-16.661	2.5171e-62	5.96716e-61	Phvul.008G146600.1.p	PF00560,PF08263,PF13855,PF00069	PTHR27000,PTHR27000:SF143	KOG1187	2.7.11.1		GO:0005515,GO:0006468,GO:0005524,GO:0004672	AT4G08850.1		Leucine-rich repeat receptor-like protein kinase family protein			Absent		Chr08	33987623	33990983	Phvul.008G146600	-
Phvul.010G092200	1263.36	2.87858	1.52536	0.0917484	16.6255	4.55794e-62	1.07871e-60	Phvul.010G092200.2.p	PF00076	PTHR24012	KOG0106			GO:0003676	AT4G25500.4	AT-SRP40,ATRSP35,ATRSP40,RSP35	arginine/serine-rich splicing factor 35			Absent	Spliceosome	Chr10	35346316	35349614	Phvul.010G092200	-
Phvul.008G078400	798.413	0.0490865	-4.34853	0.261577	-16.6243	4.64767e-62	1.09893e-60	Phvul.008G078400.1.p	PF03168	PTHR31852,PTHR31852:SF3					AT3G05975.1		Late embryogenesis abundant (LEA) hydroxyproline-rich glycoprotein family			Absent		Chr08	7618364	7619203	Phvul.008G078400	+
Phvul.004G123000	587.017	0.165486	-2.59522	0.156173	-16.6176	5.19659e-62	1.22757e-60	Phvul.004G123000.3.p	PF01154,PF08540	PTHR11877,PTHR11877:SF22		2.3.3.10		GO:0008299,GO:0004421	AT4G11820.2	EMB2778,FKP1,HMGS,MVA1	hydroxymethylglutaryl-CoA synthase / HMG-CoA synthase / 3-hydroxy-3-methylglutaryl coenzyme A synthase			Absent	Synthesis and degradation of ketone bodies; Valine, leucine and isoleucine degradation; Butanoate metabolism; Terpenoid backbone biosynthesis; Metabolic pathways; Biosynthesis of secondary metabolites	Chr04	41566970	41573482	Phvul.004G123000	+
Phvul.005G041500	678.513	0.143616	-2.79972	0.168487	-16.6168	5.26667e-62	1.24297e-60	Phvul.005G041500.1.p												Absent		Chr05	4201403	4203556	Phvul.005G041500	-
Phvul.006G158700	87.9085	38.774	5.27702	0.317612	16.6147	5.45667e-62	1.28662e-60	Phvul.006G158700.1.p	PF03372	PTHR14859,PTHR14859:SF2					AT3G21530.1		DNAse I-like superfamily protein			Absent		Chr06	26309656	26311746	Phvul.006G158700	+
Phvul.009G190863	517.86	860.289	9.74868	0.586843	16.6121	5.69939e-62	1.34261e-60	Phvul.009G190863.1.p	PF02298	PTHR33021,PTHR33021:SF55				GO:0009055	AT5G20230.1	ATBCB,BCB,SAG14	blue-copper-binding protein			Absent		Chr09	29088342	29089348	Phvul.009G190863	+
Phvul.010G126700	4646.2	0.019607	-5.67249	0.34184	-16.594	7.70209e-62	1.8127e-60	Phvul.010G126700.6.p	PF00226	PTHR24078,PTHR24078:SF193					AT3G14200.1		Chaperone DnaJ-domain superfamily protein			Absent		Chr10	40749228	40753407	Phvul.010G126700	-
Phvul.006G149680	8604.51	0.102537	-3.28578	0.198132	-16.5838	9.12641e-62	2.14593e-60	Phvul.006G149680.1.p	PF13579,PF16760	PTHR12526,PTHR12526:SF341		2.4.1.21			AT1G11720.2	ATSS3,SS3	starch synthase 3			Absent	Starch and sucrose metabolism; Metabolic pathways; Biosynthesis of secondary metabolites	Chr06	25493351	25506979	Phvul.006G149680	-
Phvul.011G137200	1131.66	0.00267358	-8.54701	0.515486	-16.5805	9.64273e-62	2.26524e-60	Phvul.011G137200.2.p	PF00520	PTHR10217,PTHR10217:SF476				GO:0055085,GO:0016020,GO:0006811,GO:0005216	AT5G54250.2	ATCNGC4,CNGC4,DND2,HLM1	cyclic nucleotide-gated cation channel 4			Absent	Plant-pathogen interaction	Chr11	30519900	30528790	Phvul.011G137200	-
Phvul.010G048700	345.602	6.6867	2.74129	0.16538	16.5757	1.04473e-61	2.45198e-60	Phvul.010G048700.1.p	PF00067	PTHR24296,PTHR24296:SF4	KOG0157	1.14.13.109		GO:0055114,GO:0020037,GO:0016705,GO:0005506	AT2G45510.1	CYP704A2	cytochrome P450, family 704, subfamily A, polypeptide 2			Absent		Chr10	23633645	23636374	Phvul.010G048700	-
Phvul.001G059500	283.42	0.144292	-2.79293	0.168541	-16.5712	1.12464e-61	2.63709e-60	Phvul.001G059500.1.p	PF13812,PF01535,PF13041	PTHR24015,PTHR24015:SF346					AT5G10690.1		pentatricopeptide (PPR) repeat-containing protein / CBS domain-containing protein			Absent		Chr01	6870612	6880228	Phvul.001G059500	-
Phvul.005G097200	415.522	0.01172	-6.41488	0.38727	-16.5643	1.2615e-61	2.95528e-60	Phvul.005G097200.6.p	PF03634	PTHR31072,PTHR31072:SF3					AT3G15030.2	MEE35,TCP4	TCP family transcription factor 4			Absent		Chr05	30162273	30165161	Phvul.005G097200	+
Phvul.003G008100	185.405	0.0249387	-5.32547	0.321563	-16.5612	1.32857e-61	3.10953e-60	Phvul.003G008100.1.p	PF12171	PTHR10593,PTHR10593:SF50	KOG3576				AT2G02080.1	AtIDD4,IDD4	indeterminate(ID)-domain 4	C2H2	indeterminate(ID)-domain 4	Absent		Chr03	908905	913661	Phvul.003G008100	+
Phvul.008G001500	126.998	26.763	4.74217	0.286418	16.5568	1.4293e-61	3.34222e-60	Phvul.008G001500.1.p	PF02519	PTHR31374,PTHR31374:SF10			K14488	GO:0009733	AT5G50760.1		SAUR-like auxin-responsive protein family			Absent	Plant hormone signal transduction	Chr08	134954	135738	Phvul.008G001500	+
Phvul.001G094100	7932.28	0.0314034	-4.99294	0.301631	-16.5531	1.5204e-61	3.55197e-60	Phvul.001G094100.1.p	PF01435	PTHR10120,PTHR10120:SF21				GO:0006508,GO:0004222	AT3G27110.2		Peptidase family M48 family protein			Absent		Chr01	16651928	16658636	Phvul.001G094100	+
Phvul.007G226300	1516.03	0.0437199	-4.51557	0.273163	-16.5307	2.20744e-61	5.15232e-60	Phvul.007G226300.1.p	PF02133	PTHR30618,PTHR30618:SF0	KOG2466		K03457	GO:0055085,GO:0016020,GO:0005215	AT5G03555.1		permease, cytosine/purines, uracil, thiamine, allantoin family protein			Absent		Chr07	34961787	34963608	Phvul.007G226300	+
Phvul.010G052000	383.422	0.102265	-3.28962	0.19901	-16.5299	2.23479e-61	5.21137e-60	Phvul.010G052000.4.p	PF00254	PTHR10516,PTHR10516:SF178		5.2.1.8		GO:0006457	AT3G60370.1		FKBP-like peptidyl-prolyl cis-trans isomerase family protein			Absent		Chr10	8056918	8061429	Phvul.010G052000	-
Phvul.011G017200	39329.3	0.0014643	-9.41557	0.569889	-16.5218	2.55774e-61	5.959e-60	Phvul.011G017200.1.p	PF08241	PTHR10108,PTHR10108:SF708	KOG1269	2.1.1.95	K05928	GO:0008168,GO:0008152	AT1G64970.1	G-TMT,TMT1,VTE4	gamma-tocopherol methyltransferase			Absent	Ubiquinone and other terpenoid-quinone biosynthesis; Metabolic pathways; Biosynthesis of secondary metabolites; Biosynthesis of cofactors	Chr11	1348032	1351168	Phvul.011G017200	-
Phvul.010G147200	157.236	0.00327099	-8.25606	0.499821	-16.518	2.72205e-61	6.336e-60	Phvul.010G147200.1.p	PF02309	PTHR31734,PTHR31734:SF5			K14484	GO:0006355,GO:0005634	AT4G29080.1	IAA27,PAP2	phytochrome-associated protein 2			Absent	Plant hormone signal transduction	Chr10	42855518	42858092	Phvul.010G147200	-
Phvul.008G117200	204.438	0.00204012	-8.93713	0.541118	-16.5161	2.81215e-61	6.53972e-60	Phvul.008G117200.1.p	PF08659	PTHR24322,PTHR24322:SF593	KOG0725	1.1.1.206,1.1.1.236	K08081		AT2G29360.1		NAD(P)-binding Rossmann-fold superfamily protein			Absent	Tropane, piperidine and pyridine alkaloid biosynthesis; Metabolic pathways; Biosynthesis of secondary metabolites	Chr08	14199249	14203803	Phvul.008G117200	-
Phvul.011G048700	2886.59	4261.97	12.0573	0.730049	16.5157	2.82653e-61	6.56717e-60	Phvul.011G048700.2.p	PF00042	PTHR22924				GO:0020037,GO:0019825	AT2G16060.1	AHB1,ARATH GLB1,ATGLB1,GLB1,HB1,NSHB1	hemoglobin 1			Absent		Chr11	4362822	4364090	Phvul.011G048700	+
Phvul.003G189100	66.6972	0.115866	-3.10947	0.18845	-16.5003	3.65249e-61	8.47845e-60	Phvul.003G189100.2.p	PF00319	PTHR11945,PTHR11945:SF156	KOG0014			GO:0046983,GO:0003677	AT1G18750.1	AGL65	AGAMOUS-like 65	M-type_MADS	AGAMOUS-like 65	Absent		Chr03	41275803	41280773	Phvul.003G189100	-
Phvul.006G091700	1360.35	0.185043	-2.43407	0.147577	-16.4935	4.08261e-61	9.4596e-60	Phvul.006G091700.3.p	PF16188,PF00557,PF16189	PTHR10804,PTHR10804:SF90		3.4.11.9			AT3G05350.1		Metallopeptidase M24 family protein			Absent		Chr06	20357709	20364237	Phvul.006G091700	-
Phvul.006G205200	752.256	0.419316	-1.25389	0.076023	-16.4935	4.08258e-61	9.4596e-60	Phvul.006G205200.1.p	PF01474	PTHR21337,PTHR21337:SF6		2.5.1.54	K01626	GO:0009073,GO:0003849	AT4G33510.1	DHS2	3-deoxy-d-arabino-heptulosonate 7-phosphate synthase			Absent	Phenylalanine, tyrosine and tryptophan biosynthesis; Metabolic pathways; Biosynthesis of secondary metabolites; Biosynthesis of amino acids	Chr06	30028690	30032270	Phvul.006G205200	+
Phvul.006G021000	977.082	0.312433	-1.67838	0.101764	-16.4929	4.12685e-61	9.55339e-60	Phvul.006G021000.1.p	PF02470	PTHR34675,PTHR34675:SF1					AT3G20320.1	TGD2	trigalactosyldiacylglycerol2			Absent		Chr06	8654928	8660223	Phvul.006G021000	+
Phvul.007G003600	657.701	2.47454	1.30716	0.079275	16.4889	4.40645e-61	1.01914e-59	Phvul.007G003600.1.p	PF07716,PF14144	PTHR22952,PTHR22952:SF206			K14431	GO:0043565,GO:0006355,GO:0003700,GO:0006351	AT3G12250.2	BZIP45,TGA6	TGACG motif-binding factor 6	bZIP	TGACG motif-binding factor 6	Absent	Plant hormone signal transduction	Chr07	227319	234734	Phvul.007G003600	+
Phvul.003G206600	548.833	85.0753	6.41067	0.38879	16.4888	4.41804e-61	1.02089e-59	Phvul.003G206600.1.p	PF01490	PTHR22950,PTHR22950:SF268	KOG1303				AT2G39890.1	ATPROT1,PROT1	proline transporter 1			Absent		Chr03	43227644	43230688	Phvul.003G206600	-
Phvul.008G214200	6056.62	0.0234839	-5.41218	0.328283	-16.4863	4.60114e-61	1.06223e-59	Phvul.008G214200.2.p	PF14226,PF03171	PTHR10209,PTHR10209:SF193	KOG0143	1.14.17.4		GO:0055114,GO:0016491	AT1G05010.1	ACO4,EAT1,EFE	ethylene-forming enzyme			Absent	Cysteine and methionine metabolism; Metabolic pathways; Biosynthesis of secondary metabolites	Chr08	56253872	56255790	Phvul.008G214200	+
Phvul.006G121100	974.687	0.208783	-2.25992	0.137149	-16.4779	5.2878e-61	1.21965e-59	Phvul.006G121100.1.p	PF00575	PTHR10724,PTHR10724:SF7			K02945	GO:0003676	AT5G30510.1	ARRPS1,RPS1	ribosomal protein S1			Absent	Ribosome	Chr06	22999231	23003594	Phvul.006G121100	-
Phvul.003G002400	999.798	7.30478	2.86884	0.174347	16.4548	7.75162e-61	1.78632e-59	Phvul.003G002400.7.p		PTHR33463					AT5G46510.1		Disease resistance protein (TIR-NBS-LRR class) family			Absent		Chr03	371651	379317	Phvul.003G002400	+
Phvul.004G026900	682.32	126.933	6.98792	0.424731	16.4526	8.03505e-61	1.84995e-59	Phvul.004G026900.1.p	PF07847	PTHR22966,PTHR22966:SF8	KOG4281	1.13.11.19	K10712	GO:0055114,GO:0016702	AT5G39890.1		Protein of unknown function (DUF1637)			Absent		Chr04	3008538	3012573	Phvul.004G026900	+
Phvul.001G175900	212.621	0.00241134	-8.69595	0.528627	-16.4501	8.37721e-61	1.92699e-59	Phvul.001G175900.2.p	PF03094	PTHR31942,PTHR31942:SF20				GO:0016021,GO:0006952	AT3G45290.1	ATMLO3,MLO3	Seven transmembrane MLO family protein			Absent		Chr01	43248053	43256766	Phvul.001G175900	-
Phvul.011G073301	429.909	0.154016	-2.69884	0.164101	-16.4462	8.92854e-61	2.05195e-59	Phvul.011G073301.1.p	PF03914	PTHR14428,PTHR14428:SF5					AT1G79150.1		binding			Absent		Chr11	6770552	6778312	Phvul.011G073301	+
Phvul.006G114800	126.853	35.1761	5.13652	0.312366	16.444	9.26765e-61	2.12796e-59	Phvul.006G114800.1.p	PF00249	PTHR10641,PTHR10641:SF613	KOG0048		K09422		AT4G38620.1	ATMYB4,MYB4	myb domain protein 4	MYB	myb domain protein 5	Absent		Chr06	22339689	22341310	Phvul.006G114800	-
Phvul.002G155400	2649.35	1122.89	10.133	0.616306	16.4415	9.64983e-61	2.21371e-59	Phvul.002G155400.1.p	PF00314	PTHR31048,PTHR31048:SF36					AT4G11650.1	ATOSM34,OSM34	osmotin 34			Absent		Chr02	30967851	30968813	Phvul.002G155400	+
Phvul.002G054400	16878.4	0.0598591	-4.06229	0.247077	-16.4414	9.66557e-61	2.21533e-59	Phvul.002G054400.1.p	PF00675,PF05193,PF08367	PTHR11851,PTHR11851:SF68			K06972	GO:0006508	AT1G49630.2	ATPREP2,PREP2	presequence protease 2			Absent		Chr02	4936236	4946067	Phvul.002G054400	-
Phvul.008G041500	123.845	0.00374716	-8.05999	0.490333	-16.4378	1.0263e-60	2.35014e-59	Phvul.008G041500.1.p	PF00249	PTHR10641,PTHR10641:SF530			K09422		AT3G28910.1	ATMYB30,MYB30	myb domain protein 30	MYB	myb domain protein 30	Absent		Chr08	3489743	3491248	Phvul.008G041500	-
Phvul.009G261200	76.8921	0.060144	-4.05543	0.246962	-16.4213	1.34678e-60	3.08123e-59	Phvul.009G261200.1.p	PF00181	PTHR13691,PTHR13691:SF19			K02886	GO:0006412,GO:0005840,GO:0005622,GO:0003735	ATCG01310.1		ribosomal protein L2			Absent		Chr09	38100916	38101584	Phvul.009G261200	+
Phvul.008G184300	227.444	0.0964989	-3.37334	0.205534	-16.4126	1.55394e-60	3.55198e-59	Phvul.008G184300.1.p	PF14432,PF01535,PF13041	PTHR24015,PTHR24015:SF779					AT2G27610.1		Tetratricopeptide repeat (TPR)-like superfamily protein			Absent		Chr08	51961231	51964535	Phvul.008G184300	+
Phvul.008G076100	1027.51	3.73814	1.90232	0.115958	16.4052	1.75423e-60	4.00621e-59	Phvul.008G076100.5.p	PF03479	PTHR31500,PTHR31500:SF15					AT4G12080.1	AHL1,ATAHL1	AT-hook motif nuclear-localized protein 1			Absent		Chr08	7332659	7337374	Phvul.008G076100	+
Phvul.005G059200	1568.57	5.52669	2.46642	0.150346	16.4049	1.76334e-60	4.0234e-59	Phvul.005G059200.1.p	PF00044,PF02800	PTHR10836,PTHR10836:SF46	KOG0657	1.2.1.12	K00134	GO:0055114,GO:0016620	AT1G16300.1	GAPCP-2	glyceraldehyde-3-phosphate dehydrogenase of plastid 2			Absent	Glycolysis / Gluconeogenesis; Carbon fixation in photosynthetic organisms; Metabolic pathways; Biosynthesis of secondary metabolites; Carbon metabolism; Biosynthesis of amino acids	Chr05	8258108	8264758	Phvul.005G059200	-
Phvul.007G152500	995.938	9.14044	3.19226	0.194643	16.4006	1.89259e-60	4.31444e-59	Phvul.007G152500.1.p	PF04909,PF00120	PTHR20852,PTHR20852:SF16	KOG0683	6.3.1.2		GO:0016787,GO:0006807,GO:0004356	AT3G53180.1		glutamate-ammonia ligases;catalytics;glutamate-ammonia ligases			Absent		Chr07	25766202	25776404	Phvul.007G152500	-
Phvul.009G014100	149.657	148.493	7.21425	0.439964	16.3974	1.99743e-60	4.54935e-59	Phvul.009G014100.1.p	PF00643	PTHR31832,PTHR31832:SF6				GO:0008270,GO:0005622	AT1G75540.1	STH2	salt tolerance homolog2	DBB	salt tolerance homolog2	Absent		Chr09	2339090	2340672	Phvul.009G014100	+
Phvul.002G265500	155.673	0.00437724	-7.83576	0.478024	-16.392	2.18245e-60	4.96629e-59	Phvul.002G265500.1.p	PF00025	PTHR24073,PTHR24073:SF462	KOG0394		K07897	GO:0005525	AT4G09720.1	ATRABG3A,RABG3A	RAB GTPase homolog G3A			Absent	Endocytosis; Phagosome	Chr02	43656873	43659349	Phvul.002G265500	+
Phvul.007G258300	210.584	41.7678	5.38432	0.328498	16.3907	2.22688e-60	5.06287e-59	Phvul.007G258300.1.p		PTHR36746,PTHR36746:SF1										Absent		Chr07	37983455	37984149	Phvul.007G258300	-
Phvul.011G173400	2110.09	0.000200293	-12.2856	0.749741	-16.3865	2.38921e-60	5.42708e-59	Phvul.011G173400.1.p	PF00083	PTHR23504,PTHR23504:SF29	KOG2615			GO:0055085,GO:0022857,GO:0016021	AT5G13750.1	ZIFL1	zinc induced facilitator-like 1			Absent		Chr11	48260856	48271472	Phvul.011G173400	+
Phvul.003G183700	141.289	0.00294823	-8.40593	0.513054	-16.3841	2.48402e-60	5.63741e-59	Phvul.003G183700.1.p	PF03634	PTHR31072,PTHR31072:SF24					AT5G60970.1	TCP5	TEOSINTE BRANCHED 1, cycloidea and PCF transcription factor 5	TCP	TEOSINTE BRANCHED 1, cycloidea and PCF transcription factor 5	Absent		Chr03	40699832	40701810	Phvul.003G183700	-
Phvul.008G084600	2550.61	0.0550097	-4.18417	0.255425	-16.3812	2.60489e-60	5.90642e-59	Phvul.008G084600.1.p	PF14531,PF03822	PTHR24347,PTHR24347:SF215	KOG0583	2.7.11.1	K07198	GO:0007165	AT5G58380.1	CIPK10,PKS2,SIP1,SNRK3.8	SOS3-interacting protein 1			Absent		Chr08	8396993	8398378	Phvul.008G084600	-
Phvul.001G094400	211.423	351.922	8.45911	0.516395	16.3811	2.60995e-60	5.91262e-59	Phvul.001G094400.1.p	PF01344	PTHR24413,PTHR24413:SF143				GO:0005515	AT3G27150.1		Galactose oxidase/kelch repeat superfamily protein			Absent		Chr01	17566409	17568080	Phvul.001G094400	+
Phvul.007G174100	1787.25	0.0335848	-4.89605	0.298929	-16.3786	2.71822e-60	6.15242e-59	Phvul.007G174100.2.p	PF01740,PF00916	PTHR11814,PTHR11814:SF60				GO:0016021,GO:0015116,GO:0008272,GO:0055085,GO:0016020,GO:0008271,GO:0009507	AT3G51895.1	AST12,SULTR3;1	sulfate transporter 3;1			Absent		Chr07	29172514	29180721	Phvul.007G174100	-
Phvul.002G039232	997.345	274.66	8.1015	0.494954	16.3682	3.22737e-60	7.29834e-59	Phvul.002G039232.1.p	PF08541,PF00195	PTHR11877,PTHR11877:SF27		2.3.1.74	K00660	GO:0016747,GO:0008610	AT5G13930.1	ATCHS,CHS,TT4	Chalcone and stilbene synthase family protein			Absent	Flavonoid biosynthesis; Metabolic pathways; Biosynthesis of secondary metabolites; Circadian rhythm - plant	Chr02	3756479	3757928	Phvul.002G039232	+
Phvul.002G213200	1969.12	0.270633	-1.88559	0.115202	-16.3677	3.25185e-60	7.34716e-59	Phvul.002G213200.2.p	PF12014	PTHR33917,PTHR33917:SF1					AT4G33630.1	EX1	Protein of unknown function (DUF3506)			Absent		Chr02	38186785	38199026	Phvul.002G213200	+
Phvul.001G242100	1429.6	0.000295126	-11.7264	0.716879	-16.3575	3.84282e-60	8.67468e-59	Phvul.001G242100.1.p	PF00504	PTHR21649,PTHR21649:SF32			K08915	GO:0016020,GO:0009765	AT2G40100.1	LHCB4.3	light harvesting complex photosystem II			Absent	Photosynthesis - antenna proteins; Metabolic pathways	Chr01	49452154	49454366	Phvul.001G242100	-
Phvul.011G189300	2141.54	3544.69	11.7914	0.721099	16.3521	4.20558e-60	9.48513e-59	Phvul.011G189300.1.p	PF00724	PTHR22893,PTHR22893:SF44	KOG0134	1.3.1.42	K05894	GO:0055114,GO:0016491,GO:0010181	AT1G76680.1	ATOPR1,OPR1	12-oxophytodienoate reductase 1			Absent	alpha-Linolenic acid metabolism; Metabolic pathways; Biosynthesis of secondary metabolites	Chr11	50284153	50286070	Phvul.011G189300	+
Phvul.004G024800	450.012	10.7367	3.42447	0.209471	16.3482	4.48202e-60	1.00996e-58	Phvul.004G024800.1.p	PF00004,PF14363	PTHR23070,PTHR23070:SF44			K08900	GO:0005524	AT5G40010.1	AATP1	AAA-ATPase 1			Absent		Chr04	2806264	2807887	Phvul.004G024800	+
Phvul.004G039300	550.189	0.00792717	-6.97898	0.426956	-16.3459	4.65217e-60	1.04738e-58	Phvul.004G039300.1.p		PTHR13593,PTHR13593:SF46		3.1.4.11			AT1G13680.1		PLC-like phosphodiesterases superfamily protein			Absent		Chr04	4594648	4597043	Phvul.004G039300	+
Phvul.010G076700	927.482	0.0146021	-6.09768	0.373194	-16.3392	5.19283e-60	1.16807e-58	Phvul.010G076700.2.p	PF00067	PTHR24298,PTHR24298:SF86	KOG0156			GO:0055114,GO:0020037,GO:0016705,GO:0005506	AT4G31500.1	ATR4,CYP83B1,RED1,RNT1,SUR2	cytochrome P450, family 83, subfamily B, polypeptide 1			Absent		Chr10	18976778	18979469	Phvul.010G076700	-
Phvul.009G090248	186.619	0.0933688	-3.42092	0.209427	-16.3347	5.59378e-60	1.25714e-58	Phvul.009G090248.1.p	PF00164	PTHR11652,PTHR11652:SF17			K02950	GO:0006412,GO:0005840,GO:0005622,GO:0003735	ATCG00905.1		ribosomal protein S12C			Absent	Ribosome	Chr09	14523935	14524213	Phvul.009G090248	+
Phvul.009G035800	320.421	0.00851389	-6.87597	0.420974	-16.3335	5.70287e-60	1.28053e-58	Phvul.009G035800.1.p	PF07714,PF14381	PTHR23257,PTHR23257:SF349	KOG0192	2.7.11.1		GO:0006468,GO:0004672	AT4G24480.1		Protein kinase superfamily protein			Absent		Chr09	7865582	7873144	Phvul.009G035800	+
Phvul.002G038600	535.745	307.463	8.26427	0.506331	16.3219	6.90079e-60	1.54814e-58	Phvul.002G038600.1.p	PF08541,PF00195	PTHR11877,PTHR11877:SF27		2.3.1.74	K00660	GO:0016747,GO:0008610	AT5G13930.1	ATCHS,CHS,TT4	Chalcone and stilbene synthase family protein			Absent	Flavonoid biosynthesis; Metabolic pathways; Biosynthesis of secondary metabolites; Circadian rhythm - plant	Chr02	3704298	3705927	Phvul.002G038600	-
Phvul.009G162100	59078.5	0.0481487	-4.37636	0.2684	-16.3054	9.03857e-60	2.02595e-58	Phvul.009G162100.1.p	PF02151,PF07728,PF10431,PF00004,PF02861	PTHR11638,PTHR11638:SF119			K03696	GO:0005515,GO:0016887,GO:0005524,GO:0019538	AT5G50920.1	ATHSP93-V,CLPC,CLPC1,DCA1,HSP93-V	CLPC homologue 1			Absent		Chr09	24074722	24082499	Phvul.009G162100	+
Phvul.010G014200	385.996	0.283071	-1.82076	0.111707	-16.2995	9.95257e-60	2.22885e-58	Phvul.010G014200.1.p		PTHR35745,PTHR35745:SF1					AT4G13200.1					Absent		Chr10	1783226	1789805	Phvul.010G014200	+
Phvul.008G043200	118.818	0.125436	-2.99497	0.183803	-16.2945	1.08012e-59	2.41677e-58	Phvul.008G043200.4.p	PF01081	PTHR30246,PTHR30246:SF1		4.1.2.14		GO:0016829,GO:0008152						Absent		Chr08	3684209	3687730	Phvul.008G043200	-
Phvul.002G328804	942.299	0.0262581	-5.25109	0.322477	-16.2836	1.28974e-59	2.88326e-58	Phvul.002G328804.1.p	PF00254	PTHR10516,PTHR10516:SF308	KOG0552	5.2.1.8		GO:0006457	AT1G18170.1		FKBP-like peptidyl-prolyl cis-trans isomerase family protein			Absent		Chr02	49393324	49395266	Phvul.002G328804	+
Phvul.005G033400	155.809	0.17936	-2.47907	0.152292	-16.2784	1.40544e-59	3.13915e-58	Phvul.005G033400.1.p		PTHR37753,PTHR37753:SF1					AT4G31560.1	HCF153	high chlorophyll fluorescence 153			Absent		Chr05	3060758	3063868	Phvul.005G033400	+
Phvul.002G033300	1165.83	958.891	9.90522	0.608721	16.2722	1.55493e-59	3.46999e-58	Phvul.002G033300.2.p	PF01370	PTHR10366,PTHR10366:SF375				GO:0050662,GO:0003824	AT1G75280.1		NmrA-like negative transcriptional regulator family protein			Absent		Chr02	3325639	3327361	Phvul.002G033300	-
Phvul.001G214800	1554.01	0.182071	-2.45743	0.151031	-16.271	1.58578e-59	3.53573e-58	Phvul.001G214800.1.p	PF01106	PTHR11178				GO:0051536,GO:0016226,GO:0005506	AT4G01940.1	AtCNFU1,NFU1	NFU domain protein 1			Absent		Chr01	47096836	47098714	Phvul.001G214800	+
Phvul.004G162600	850.485	0.0374557	-4.73867	0.291252	-16.27	1.61131e-59	3.58952e-58	Phvul.004G162600.1.p		PTHR33132					AT1G67910.1					Absent		Chr04	46702537	46703400	Phvul.004G162600	+
Phvul.004G146600	147.502	25.6399	4.68032	0.287683	16.269	1.6372e-59	3.64398e-58	Phvul.004G146600.3.p	PF03372	PTHR11200,PTHR11200:SF144	KOG0565	3.1.3.56			AT2G01900.1		DNAse I-like superfamily protein			Absent	Inositol phosphate metabolism; Metabolic pathways; Phosphatidylinositol signaling system	Chr04	44815450	44818462	Phvul.004G146600	-
Phvul.001G244700	255.092	0.079873	-3.64615	0.224185	-16.264	1.77792e-59	3.95372e-58	Phvul.001G244700.1.p	PF03195	PTHR31301,PTHR31301:SF24					AT3G11090.1	LBD21	LOB domain-containing protein 21	LBD	LOB domain-containing protein 21	Absent		Chr01	49688511	49689918	Phvul.001G244700	-
Phvul.007G211200	353.297	0.275531	-1.85972	0.114349	-16.2635	1.79265e-59	3.98301e-58	Phvul.007G211200.1.p	PF03364	PTHR33824,PTHR33824:SF3					AT4G01883.1		Polyketide cyclase / dehydrase and lipid transport protein			Absent		Chr07	33303999	33305541	Phvul.007G211200	+
Phvul.001G109600	3814.43	0.0662863	-3.91515	0.240875	-16.2539	2.09727e-59	4.65576e-58	Phvul.001G109600.1.p	PF01844	PTHR33877,PTHR33877:SF2				GO:0004519,GO:0003676	AT2G23840.1		HNH endonuclease			Absent		Chr01	28679408	28686033	Phvul.001G109600	-
Phvul.002G286300	97.7423	0.0530617	-4.23618	0.260731	-16.2473	2.33372e-59	5.17614e-58	Phvul.002G286300.7.p	PF00564,PF00571	PTHR13780,PTHR13780:SF45				GO:0005515	AT5G50530.1		CBS / octicosapeptide/Phox/Bemp1 (PB1) domains-containing protein			Absent		Chr02	45555057	45565666	Phvul.002G286300	+
Phvul.002G043100	458.28	39.3785	5.29934	0.326183	16.2465	2.36441e-59	5.23964e-58	Phvul.002G043100.1.p	PF00724	PTHR22893,PTHR22893:SF44	KOG0134	1.3.1.42	K05894	GO:0055114,GO:0016491,GO:0010181	AT1G76690.1	ATOPR2,OPR2	12-oxophytodienoate reductase 2			Absent	alpha-Linolenic acid metabolism; Metabolic pathways; Biosynthesis of secondary metabolites	Chr02	4052608	4053684	Phvul.002G043100	-
Phvul.010G045500	474.827	0.0781028	-3.67848	0.226425	-16.246	2.38615e-59	5.2832e-58	Phvul.010G045500.1.p	PF01535	PTHR24015,PTHR24015:SF27					AT1G02150.1		Tetratricopeptide repeat (TPR)-like superfamily protein			Absent		Chr10	6955455	6959456	Phvul.010G045500	-
Phvul.002G045100	128.054	0.066914	-3.90155	0.24059	-16.2166	3.84944e-59	8.51567e-58	Phvul.002G045100.1.p		PTHR37240					AT4G14870.1		secE/sec61-gamma protein transport protein			Absent		Chr02	4194241	4195086	Phvul.002G045100	+
Phvul.009G060000	1641.32	1675.85	10.7107	0.660573	16.2142	4.00036e-59	8.84185e-58	Phvul.009G060000.2.p	PF00067	PTHR24286,PTHR24286:SF28	KOG0157	1.14.13.93		GO:0055114,GO:0020037,GO:0016705,GO:0005506	AT1G19630.1	CYP722A1	cytochrome P450, family 722, subfamily A, polypeptide 1			Absent		Chr09	10969710	10973915	Phvul.009G060000	-
Phvul.010G112400	129.107	0.0471655	-4.40612	0.271869	-16.2068	4.51528e-59	9.97128e-58	Phvul.010G112400.1.p	PF14432,PF01535,PF13041	PTHR24015,PTHR24015:SF107					AT4G01030.1		pentatricopeptide (PPR) repeat-containing protein			Absent		Chr10	38745119	38748532	Phvul.010G112400	+
Phvul.011G057300	551.362	5.41437	2.43679	0.150392	16.2029	4.80905e-59	1.06108e-57	Phvul.011G057300.1.p		PTHR33984,PTHR33984:SF2					AT4G12070.1					Absent		Chr11	5065794	5069340	Phvul.011G057300	-
Phvul.003G294800	6209.89	3.61885	1.85553	0.114522	16.2024	4.84898e-59	1.06896e-57	Phvul.003G294800.4.p	PF00076	PTHR24012,PTHR24012:SF403	KOG0148			GO:0003676	AT3G19130.1	ATRBP47B,RBP47B	RNA-binding protein 47B			Absent		Chr03	53180462	53185412	Phvul.003G294800	-
Phvul.004G171400	476.698	0.0481812	-4.37539	0.27006	-16.2015	4.91937e-59	1.08354e-57	Phvul.004G171400.1.p	PF17067	PTHR34550,PTHR34550:SF1			K19033		AT2G38140.1	PSRP4	plastid-specific ribosomal protein 4			Absent		Chr04	47476793	47477627	Phvul.004G171400	-
Phvul.006G131500	289.735	0.00798839	-6.96788	0.430189	-16.1972	5.27437e-59	1.16073e-57	Phvul.006G131500.2.p		PTHR35549,PTHR35549:SF1					AT3G06880.2		Transducin/WD40 repeat-like superfamily protein			Absent		Chr06	23984572	23988866	Phvul.006G131500	+
Phvul.010G009000	469.566	0.0106107	-6.55833	0.405038	-16.1919	5.75177e-59	1.26469e-57	Phvul.010G009000.2.p	PF00201	PTHR11926,PTHR11926:SF220	KOG1192	2.4.1.323		GO:0016758,GO:0008152	AT1G22340.1	AtUGT85A7,UGT85A7	UDP-glucosyl transferase 85A7			Absent		Chr10	1282831	1287667	Phvul.010G009000	+
Phvul.010G068800	342.971	0.00536267	-7.54283	0.465865	-16.191	5.83586e-59	1.28207e-57	Phvul.010G068800.1.p	PF00223			1.97.1.12	K02689	GO:0016021,GO:0015979,GO:0009579,GO:0009522	ATCG00350.1		Photosystem I, PsaA/PsaB protein			Absent		Chr10	30124460	30125363	Phvul.010G068800	+
Phvul.003G170000	376.414	0.144746	-2.7884	0.172336	-16.18	6.97394e-59	1.53077e-57	Phvul.003G170000.1.p	PF03006	PTHR20855,PTHR20855:SF32	KOG0748		K07297	GO:0016021	AT5G20270.1	HHP1	heptahelical transmembrane protein1			Absent		Chr03	39165607	39168499	Phvul.003G170000	-
Phvul.002G209400	2142.26	834.812	9.70531	0.599899	16.1782	7.18358e-59	1.57543e-57	Phvul.002G209400.1.p	PF00407	PTHR31213,PTHR31213:SF11				GO:0009607,GO:0006952	AT1G24020.2	MLP423	MLP-like protein 423			Absent		Chr02	37606170	37606956	Phvul.002G209400	-
Phvul.003G031200	567.792	0.0277032	-5.1738	0.319895	-16.1734	7.7656e-59	1.7016e-57	Phvul.003G031200.1.p	PF01370	PTHR10366,PTHR10366:SF307	KOG1502			GO:0050662,GO:0003824	AT1G68540.1		NAD(P)-binding Rossmann-fold superfamily protein			Absent		Chr03	3153226	3160683	Phvul.003G031200	-
Phvul.009G167400	510.922	0.0792516	-3.65742	0.226143	-16.173	7.81572e-59	1.71111e-57	Phvul.009G167400.3.p	PF07521,PF13837	PTHR11203,PTHR11203:SF22		3.5.2.6		GO:0046872,GO:0003723	AT5G63420.1	emb2746	RNA-metabolising metallo-beta-lactamase family protein			Absent		Chr09	24880344	24890597	Phvul.009G167400	-
Phvul.009G091200	477.6	0.303317	-1.7211	0.10642	-16.1727	7.85418e-59	1.71805e-57	Phvul.009G091200.4.p	PF01406	PTHR10890,PTHR10890:SF8	KOG2007	6.1.1.16			AT2G31170.2	SYCO ARATH	Cysteinyl-tRNA synthetase, class Ia family protein			Absent	Aminoacyl-tRNA biosynthesis	Chr09	14620302	14625130	Phvul.009G091200	-
Phvul.007G264900	255.464	276.212	8.10963	0.501448	16.1724	7.89071e-59	1.72456e-57	Phvul.007G264900.1.p	PF12695	PTHR23024,PTHR23024:SF102	KOG1515	3.1.1.1			AT5G06570.2		alpha/beta-Hydrolases superfamily protein			Absent		Chr07	38603757	38606799	Phvul.007G264900	+
Phvul.002G139001	710.963	0.230636	-2.11631	0.130946	-16.1617	9.40045e-59	2.05276e-57	Phvul.002G139001.1.p	PF08323	PTHR12526,PTHR12526:SF382					AT5G65685.1		UDP-Glycosyltransferase superfamily protein			Absent	Starch and sucrose metabolism; Metabolic pathways; Biosynthesis of secondary metabolites	Chr02	28969897	28990496	Phvul.002G139001	-
Phvul.010G039900	479.319	0.106631	-3.22931	0.199819	-16.1612	9.47236e-59	2.06668e-57	Phvul.010G039900.1.p		PTHR37724,PTHR37724:SF1		3.6.4.13			AT2G37920.1	emb1513	copper ion transmembrane transporters			Absent		Chr10	5872317	5874217	Phvul.010G039900	+
Phvul.011G112900	164.599	0.00307194	-8.34663	0.516469	-16.161	9.50746e-59	2.07256e-57	Phvul.011G112900.1.p		PTHR33728,PTHR33728:SF1					AT1G11120.2					Absent		Chr11	14869607	14872466	Phvul.011G112900	-
Phvul.002G164400	341.035	0.0281266	-5.15192	0.318894	-16.1556	1.03711e-58	2.2589e-57	Phvul.002G164400.1.p		PTHR36782					AT4G23880.1					Absent		Chr02	31895187	31895936	Phvul.002G164400	+
Phvul.002G277500	1550.76	0.0175464	-5.83268	0.36131	-16.1432	1.26874e-58	2.76102e-57	Phvul.002G277500.1.p	PF00307	PTHR18959				GO:0005515						Absent		Chr02	44713785	44719354	Phvul.002G277500	-
Phvul.011G002600	2249.97	0.23097	-2.11423	0.130985	-16.141	1.31391e-58	2.85687e-57	Phvul.011G002600.1.p		PTHR36356,PTHR36356:SF1					AT2G44870.1					Absent		Chr11	185824	187324	Phvul.011G002600	+
Phvul.008G136300	428.733	0.036183	-4.78854	0.296722	-16.1382	1.37591e-58	2.98913e-57	Phvul.008G136300.1.p	PF03188,PF04526	PTHR23130,PTHR23130:SF95	KOG4293			GO:0016021	AT3G25290.2		Auxin-responsive family protein			Absent		Chr08	43719519	43721936	Phvul.008G136300	+
Phvul.003G062700	123.121	17.1739	4.10215	0.254349	16.128	1.62163e-58	3.51994e-57	Phvul.003G062700.2.p	PF01657,PF00069	PTHR27006,PTHR27006:SF28	KOG1187	2.7.11.1		GO:0006468,GO:0005524,GO:0004672	AT1G70530.1	CRK3	cysteine-rich RLK (RECEPTOR-like protein kinase) 3			Absent		Chr03	8783786	8787839	Phvul.003G062700	-
Phvul.007G240600	315.562	0.318047	-1.65269	0.102582	-16.1108	2.1421e-58	4.64573e-57	Phvul.007G240600.8.p	PF00081,PF02777	PTHR11404,PTHR11404:SF24	KOG0876	1.15.1.1		GO:0055114,GO:0046872,GO:0006801,GO:0004784	AT5G51100.1	FSD2	Fe superoxide dismutase 2			Absent	Peroxisome	Chr07	36413616	36417759	Phvul.007G240600	+
Phvul.006G105500	267.559	445.135	8.7981	0.546377	16.1026	2.44498e-58	5.29809e-57	Phvul.006G105500.1.p	PF04852	PTHR31165,PTHR31165:SF16					AT1G07090.1	LSH6	Protein of unknown function (DUF640)			Absent		Chr06	21470967	21472111	Phvul.006G105500	+
Phvul.011G084500	305.948	24.5669	4.61864	0.286832	16.1023	2.45886e-58	5.32361e-57	Phvul.011G084500.1.p	PF00249	PTHR10641,PTHR10641:SF630	KOG0048		K09422		AT5G57620.1	AtMYB36,MYB36	myb domain protein 36	MYB	myb domain protein 36	Absent		Chr11	8008800	8010889	Phvul.011G084500	-
Phvul.L001627	190.78	0.00219101	-8.83419	0.548827	-16.0965	2.69949e-58	5.83963e-57	Phvul.L001627.1.p							AT1G73580.1		Calcium-dependent lipid-binding (CaLB domain) family protein			Absent		scaffold_1171	289	864	Phvul.L001627	-
Phvul.006G124200	678.154	0.327369	-1.61101	0.10011	-16.0924	2.88598e-58	6.23773e-57	Phvul.006G124200.3.p	PF13662	PTHR12873,PTHR12873:SF2		3.6.4.12		GO:0043139,GO:0003697	AT1G30680.1		toprim domain-containing protein			Absent		Chr06	23235262	23241570	Phvul.006G124200	+
Phvul.004G047500	486.779	0.226514	-2.14233	0.133137	-16.0911	2.94401e-58	6.35776e-57	Phvul.004G047500.1.p	PF07728,PF06480	PTHR23076,PTHR23076:SF61	KOG0731			GO:0016887,GO:0005524,GO:0016021,GO:0008270,GO:0004222	AT3G02450.1		cell division protein ftsH, putative			Absent		Chr04	5750689	5756242	Phvul.004G047500	+
Phvul.009G199400	353.877	11.7526	3.55491	0.221045	16.0823	3.39493e-58	7.32532e-57	Phvul.009G199400.1.p	PF00646	PTHR32133,PTHR32133:SF86				GO:0005515	AT5G19970.1					Absent		Chr09	30298988	30301802	Phvul.009G199400	+
Phvul.007G177200	2442.66	0.229796	-2.12157	0.13194	-16.0799	3.53215e-58	7.61494e-57	Phvul.007G177200.1.p	PF00070,PF02852	PTHR22912,PTHR22912:SF135		1.8.1.7	K00383	GO:0055114,GO:0016491,GO:0045454	AT3G54660.1	ATGR2,EMB2360,GR	glutathione reductase			Absent	Glutathione metabolism; Metabolic pathways	Chr07	29691363	29696949	Phvul.007G177200	-
Phvul.008G091600	584.706	0.0467561	-4.4187	0.274848	-16.0769	3.7053e-58	7.98146e-57	Phvul.008G091600.1.p	PF03018	PTHR21495,PTHR21495:SF77					AT1G58170.1		Disease resistance-responsive (dirigent-like protein) family protein			Absent		Chr08	9210333	9211508	Phvul.008G091600	-
Phvul.002G262200	1979.61	1816.6	10.827	0.673788	16.0689	4.21542e-58	9.0726e-57	Phvul.002G262200.1.p	PF07731,PF00394	PTHR11709,PTHR11709:SF28	KOG1263	1.10.3.2,1.10.3.3		GO:0055114,GO:0016491,GO:0005507	AT4G39830.1		Cupredoxin superfamily protein			Absent		Chr02	43411259	43413772	Phvul.002G262200	+
Phvul.002G187500	906.347	0.0262036	-5.25409	0.327019	-16.0666	4.37239e-58	9.40248e-57	Phvul.002G187500.2.p	PF00254	PTHR10516,PTHR10516:SF302		5.2.1.8		GO:0006457	AT5G45680.1	ATFKBP13,FKBP13	FK506-binding protein 13			Absent		Chr02	34997874	35000194	Phvul.002G187500	-
Phvul.008G262300	7752.58	0.103108	-3.27777	0.204322	-16.0422	6.48105e-58	1.39252e-56	Phvul.008G262300.1.p	PF07724,PF06480,PF01434	PTHR23076,PTHR23076:SF70			K03798	GO:0005524,GO:0016021,GO:0008270,GO:0004222,GO:0006508	AT5G58870.1	ftsh9	FTSH protease 9			Absent		Chr08	60904611	60911635	Phvul.008G262300	+
Phvul.011G086400	336.24	0.0504969	-4.30766	0.26854	-16.041	6.60351e-58	1.41764e-56	Phvul.011G086400.1.p	PF13912	PTHR26374,PTHR26374:SF203					AT2G28200.1		C2H2-type zinc finger family protein	C2H2	C2H2 family protein	Absent		Chr11	8251041	8252533	Phvul.011G086400	+
Phvul.002G209500	3834.92	426.769	8.73731	0.544797	16.0377	6.96341e-58	1.49364e-56	Phvul.002G209500.1.p	PF00407	PTHR31213,PTHR31213:SF11				GO:0009607,GO:0006952	AT1G24020.1	MLP423	MLP-like protein 423			Absent		Chr02	37608756	37609638	Phvul.002G209500	+
Phvul.007G274900	248.894	0.00429676	-7.86254	0.49058	-16.027	8.27395e-58	1.77325e-56	Phvul.007G274900.2.p	PF00854	PTHR11654,PTHR11654:SF73	KOG1237			GO:0016020,GO:0006810,GO:0005215	AT5G46050.1	ATPTR3,PTR3	peptide transporter 3			Absent		Chr07	39556596	39561636	Phvul.007G274900	-
Phvul.006G130611	125.222	0.00333241	-8.22922	0.513514	-16.0253	8.50779e-58	1.82183e-56	Phvul.006G130611.1.p	PF00282	PTHR11999,PTHR11999:SF96		4.1.1.28,4.1.1.25	K01592	GO:0030170,GO:0019752,GO:0016831	AT2G20340.1		Pyridoxal phosphate (PLP)-dependent transferases superfamily protein			Absent	Tyrosine metabolism; Phenylalanine metabolism; Tryptophan metabolism; Indole alkaloid biosynthesis; Isoquinoline alkaloid biosynthesis; Betalain biosynthesis; Metabolic pathways; Biosynthesis of secondary metabolites	Chr06	23873748	23875532	Phvul.006G130611	-
Phvul.009G259300	135.785	0.0103425	-6.59527	0.411562	-16.025	8.55093e-58	1.82952e-56	Phvul.009G259300.2.p	PF00891	PTHR11746,PTHR11746:SF103	KOG3178	2.1.1.68		GO:0008171	AT5G54160.1	ATOMT1,OMT1	O-methyltransferase 1			Absent		Chr09	37927797	37930065	Phvul.009G259300	-
Phvul.005G035700	14317.1	0.0219345	-5.51065	0.343904	-16.0238	8.71087e-58	1.86218e-56	Phvul.005G035700.1.p	PF12697	PTHR10992,PTHR10992:SF879	KOG1454				AT5G13800.1	CRN1,PPH	pheophytinase			Absent		Chr05	3338816	3343351	Phvul.005G035700	+
Phvul.001G193700	99.056	0.0548855	-4.18743	0.261332	-16.0234	8.77076e-58	1.87341e-56	Phvul.001G193700.1.p		PTHR33177					AT3G11600.1					Absent		Chr01	45259780	45261264	Phvul.001G193700	+
Phvul.009G176100	696.566	0.33185	-1.5914	0.0994212	-16.0066	1.14892e-57	2.452e-56	Phvul.009G176100.1.p							AT5G63050.1	EMB2759	embryo defective 2759			Absent		Chr09	26172739	26175763	Phvul.009G176100	+
Phvul.011G086300	1961.1	0.113144	-3.14377	0.196445	-16.0033	1.2116e-57	2.58359e-56	Phvul.011G086300.1.p	PF00080	PTHR10003,PTHR10003:SF34	KOG0441	1.15.1.1	K04565	GO:0055114,GO:0046872,GO:0006801,GO:0071486,GO:0034599,GO:0009507	AT2G28190.1	CSD2,CZSOD2	copper/zinc superoxide dismutase 2			Absent	Peroxisome	Chr11	8222918	8227984	Phvul.011G086300	+
Phvul.002G098700	153.897	0.01665	-5.90833	0.36923	-16.0018	1.24179e-57	2.64576e-56	Phvul.002G098700.1.p	PF13442	PTHR34688,PTHR34688:SF1			K08906	GO:0020037,GO:0009055	AT5G45040.1		Cytochrome c			Absent	Photosynthesis	Chr02	19721104	19726785	Phvul.002G098700	+
Phvul.003G287800	1737.56	265.78	8.05409	0.503575	15.9938	1.41104e-57	3.00385e-56	Phvul.003G287800.1.p	PF02780,PF02779,PF13292	PTHR11624,PTHR11624:SF83		2.2.1.7	K01662	GO:0008152,GO:0003824,GO:0016114,GO:0008661	AT4G15560.1	CLA,CLA1,DEF,DXPS2,DXS	Deoxyxylulose-5-phosphate synthase			Absent	Thiamine metabolism; Terpenoid backbone biosynthesis; Metabolic pathways; Biosynthesis of secondary metabolites	Chr03	52540797	52544284	Phvul.003G287800	+
Phvul.009G030200	491.596	0.35781	-1.48273	0.092725	-15.9907	1.48455e-57	3.15769e-56	Phvul.009G030200.1.p	PF08241	PTHR10108,PTHR10108:SF702		2.1.1.163		GO:0008168,GO:0008152	AT1G78140.1		S-adenosyl-L-methionine-dependent methyltransferases superfamily protein			Absent		Chr09	6935574	6939663	Phvul.009G030200	-
Phvul.006G103800	375.857	624.183	9.28582	0.580862	15.9863	1.59265e-57	3.38478e-56	Phvul.006G103800.1.p	PF05678	PTHR33624,PTHR33624:SF3										Absent		Chr06	21320659	21321266	Phvul.006G103800	-
Phvul.002G041600	3490.13	0.292675	-1.77263	0.110895	-15.9848	1.6309e-57	3.46318e-56	Phvul.002G041600.1.p		PTHR34048,PTHR34048:SF3					AT5G16660.1					Absent		Chr02	3948487	3950699	Phvul.002G041600	-
Phvul.002G325900	8295.62	0.0531541	-4.23367	0.264914	-15.9813	1.72519e-57	3.66035e-56	Phvul.002G325900.2.p	PF04926,PF04928	PTHR10682,PTHR10682:SF10		2.7.7.19	K14376	GO:0043631,GO:0003723,GO:0004652,GO:0005634	AT1G17980.1	PAPS1	poly(A) polymerase 1			Absent	mRNA surveillance pathway	Chr02	49067511	49073596	Phvul.002G325900	-
Phvul.009G007100	876.323	0.106303	-3.23375	0.202359	-15.9802	1.75504e-57	3.72058e-56	Phvul.009G007100.2.p	PF00254	PTHR10516,PTHR10516:SF319		5.2.1.8		GO:0006457	AT1G20810.1		FKBP-like peptidyl-prolyl cis-trans isomerase family protein			Absent		Chr09	1155740	1157632	Phvul.009G007100	+
Phvul.009G067500	237.262	0.0924241	-3.43559	0.215103	-15.9719	2.0074e-57	4.25201e-56	Phvul.009G067500.1.p	PF11523	PTHR33415,PTHR33415:SF4					AT3G46630.1		Protein of unknown function (DUF3223)			Absent		Chr09	11922497	11928040	Phvul.009G067500	+
Phvul.009G113500	469.321	0.0810122	-3.62572	0.227036	-15.9698	2.07424e-57	4.38993e-56	Phvul.009G113500.1.p		PTHR36798,PTHR36798:SF1			K19035		AT5G17870.1	PSRP6	plastid-specific 50S ribosomal protein 6			Absent		Chr09	17484620	17485173	Phvul.009G113500	+
Phvul.005G173200	938.946	0.05637	-4.14893	0.259825	-15.9682	2.12961e-57	4.50337e-56	Phvul.005G173200.1.p		PTHR10285,PTHR10285:SF78	KOG2878	2.7.1.31	K15918		AT1G80380.2		P-loop containing nucleoside triphosphate hydrolases superfamily protein			Absent	Glycine, serine and threonine metabolism; Glycerolipid metabolism; Glyoxylate and dicarboxylate metabolism; Metabolic pathways; Biosynthesis of secondary metabolites; Carbon metabolism	Chr05	39872387	39876066	Phvul.005G173200	-
Phvul.001G204000	2659.24	0.242579	-2.04347	0.128039	-15.9598	2.43472e-57	5.14429e-56	Phvul.001G204000.1.p	PF13899	PTHR12145,PTHR12145:SF11					AT4G03200.1		catalytics			Absent		Chr01	46232305	46238610	Phvul.001G204000	+
Phvul.002G283900	1371.1	0.00707377	-7.14331	0.447639	-15.9578	2.51625e-57	5.31212e-56	Phvul.002G283900.1.p	PF03083	PTHR10791,PTHR10791:SF22	KOG1623		K15382	GO:0016021	AT5G50800.1		Nodulin MtN3 family protein			Absent		Chr02	45295092	45297493	Phvul.002G283900	+
Phvul.009G008400	325.932	0.00290109	-8.42919	0.528231	-15.9574	2.53127e-57	5.33497e-56	Phvul.009G008400.2.p	PF01789	PTHR31407,PTHR31407:SF17				GO:0019898,GO:0015979,GO:0009654,GO:0009523,GO:0005509	AT1G76450.1		Photosystem II reaction center PsbP family protein			Absent		Chr09	1324230	1327221	Phvul.009G008400	+
Phvul.011G211200	17975.5	0.079629	-3.65056	0.228769	-15.9574	2.53022e-57	5.33497e-56	Phvul.011G211200.1.p	PF03055	PTHR10543,PTHR10543:SF37	KOG1285		K11159		AT3G63520.1	ATCCD1,ATNCED1,CCD1,NCED1	carotenoid cleavage dioxygenase 1			Absent		Chr11	53073315	53080042	Phvul.011G211200	+
Phvul.001G251900	611.396	1014.53	9.98659	0.626108	15.9503	2.83692e-57	5.97422e-56	Phvul.001G251900.2.p		PTHR35503,PTHR35503:SF2					AT5G10210.1					Absent		Chr01	50246291	50247009	Phvul.001G251900	+
Phvul.005G020100	262.018	0.116869	-3.09703	0.19418	-15.9493	2.88219e-57	6.06452e-56	Phvul.005G020100.1.p	PF11955	PTHR31476,PTHR31476:SF2					AT5G62990.1	emb1692	Ubiquitin carboxyl-terminal hydrolase family protein			Absent		Chr05	1741469	1743488	Phvul.005G020100	-
Phvul.003G224900	1033.47	0.269896	-1.88953	0.11848	-15.9481	2.93658e-57	6.17386e-56	Phvul.003G224900.1.p	PF00574	PTHR10381,PTHR10381:SF25	KOG0840	3.4.21.92	K01358		AT4G17040.1	CLPR4	CLP protease R subunit 4			Absent		Chr03	45544227	45552472	Phvul.003G224900	-
Phvul.003G122700	261.819	393.134	8.61888	0.540454	15.9475	2.96585e-57	6.23025e-56	Phvul.003G122700.1.p	PF00005,PF00664	PTHR24221,PTHR24221:SF205		3.6.3.44	K05658	GO:0016887,GO:0005524,GO:0055085,GO:0042626,GO:0016021,GO:0006810	AT1G02520.1	PGP11	P-glycoprotein 11			Absent	ABC transporters	Chr03	30787838	30793571	Phvul.003G122700	+
Phvul.009G248700	35417.2	4.54487	2.18424	0.136977	15.946	3.03524e-57	6.37075e-56	Phvul.009G248700.1.p	PF00838	PTHR11991	KOG1727				AT3G16640.1	TCTP	translationally controlled tumor protein			Absent		Chr09	36932566	36934530	Phvul.009G248700	-
Phvul.002G128500	1880.88	0.106943	-3.22508	0.202279	-15.9437	3.14932e-57	6.60474e-56	Phvul.002G128500.1.p	PF00574	PTHR10381,PTHR10381:SF24	KOG0840	3.4.21.92	K01358		AT5G45390.1	CLPP4,NCLPP4	CLP protease P4			Absent		Chr02	27082244	27085187	Phvul.002G128500	+
Phvul.008G166000	941.336	0.00481646	-7.69781	0.482834	-15.943	3.18781e-57	6.67995e-56	Phvul.008G166000.1.p	PF14226,PF03171	PTHR10209,PTHR10209:SF165	KOG0143	1.14.11.23	K05278	GO:0055114,GO:0016491	AT5G08640.1	ATFLS1,FLS,FLS1	flavonol synthase 1			Absent	Flavonoid biosynthesis; Metabolic pathways; Biosynthesis of secondary metabolites	Chr08	45352055	45355675	Phvul.008G166000	+
Phvul.010G075400	1663.8	36.2147	5.1785	0.325079	15.93	3.92445e-57	8.21678e-56	Phvul.010G075400.1.p	PF00043,PF13417	PTHR11260,PTHR11260:SF303	KOG0406	2.5.1.18	K00799	GO:0005515	AT3G09270.1	ATGSTU8,GSTU8	glutathione S-transferase TAU 8			Absent	Glutathione metabolism; Metabolic pathways	Chr10	28323708	28325462	Phvul.010G075400	+
Phvul.006G114300	3047.82	4.64901	2.21692	0.139172	15.9294	3.96199e-57	8.28854e-56	Phvul.006G114300.1.p	PF02309,PF02362,PF06507	PTHR31384,PTHR31384:SF17			K14486	GO:0006355,GO:0005634,GO:0003677,GO:0009725	AT3G61830.1	ARF18	auxin response factor 18	ARF	auxin response factor 18	Absent	Plant hormone signal transduction	Chr06	22297355	22302358	Phvul.006G114300	+
Phvul.008G269600	29172.5	0.0722752	-3.79035	0.238164	-15.9149	4.99346e-57	1.04378e-55	Phvul.008G269600.2.p		PTHR20884,PTHR20884:SF10	KOG2720	2.7.7.69		GO:0080048	AT4G26850.1	VTC2	mannose-1-phosphate guanylyltransferase (GDP)s;GDP-galactose:mannose-1-phosphate guanylyltransferases;GDP-galactose:glucose-1-phosphate guanylyltransferases;GDP-galactose:myoinositol-1-phosphate guanylyltransferases;glucose-1-phosphate guanylyltransferase			Absent	Ascorbate and aldarate metabolism; Metabolic pathways; Biosynthesis of secondary metabolites; Biosynthesis of cofactors	Chr08	61408688	61412350	Phvul.008G269600	-
Phvul.009G191000	412.503	0.131376	-2.92822	0.184103	-15.9054	5.81634e-57	1.21479e-55	Phvul.009G191000.4.p	PF07847	PTHR22966	KOG4281	1.13.11.19		GO:0055114,GO:0016702	AT1G18490.1		Protein of unknown function (DUF1637)			Absent		Chr09	29110101	29117612	Phvul.009G191000	+
Phvul.009G059900	120.681	0.00345401	-8.17751	0.514275	-15.901	6.23185e-57	1.3005e-55	Phvul.009G059900.1.p		PTHR33640,PTHR33640:SF1										Absent		Chr09	10960538	10961354	Phvul.009G059900	+
Phvul.009G211000	9828.75	192.669	7.58998	0.477899	15.882	8.44903e-57	1.76175e-55	Phvul.009G211000.1.p	PF02095					GO:0005199						Absent		Chr09	31904849	31905766	Phvul.009G211000	-
Phvul.002G133500	1594.95	0.395356	-1.33878	0.0843641	-15.869	1.03833e-56	2.16331e-55	Phvul.002G133500.1.p		PTHR37191					AT1G33810.1					Absent		Chr02	27742103	27745109	Phvul.002G133500	+
Phvul.011G128100	714.469	0.0376715	-4.73038	0.298145	-15.8661	1.08863e-56	2.26624e-55	Phvul.011G128100.1.p	PF00471	PTHR15238	KOG3505		K02913	GO:0006412,GO:0005840,GO:0005622,GO:0003735	AT3G06320.1		Ribosomal protein L33 family protein			Absent	Ribosome	Chr11	32186646	32188234	Phvul.011G128100	+
Phvul.011G086700	11277.4	0.0309727	-5.01286	0.316329	-15.847	1.47446e-56	3.06692e-55	Phvul.011G086700.1.p	PF00355,PF08417	PTHR21266,PTHR21266:SF24		1.14.12.20	K13071	GO:0055114,GO:0051537,GO:0016491,GO:0010277	AT3G44880.1	ACD1,LLS1,PAO	Pheophorbide a oxygenase family protein with Rieske [2Fe-2S] domain			Absent	Porphyrin and chlorophyll metabolism; Biosynthesis of secondary metabolites	Chr11	8273250	8278106	Phvul.011G086700	-
Phvul.002G042000	2876.2	0.159659	-2.64693	0.16713	-15.8376	1.71206e-56	3.55823e-55	Phvul.002G042000.8.p		PTHR13115,PTHR13115:SF9					AT5G43630.1	TZP	zinc knuckle (CCHC-type) family protein			Absent		Chr02	3980225	3987354	Phvul.002G042000	-
Phvul.007G214200	5773.39	0.00581819	-7.42521	0.468882	-15.836	1.75621e-56	3.64701e-55	Phvul.007G214200.1.p	PF02672	PTHR33921,PTHR33921:SF2					AT3G62410.1	CP12,CP12-2	CP12 domain-containing protein 2			Absent		Chr07	33683547	33684253	Phvul.007G214200	+
Phvul.007G183200	269.076	172.58	7.43112	0.469434	15.8299	1.93393e-56	4.01279e-55	Phvul.007G183200.1.p	PF01627	PTHR28242,PTHR28242:SF8	KOG4747		K14490	GO:0004871,GO:0000160	AT3G21510.1	AHP1	histidine-containing phosphotransmitter 1			Absent	Plant hormone signal transduction	Chr07	30292021	30293632	Phvul.007G183200	+
Phvul.002G136400	351.599	32.7588	5.03381	0.318143	15.8225	2.17707e-56	4.51361e-55	Phvul.002G136400.3.p	PF12695	PTHR12277,PTHR12277:SF45	KOG1552				AT1G32190.1		alpha/beta-Hydrolases superfamily protein			Absent		Chr02	28152201	28157207	Phvul.002G136400	-
Phvul.001G151200	765.574	0.316553	-1.65948	0.104938	-15.8139	2.49393e-56	5.16631e-55	Phvul.001G151200.1.p	PF01926	PTHR11089,PTHR11089:SF36				GO:0005525	AT4G02790.1		GTP-binding family protein			Absent		Chr01	39952241	39956552	Phvul.001G151200	-
Phvul.003G158700	267.138	8.11909	3.02132	0.191076	15.8122	2.56515e-56	5.30953e-55	Phvul.003G158700.1.p	PF07714,PF00704	PTHR27002,PTHR27002:SF1	KOG1187	2.7.11.1		GO:0006468,GO:0004672,GO:0005975,GO:0004553	AT4G23180.1	CRK10,RLK4	cysteine-rich RLK (RECEPTOR-like protein kinase) 10			Absent		Chr03	37486636	37489949	Phvul.003G158700	+
Phvul.006G031700	3743.31	0.0962778	-3.37665	0.213636	-15.8056	2.84597e-56	5.886e-55	Phvul.006G031700.1.p	PF00862,PF05116,PF00534	PTHR12526,PTHR12526:SF360	KOG0853	2.4.1.14	K00696	GO:0016157,GO:0005985	AT1G04920.1	ATSPS3F,SPS3F	sucrose phosphate synthase 3F			Absent	Starch and sucrose metabolism; Metabolic pathways; Biosynthesis of secondary metabolites	Chr06	12231150	12238258	Phvul.006G031700	+
Phvul.007G044600	9910.91	0.063892	-3.96822	0.251092	-15.8038	2.92698e-56	6.04861e-55	Phvul.007G044600.1.p	PF00574	PTHR10381,PTHR10381:SF18	KOG0840	3.4.21.92	K01358		AT1G49970.1	CLPR1,NCLPP5,SVR2	CLP protease proteolytic subunit 1			Absent		Chr07	3600667	3604657	Phvul.007G044600	+
Phvul.002G165700	807.347	20.6205	4.366	0.276287	15.8024	2.99355e-56	6.18115e-55	Phvul.002G165700.1.p	PF00004,PF14363	PTHR23070,PTHR23070:SF35			K08900	GO:0005524	AT5G17760.1		P-loop containing nucleoside triphosphate hydrolases superfamily protein			Absent		Chr02	32042010	32046364	Phvul.002G165700	+
Phvul.010G151100	914.972	0.265116	-1.91531	0.121225	-15.7997	3.12836e-56	6.45428e-55	Phvul.010G151100.4.p	PF16166	PTHR33510,PTHR33510:SF6					AT1G04940.1	TIC20	translocon at the inner envelope membrane of chloroplasts 20			Absent		Chr10	43105398	43107542	Phvul.010G151100	+
Phvul.003G004800	560.486	0.000750365	-10.3801	0.657314	-15.7917	3.54771e-56	7.31352e-55	Phvul.003G004800.1.p	PF00067	PTHR24286,PTHR24286:SF86	KOG0157	1.14.13.93		GO:0055114,GO:0020037,GO:0016705,GO:0005506	AT2G29090.2	CYP707A2	cytochrome P450, family 707, subfamily A, polypeptide 2			Absent	Carotenoid biosynthesis	Chr03	153272	164152	Phvul.003G004800	+
Phvul.001G146900	190.982	16.006	4.00054	0.253464	15.7835	4.04244e-56	8.32664e-55	Phvul.001G146900.1.p	PF00069	PTHR27006,PTHR27006:SF36	KOG1187	2.7.11.1		GO:0006468,GO:0005524,GO:0004672	AT2G48010.1	RKF3	receptor-like kinase in in flowers 3			Absent		Chr01	39352831	39355118	Phvul.001G146900	+
Phvul.010G037600	135.062	0.00376961	-8.05137	0.51032	-15.7771	4.47301e-56	9.20606e-55	Phvul.010G037600.1.p	PF00201	PTHR11926,PTHR11926:SF360		2.4.1.273		GO:0016758,GO:0008152	AT2G22590.1		UDP-Glycosyltransferase superfamily protein			Absent		Chr10	5489381	5490706	Phvul.010G037600	-
Phvul.008G275700	777.346	0.0253431	-5.30226	0.336173	-15.7724	4.81744e-56	9.90694e-55	Phvul.008G275700.1.p	PF02536	PTHR13068,PTHR13068:SF13			K15032	GO:0006355,GO:0005739,GO:0003690	AT5G55580.1		Mitochondrial transcription termination factor family protein			Absent		Chr08	61895934	61898702	Phvul.008G275700	+
Phvul.008G136700	1911.76	0.035867	-4.8012	0.304448	-15.7702	4.99177e-56	1.02571e-54	Phvul.008G136700.1.p	PF01758	PTHR10361,PTHR10361:SF33	KOG2718		K03453	GO:0016020	AT3G25410.1		Sodium Bile acid symporter family			Absent		Chr08	27612760	27616355	Phvul.008G136700	-
Phvul.010G001300	161.008	0.0325371	-4.94177	0.313418	-15.7674	5.21871e-56	1.07148e-54	Phvul.010G001300.1.p	PF00201	PTHR11926,PTHR11926:SF220	KOG1192	2.4.1.323		GO:0016758,GO:0008152	AT1G22340.1	AtUGT85A7,UGT85A7	UDP-glucosyl transferase 85A7			Absent		Chr10	1289816	1293978	Phvul.010G001300	-
Phvul.003G220700	682.916	0.189529	-2.39951	0.152243	-15.761	5.76711e-56	1.18312e-54	Phvul.003G220700.1.p	PF00152	PTHR22594,PTHR22594:SF6		6.1.1.22	K01893	GO:0006418,GO:0005524,GO:0004812,GO:0000166,GO:0006421,GO:0005737,GO:0004816	AT4G17300.1	ATNS1,NS1,OVA8	Class II aminoacyl-tRNA and biotin synthetases superfamily protein			Absent	Aminoacyl-tRNA biosynthesis	Chr03	44925684	44933362	Phvul.003G220700	+
Phvul.001G206550	463.548	0.0054198	-7.52754	0.477633	-15.7601	5.85539e-56	1.20026e-54	Phvul.001G206550.3.p	PF00005,PF00664	PTHR24223,PTHR24223:SF246		3.6.3.44		GO:0016887,GO:0005524,GO:0055085,GO:0042626,GO:0016021,GO:0006810	AT2G47800.1	ATMRP4,EST3,MRP4	multidrug resistance-associated protein 4			Present		Chr01	46392894	46399893	Phvul.001G206550	+
Phvul.009G135000	452.214	0.196782	-2.34533	0.148864	-15.7548	6.36104e-56	1.30181e-54	Phvul.009G135000.1.p	PF02576	PTHR34544,PTHR34544:SF2				GO:0042274	AT1G77122.1		Uncharacterised protein family UPF0090			Absent		Chr09	20393241	20397804	Phvul.009G135000	-
Phvul.011G051600	644.52	45.9122	5.5208	0.350418	15.7549	6.35684e-56	1.30181e-54	Phvul.011G051600.1.p		PTHR37245										Absent		Chr11	4555220	4555842	Phvul.011G051600	-
Phvul.002G177100	866.812	37.054	5.21156	0.330911	15.7491	6.96366e-56	1.42399e-54	Phvul.002G177100.1.p	PF00249,PF00072	PTHR26402,PTHR26402:SF608	KOG1601		K14491	GO:0000160	AT1G67710.1	ARR11	response regulator 11	ARR-B	response regulator 11	Absent	Plant hormone signal transduction	Chr02	33576923	33581359	Phvul.002G177100	-
Phvul.007G104800	375.412	0.00111781	-9.8051	0.622653	-15.7473	7.16747e-56	1.46449e-54	Phvul.007G104800.1.p	PF00067	PTHR24298,PTHR24298:SF47	KOG0156			GO:0055114,GO:0020037,GO:0016705,GO:0005506	AT5G04660.1	CYP77A4	cytochrome P450, family 77, subfamily A, polypeptide 4			Absent	Cutin, suberine and wax biosynthesis	Chr07	12212976	12214496	Phvul.007G104800	-
Phvul.007G213700	5095.54	0.0992648	-3.33257	0.211646	-15.746	7.31618e-56	1.49368e-54	Phvul.007G213700.1.p	PF00574	PTHR10381,PTHR10381:SF12	KOG0840	3.4.21.92	K01358		AT1G02560.1	CLPP5,NCLPP1,NCLPP5	nuclear encoded CLP protease 5			Absent		Chr07	33614878	33618749	Phvul.007G213700	+
Phvul.002G244500	227.41	0.181715	-2.46025	0.156381	-15.7324	9.07001e-56	1.85025e-54	Phvul.002G244500.1.p	PF05239,PF01782	PTHR11952,PTHR11952:SF10	KOG2388			GO:0006364,GO:0070569,GO:0008152	AT5G46420.1		16S rRNA processing protein RimM family			Absent		Chr02	41640389	41647834	Phvul.002G244500	-
Phvul.007G037400	493.152	6.73044	2.7507	0.174847	15.7321	9.11775e-56	1.8585e-54	Phvul.007G037400.1.p	PF02485	PTHR19297,PTHR19297:SF70	KOG0799			GO:0016020,GO:0008375	AT1G71070.1		Core-2/I-branching beta-1,6-N-acetylglucosaminyltransferase family protein			Absent		Chr07	3043870	3048858	Phvul.007G037400	+
Phvul.006G101800	897.198	0.225959	-2.14587	0.136501	-15.7205	1.0937e-55	2.22755e-54	Phvul.006G101800.1.p	PF02416	PTHR33162,PTHR33162:SF1			K03116	GO:0015031,GO:0008565	AT5G28750.1		Bacterial sec-independent translocation protein mttA/Hcf106			Absent	Protein export	Chr06	21178748	21179885	Phvul.006G101800	+
Phvul.001G058000	921.871	0.0543003	-4.20289	0.267431	-15.7158	1.17896e-55	2.39925e-54	Phvul.001G058000.1.p	PF04755	PTHR31906,PTHR31906:SF12					AT5G19940.1		Plastid-lipid associated protein PAP / fibrillin family protein			Absent		Chr01	6576685	6580026	Phvul.001G058000	+
Phvul.004G147000	187.505	0.176831	-2.49956	0.159059	-15.7147	1.19918e-55	2.43846e-54	Phvul.004G147000.2.p	PF02536	PTHR13068,PTHR13068:SF9				GO:0006355,GO:0005739,GO:0003690	AT4G14605.1		Mitochondrial transcription termination factor family protein			Absent		Chr04	44868025	44871446	Phvul.004G147000	+
Phvul.004G095200	592.51	0.0417844	-4.58089	0.291631	-15.7078	1.33656e-55	2.71564e-54	Phvul.004G095200.1.p	PF13837	PTHR21654,PTHR21654:SF9	KOG4282				AT1G76890.2	AT-GT2,GT2	Duplicated homeodomain-like superfamily protein	Trihelix	Trihelix family protein	Absent		Chr04	26146363	26149196	Phvul.004G095200	-
Phvul.003G111801	520.422	0.145682	-2.77911	0.176954	-15.7053	1.39219e-55	2.82642e-54	Phvul.003G111801.1.p	PF00557	PTHR10804,PTHR10804:SF68		3.4.11.18	K01265		AT1G13270.1	MAP1B,MAP1C	methionine aminopeptidase 1B			Absent		Chr03	2706683	2727717	Phvul.003G111801	+
Phvul.005G006900	355.348	0.216002	-2.21088	0.140802	-15.702	1.46465e-55	2.97115e-54	Phvul.005G006900.1.p		PTHR30560,PTHR30560:SF4					AT2G30695.2					Absent		Chr05	571839	575049	Phvul.005G006900	-
Phvul.009G012100	254.797	166.806	7.38202	0.470242	15.6983	1.55259e-55	3.14702e-54	Phvul.009G012100.1.p	PF00724	PTHR22893,PTHR22893:SF62	KOG0134	1.3.1.42	K05894	GO:0055114,GO:0016491,GO:0010181	AT1G76680.1	ATOPR1,OPR1	12-oxophytodienoate reductase 1			Absent	alpha-Linolenic acid metabolism; Metabolic pathways; Biosynthesis of secondary metabolites	Chr09	2028255	2030205	Phvul.009G012100	-
Phvul.009G108000	1889.08	0.118063	-3.08237	0.196404	-15.694	1.66332e-55	3.36879e-54	Phvul.009G108000.1.p	PF07876	PTHR33178,PTHR33178:SF2					AT3G17210.1	ATHS1,HS1	heat stable protein 1			Absent		Chr09	16740512	16742408	Phvul.009G108000	+
Phvul.006G182300	1357.34	0.208286	-2.26337	0.14426	-15.6894	1.78612e-55	3.61462e-54	Phvul.006G182300.1.p	PF00343	PTHR11468,PTHR11468:SF3		2.4.1.1	K00688	GO:0008184,GO:0005975	AT3G29320.1		Glycosyl transferase, family 35			Absent	Starch and sucrose metabolism; Metabolic pathways; Biosynthesis of secondary metabolites	Chr06	28377228	28393808	Phvul.006G182300	+
Phvul.004G106000	639.757	0.190863	-2.38939	0.152313	-15.6873	1.84695e-55	3.73475e-54	Phvul.004G106000.1.p	PF01535	PTHR24015,PTHR24015:SF628					AT4G21190.1	emb1417	Pentatricopeptide repeat (PPR) superfamily protein			Absent		Chr04	35263984	35268429	Phvul.004G106000	-
Phvul.004G138200	232.907	0.00200519	-8.96204	0.571311	-15.6868	1.86213e-55	3.76244e-54	Phvul.004G138200.1.p	PF00201	PTHR11926,PTHR11926:SF343				GO:0016758,GO:0008152	AT3G21780.1	UGT71B6	UDP-glucosyl transferase 71B6			Absent		Chr04	43744398	43745981	Phvul.004G138200	+
Phvul.005G086000	683.293	2.25681	1.17429	0.0749232	15.6732	2.30656e-55	4.65673e-54	Phvul.005G086000.1.p		PTHR36385,PTHR36385:SF1					AT4G27380.1					Absent		Chr05	27618368	27624536	Phvul.005G086000	-
Phvul.001G116500	879.23	0.0526217	-4.2482	0.271163	-15.6666	2.56024e-55	5.16478e-54	Phvul.001G116500.1.p		PTHR34678,PTHR34678:SF1			K19034							Absent		Chr01	29772026	29772924	Phvul.001G116500	-
Phvul.006G024100	908.703	0.00697111	-7.1644	0.457414	-15.6628	2.71514e-55	5.47291e-54	Phvul.006G024100.1.p	PF00494	PTHR31480,PTHR31480:SF4	KOG1459	2.5.1.18,2.5.1.32	K02291	GO:0016740,GO:0009058	AT5G17230.1	PSY	PHYTOENE SYNTHASE			Absent	Carotenoid biosynthesis; Metabolic pathways; Biosynthesis of secondary metabolites	Chr06	9727535	9730509	Phvul.006G024100	-
Phvul.006G116611	945.523	152.787	7.25538	0.463379	15.6576	2.95022e-55	5.94205e-54	Phvul.006G116611.1.p												Absent		Chr06	22503330	22503626	Phvul.006G116611	+
Phvul.007G273400	1428.33	14.733	3.88098	0.247966	15.6513	3.25545e-55	6.55162e-54	Phvul.007G273400.1.p	PF00249	PTHR10641,PTHR10641:SF650	KOG0048		K09422		AT3G23250.1	ATMYB15,ATY19,MYB15	myb domain protein 15	MYB	myb domain protein 15	Absent		Chr07	39450003	39452250	Phvul.007G273400	+
Phvul.007G151300	376.634	476.24	8.89555	0.568415	15.6497	3.33608e-55	6.70858e-54	Phvul.007G151300.1.p	PF00194	PTHR18952,PTHR18952:SF100	KOG0382	4.2.1.1	K01674		AT1G08080.1	ACA7,ATACA7	alpha carbonic anhydrase 7			Absent	Nitrogen metabolism; Metabolic pathways	Chr07	25624301	25627094	Phvul.007G151300	+
Phvul.011G067401	226.332	308.512	8.26918	0.528498	15.6466	3.50577e-55	7.04425e-54	Phvul.011G067401.1.p	PF11721,PF00069	PTHR27006,PTHR27006:SF11	KOG1187	2.7.11.1		GO:0006468,GO:0005524,GO:0004672	AT3G14840.2		Leucine-rich repeat transmembrane protein kinase			Absent		Chr11	5999800	6011458	Phvul.011G067401	+
Phvul.008G104600	339.054	0.197616	-2.33923	0.149599	-15.6366	4.09849e-55	8.2287e-54	Phvul.008G104600.1.p	PF00153	PTHR24089,PTHR24089:SF190	KOG0752		K14684		AT5G01500.1	TAAC	thylakoid ATP/ADP carrier			Absent		Chr08	11497952	11502720	Phvul.008G104600	+
Phvul.010G085300	238.54	396.109	8.62975	0.55195	15.635	4.20312e-55	8.43211e-54	Phvul.010G085300.1.p	PF03479	PTHR31100,PTHR31100:SF2					AT2G45430.1	AHL22	AT-hook motif nuclear-localized protein 22			Absent		Chr10	23954898	23956568	Phvul.010G085300	-
Phvul.001G126300	9106.73	0.107945	-3.21163	0.205461	-15.6313	4.4543e-55	8.92897e-54	Phvul.001G126300.1.p	PF13419	PTHR12725,PTHR12725:SF60	KOG3085	3.1.3.29			AT2G41250.1		Haloacid dehalogenase-like hydrolase (HAD) superfamily protein			Absent		Chr01	34886912	34891093	Phvul.001G126300	+
Phvul.L001763	571.948	0.111581	-3.16383	0.20247	-15.6262	4.83075e-55	9.67596e-54	Phvul.L001763.1.p		PTHR35299,PTHR35299:SF2					AT3G04550.1					Absent		scaffold_35	221226	222971	Phvul.L001763	+
Phvul.002G245100	1911.79	0.201371	-2.31207	0.148028	-15.6192	5.38947e-55	1.07866e-53	Phvul.002G245100.1.p	PF05562	PTHR33596,PTHR33596:SF3					AT1G29390.1	COR314-TM2,COR413IM2	cold regulated 314 thylakoid membrane 2			Absent		Chr02	41715454	41717650	Phvul.002G245100	+
Phvul.005G136800	88.7349	0.00524085	-7.57598	0.485278	-15.6116	6.06531e-55	1.21297e-53	Phvul.005G136800.1.p	PF03094	PTHR31942,PTHR31942:SF23			K08472	GO:0016021,GO:0006952	AT1G61560.1	ATMLO6,MLO6	Seven transmembrane MLO family protein			Absent		Chr05	37857405	37863503	Phvul.005G136800	-
Phvul.004G053400	293.968	0.253959	-1.97733	0.12674	-15.6015	7.11325e-55	1.42142e-53	Phvul.004G053400.1.p	PF13450	PTHR13847,PTHR13847:SF206	KOG2665	1.1.99.2			AT3G56840.1		FAD-dependent oxidoreductase family protein			Absent	Butanoate metabolism; Metabolic pathways	Chr04	7069385	7073692	Phvul.004G053400	-
Phvul.001G023900	443.867	0.147119	-2.76495	0.177225	-15.6013	7.13198e-55	1.42404e-53	Phvul.001G023900.1.p		PTHR35744,PTHR35744:SF1					AT5G52010.1		C2H2-like zinc finger protein	C2H2	C2H2-like zinc finger protein	Absent		Chr01	2015041	2016678	Phvul.001G023900	-
Phvul.010G133900	388.207	0.0010818	-9.85236	0.631838	-15.5932	8.10102e-55	1.61626e-53	Phvul.010G133900.2.p	PF13962	PTHR24177,PTHR24177:SF17					AT3G13950.1					Absent		Chr10	41580527	41581849	Phvul.010G133900	-
Phvul.007G066600	293.489	0.00142858	-9.4512	0.606297	-15.5884	8.72921e-55	1.74023e-53	Phvul.007G066600.1.p	PF01113,PF05173	PTHR20836,PTHR20836:SF2		1.17.1.8	K16908	GO:0055114,GO:0009089,GO:0008839	AT5G52100.1	crr1	Dihydrodipicolinate reductase, bacterial/plant			Absent		Chr07	6124711	6128243	Phvul.007G066600	+
Phvul.009G019900	3413.85	381.331	8.5749	0.550139	15.5868	8.95111e-55	1.78307e-53	Phvul.009G019900.1.p		PTHR34779					AT1G76070.1					Absent		Chr09	3950858	3951949	Phvul.009G019900	+
Phvul.008G188400	1071.29	0.282135	-1.82554	0.117125	-15.5862	9.02871e-55	1.79712e-53	Phvul.008G188400.4.p	PF00488	PTHR11361,PTHR11361:SF81				GO:0030983,GO:0006298,GO:0005524	AT5G54090.1		DNA mismatch repair protein MutS, type 2			Absent		Chr08	52600798	52617671	Phvul.008G188400	-
Phvul.011G005200	4160.7	0.0202737	-5.62425	0.361313	-15.5661	1.2366e-54	2.45945e-53	Phvul.011G005200.1.p	PF04043	PTHR31080,PTHR31080:SF19		3.1.1.11		GO:0004857	AT5G62360.1		Plant invertase/pectin methylesterase inhibitor superfamily protein			Absent		Chr11	376930	378347	Phvul.011G005200	-
Phvul.007G261500	103.217	0.0137994	-6.17925	0.397077	-15.5619	1.32186e-54	2.62698e-53	Phvul.007G261500.1.p							AT2G41940.1	ZFP8	zinc finger protein 8			Absent		Chr07	38351561	38353215	Phvul.007G261500	+
Phvul.005G103300	146.069	0.00319188	-8.29138	0.53291	-15.5587	1.38917e-54	2.75859e-53	Phvul.005G103300.1.p	PF07714,PF00139	PTHR27007,PTHR27007:SF9	KOG1187	2.7.11.1		GO:0006468,GO:0004672,GO:0030246	AT4G04960.1		Concanavalin A-like lectin protein kinase family protein			Absent		Chr05	32198665	32200731	Phvul.005G103300	+
Phvul.005G109200	163.208	0.0379203	-4.72088	0.303755	-15.5418	1.80919e-54	3.58985e-53	Phvul.005G109200.1.p		PTHR34056,PTHR34056:SF3					AT4G28100.1					Absent		Chr05	33172861	33174837	Phvul.005G109200	+
Phvul.005G049000	537.729	0.0363248	-4.7829	0.308023	-15.5277	2.25181e-54	4.46463e-53	Phvul.005G049000.1.p	PF10184	PTHR22750,PTHR22750:SF44	KOG4457				AT1G79510.1		Uncharacterized conserved protein (DUF2358)			Absent		Chr05	5708664	5709959	Phvul.005G049000	-
Phvul.007G202800	930.145	0.000453599	-11.1063	0.715346	-15.5258	2.32184e-54	4.59988e-53	Phvul.007G202800.2.p	PF04398	PTHR31676,PTHR31676:SF10					AT1G09310.1		Protein of unknown function, DUF538			Absent		Chr07	32585619	32586448	Phvul.007G202800	+
Phvul.008G040600	123.187	0.00338747	-8.20558	0.529448	-15.4984	3.55893e-54	7.04525e-53	Phvul.008G040600.1.p	PF00854	PTHR11654,PTHR11654:SF90			K14638	GO:0016020,GO:0006810,GO:0005215	AT1G32450.1	NRT1.5	nitrate transporter 1.5			Absent		Chr08	3347581	3352585	Phvul.008G040600	-
Phvul.002G239900	543.624	748.333	9.54754	0.61613	15.496	3.69315e-54	7.30525e-53	Phvul.002G239900.2.p	PF00190	PTHR31189,PTHR31189:SF0				GO:0045735	AT1G07750.1		RmlC-like cupins superfamily protein			Absent		Chr02	42223338	42225328	Phvul.002G239900	+
Phvul.010G043100	611.323	8.49485	3.08659	0.199196	15.4952	3.73673e-54	7.38571e-53	Phvul.010G043100.1.p	PF07714	PTHR27001,PTHR27001:SF228	KOG1187	2.7.11.1		GO:0006468,GO:0004672	AT5G47070.1		Protein kinase superfamily protein			Absent		Chr10	6588295	6593185	Phvul.010G043100	-
Phvul.004G143700	59.5915	0.0125441	-6.31685	0.40775	-15.492	3.93165e-54	7.76493e-53	Phvul.004G143700.1.p	PF00520	PTHR10217,PTHR10217:SF475			K05391	GO:0055085,GO:0016020,GO:0006811,GO:0005216	AT3G17700.1	ATCNGC20,CNBT1,CNGC20	cyclic nucleotide-binding transporter 1			Absent		Chr04	44468067	44476777	Phvul.004G143700	-
Phvul.003G152200	6591.47	415.154	8.6975	0.561553	15.4883	4.16057e-54	8.21066e-53	Phvul.003G152200.1.p		PTHR38934,PTHR38934:SF3										Absent		Chr03	36713639	36714505	Phvul.003G152200	+
Phvul.011G096200	613.296	0.233955	-2.0957	0.135363	-15.4821	4.58468e-54	9.04061e-53	Phvul.011G096200.2.p		PTHR34118,PTHR34118:SF1					AT5G22340.2					Absent		Chr11	9780232	9784659	Phvul.011G096200	-
Phvul.007G223000	227.241	0.0699195	-3.83816	0.247999	-15.4765	4.99771e-54	9.84742e-53	Phvul.007G223000.1.p	PF00254	PTHR10516,PTHR10516:SF313	KOG0544	5.2.1.8		GO:0006457	AT4G19830.1		FKBP-like peptidyl-prolyl cis-trans isomerase family protein			Absent		Chr07	34640385	34643481	Phvul.007G223000	-
Phvul.007G137100	1060.61	0.0760102	-3.71766	0.240258	-15.4736	5.22971e-54	1.02966e-52	Phvul.007G137100.6.p	PF05822	PTHR13045,PTHR13045:SF0	KOG3128	3.1.3.5		GO:0008253,GO:0005737,GO:0000287	AT2G38680.1		5\'-nucleotidases;magnesium ion binding			Absent	Purine metabolism; Pyrimidine metabolism; Metabolic pathways; Biosynthesis of secondary metabolites	Chr07	21570918	21577236	Phvul.007G137100	-
Phvul.003G254000	276.108	6.71487	2.74736	0.177582	15.4709	5.45263e-54	1.07272e-52	Phvul.003G254000.1.p	PF12695	PTHR10992,PTHR10992:SF838	KOG1454	3.1.1.23			AT2G18360.1		alpha/beta-Hydrolases superfamily protein			Absent		Chr03	49323533	49326053	Phvul.003G254000	+
Phvul.011G138900	14275.3	5.05325	2.33721	0.151129	15.465	5.97354e-54	1.17429e-52	Phvul.011G138900.1.p	PF01253	PTHR10388,PTHR10388:SF14	KOG1770		K03113	GO:0006413,GO:0003743	AT4G27130.1		Translation initiation factor SUI1 family protein			Absent		Chr11	35403133	35406099	Phvul.011G138900	+
Phvul.003G134500	2762.41	0.156871	-2.67235	0.172812	-15.464	6.07407e-54	1.19313e-52	Phvul.003G134500.3.p	PF00582,PF04564,PF07714	PTHR27003,PTHR27003:SF114	KOG1187	2.7.11.1		GO:0006950,GO:0016567,GO:0004842,GO:0006468,GO:0004672	AT5G57035.1		U-box domain-containing protein kinase family protein			Absent		Chr03	33175880	33182116	Phvul.003G134500	-
Phvul.001G264066	463.43	0.0212014	-5.5597	0.35971	-15.4561	6.86807e-54	1.34805e-52	Phvul.001G264066.1.p	PF07717,PF04408	PTHR18934,PTHR18934:SF120		3.6.4.13		GO:0004386	AT3G26560.1		ATP-dependent RNA helicase, putative			Absent		Chr01	51063832	51065212	Phvul.001G264066	-
Phvul.011G044700	975.65	1037.29	10.0186	0.648214	15.4557	6.90554e-54	1.35436e-52	Phvul.011G044700.1.p	PF01370	PTHR10366,PTHR10366:SF375				GO:0050662,GO:0003824	AT4G39230.1		NmrA-like negative transcriptional regulator family protein			Absent	Isoflavonoid biosynthesis	Chr11	4024638	4026584	Phvul.011G044700	-
Phvul.010G165600	3785.5	0.00100367	-9.9605	0.644498	-15.4547	7.01602e-54	1.37497e-52	Phvul.010G165600.2.p	PF13041	PTHR24015,PTHR24015:SF591			K17710		AT5G21222.1		protein kinase family protein			Absent		Chr10	44223227	44226174	Phvul.010G165600	-
Phvul.002G249500	223.263	70.2169	6.13375	0.396976	15.4512	7.40782e-54	1.45063e-52	Phvul.002G249500.1.p	PF00069	PTHR27006,PTHR27006:SF29	KOG1187	2.7.11.1		GO:0006468,GO:0005524,GO:0004672	AT1G11050.1		Protein kinase superfamily protein			Absent		Chr02	42173460	42176142	Phvul.002G249500	-
Phvul.007G128600	682.632	205.99	7.68643	0.497471	15.451	7.42704e-54	1.45328e-52	Phvul.007G128600.1.p	PF00892	PTHR31218,PTHR31218:SF33				GO:0016021,GO:0016020,GO:0022857	AT5G07050.1		nodulin MtN21 /EamA-like transporter family protein			Absent		Chr07	14378722	14381670	Phvul.007G128600	+
Phvul.003G078500	178.509	0.00234565	-8.73579	0.565759	-15.4408	8.69729e-54	1.70052e-52	Phvul.003G078500.1.p												Absent		Chr03	12577365	12581751	Phvul.003G078500	+
Phvul.009G061900	1343.19	0.0027127	-8.52606	0.552508	-15.4315	1.00445e-53	1.96242e-52	Phvul.009G061900.1.p	PF08041	PTHR34951				GO:0009512	AT2G26500.1		cytochrome b6f complex subunit (petM), putative			Absent		Chr09	11216167	11216945	Phvul.009G061900	-
Phvul.004G117800	1188.92	0.198364	-2.33378	0.151283	-15.4266	1.08471e-53	2.11761e-52	Phvul.004G117800.1.p	PF10280	PTHR22890				GO:0016592,GO:0006357,GO:0001104	AT3G01435.1		Expressed protein			Absent		Chr04	40440272	40448320	Phvul.004G117800	+
Phvul.007G260000	107.085	0.0270597	-5.20771	0.33768	-15.422	1.16362e-53	2.2699e-52	Phvul.007G260000.2.p	PF00022	PTHR11937,PTHR11937:SF255			K10355		AT3G12110.1	ACT11	actin-11			Absent		Chr07	38138424	38141570	Phvul.007G260000	-
Phvul.003G197300	649.082	0.428193	-1.22367	0.0794038	-15.4107	1.38672e-53	2.70305e-52	Phvul.003G197300.2.p	PF01532	PTHR11742,PTHR11742:SF44			K10084	GO:0016020,GO:0005509,GO:0004571	AT1G27520.1		Glycosyl hydrolase family 47 protein			Absent	Protein processing in endoplasmic reticulum	Chr03	42149772	42158671	Phvul.003G197300	+
Phvul.001G157900	1134.03	42.3619	5.4047	0.351039	15.3963	1.73395e-53	3.37729e-52	Phvul.001G157900.1.p	PF00067	PTHR24296,PTHR24296:SF11	KOG0157		K13407	GO:0055114,GO:0020037,GO:0016705,GO:0005506	AT5G63450.1	CYP94B1	cytochrome P450, family 94, subfamily B, polypeptide 1			Absent	Cutin, suberine and wax biosynthesis	Chr01	41005596	41007543	Phvul.001G157900	-
Phvul.008G172700	119.549	23.7441	4.56949	0.297157	15.3774	2.32239e-53	4.51995e-52	Phvul.008G172700.1.p	PF05678	PTHR33179,PTHR33179:SF5					AT1G35830.1		VQ motif-containing protein			Absent		Chr08	48655201	48657098	Phvul.008G172700	+
Phvul.009G052200	117.733	0.00623819	-7.32466	0.476393	-15.3753	2.39902e-53	4.66551e-52	Phvul.009G052200.2.p	PF13178,PF00612	PTHR32295,PTHR32295:SF33				GO:0005515	AT3G49260.2	iqd21	IQ-domain 21			Absent		Chr09	10085488	10089616	Phvul.009G052200	-
Phvul.001G175800	442.585	0.042386	-4.56027	0.296687	-15.3706	2.5758e-53	5.00547e-52	Phvul.001G175800.1.p	PF07939	PTHR33785,PTHR33785:SF2					AT2G42760.1					Absent		Chr01	43245639	43247974	Phvul.001G175800	-
Phvul.011G018700	2286.59	0.110844	-3.17339	0.206639	-15.3572	3.16994e-53	6.15534e-52	Phvul.011G018700.1.p	PF00294	PTHR10584,PTHR10584:SF162	KOG2854	2.7.1.11			AT4G27600.1	NARA5	pfkB-like carbohydrate kinase family protein			Absent		Chr11	1490217	1493973	Phvul.011G018700	-
Phvul.001G092900	195.704	180.488	7.49576	0.488318	15.3502	3.53292e-53	6.85495e-52	Phvul.001G092900.1.p	PF00141	PTHR31517,PTHR31517:SF7		1.11.1.7	K00430	GO:0055114,GO:0020037,GO:0006979,GO:0004601	AT5G14130.1		Peroxidase superfamily protein			Absent	Phenylpropanoid biosynthesis; Metabolic pathways; Biosynthesis of secondary metabolites	Chr01	17124459	17127397	Phvul.001G092900	-
Phvul.009G229600	201.853	37.2995	5.22109	0.340139	15.3499	3.54895e-53	6.88079e-52	Phvul.009G229600.1.p		PTHR10052,PTHR10052:SF11					AT4G26060.1		Ribosomal protein L18ae family			Absent		Chr09	34506143	34509132	Phvul.009G229600	-
Phvul.009G153500	730.622	0.223904	-2.15905	0.140712	-15.3437	3.90399e-53	7.56338e-52	Phvul.009G153500.2.p	PF12527	PTHR36061,PTHR36061:SF2					AT4G33480.1					Absent		Chr09	22764647	22770429	Phvul.009G153500	-
Phvul.002G301100	136.535	0.00534824	-7.54672	0.491888	-15.3424	3.98493e-53	7.71431e-52	Phvul.002G301100.2.p		PTHR34467										Absent		Chr02	46894456	46895238	Phvul.002G301100	-
Phvul.009G249500	2014.26	14.6545	3.87327	0.252534	15.3376	4.28772e-53	8.29415e-52	Phvul.009G249500.1.p	PF03242	PTHR33509,PTHR33509:SF5				GO:0006950	AT4G15910.1	ATDI21,DI21	drought-induced 21			Absent		Chr09	36993463	36994200	Phvul.009G249500	+
Phvul.001G173300	1232.98	1666.34	10.7025	0.697979	15.3335	4.56608e-53	8.82591e-52	Phvul.001G173300.2.p	PF13410,PF13417	PTHR11260,PTHR11260:SF222	KOG0406	2.5.1.18	K00799	GO:0005515	AT5G02790.1	GSTL3	Glutathione S-transferase family protein			Absent	Glutathione metabolism; Metabolic pathways	Chr01	43013676	43015747	Phvul.001G173300	+
Phvul.002G234400	354.444	0.0135828	-6.20207	0.404483	-15.3333	4.57862e-53	8.84342e-52	Phvul.002G234400.1.p	PF14368	PTHR33044,PTHR33044:SF28					AT1G55260.2		Bifunctional inhibitor/lipid-transfer protein/seed storage 2S albumin superfamily protein			Absent		Chr02	40607053	40608522	Phvul.002G234400	+
Phvul.005G085900	2947.25	0.0396606	-4.65615	0.303937	-15.3194	5.66965e-53	1.09424e-51	Phvul.005G085900.5.p	PF02736,PF00612,PF00063	PTHR13140,PTHR13140:SF384		3.6.4.1	K10357	GO:0016459,GO:0005524,GO:0003774,GO:0005515	AT5G54280.2	ATM2,ATM4,ATMYOS1	myosin 2			Absent		Chr05	27689599	27700447	Phvul.005G085900	+
Phvul.008G041300	119.448	0.0208104	-5.58655	0.364993	-15.3059	6.98193e-53	1.34649e-51	Phvul.008G041300.1.p	PF04770	PTHR31948,PTHR31948:SF8					AT5G15210.1	ATHB30,HB30,ZFHD3	homeobox protein 30	ZF-HD	homeobox protein 30	Absent		Chr08	3451702	3454139	Phvul.008G041300	+
Phvul.006G155000	129.533	9.91899	3.31019	0.216272	15.3057	7.00331e-53	1.34958e-51	Phvul.006G155000.1.p	PF12695	PTHR17630,PTHR17630:SF52	KOG3043	3.1.1.45			AT3G23600.1		alpha/beta-Hydrolases superfamily protein			Absent	Metabolic pathways	Chr06	26021909	26024381	Phvul.006G155000	+
Phvul.002G289300	4532.19	0.0773728	-3.69203	0.241234	-15.3048	7.10704e-53	1.36854e-51	Phvul.002G289300.1.p	PF13419	PTHR18901,PTHR18901:SF4	KOG2914	3.1.3.58			AT4G11570.2		Haloacid dehalogenase-like hydrolase (HAD) superfamily protein			Absent	Riboflavin metabolism; Metabolic pathways; Biosynthesis of secondary metabolites; Biosynthesis of cofactors	Chr02	45817670	45819601	Phvul.002G289300	+
Phvul.008G211500	1587.03	0.109982	-3.18466	0.208189	-15.297	8.00754e-53	1.54077e-51	Phvul.008G211500.4.p		PTHR32098,PTHR32098:SF5		5.5.1.19			AT2G32640.1		Lycopene beta/epsilon cyclase protein			Absent		Chr08	55988260	55995828	Phvul.008G211500	-
Phvul.009G226200	71.3005	0.0182685	-5.7745	0.377522	-15.2958	8.15747e-53	1.56843e-51	Phvul.009G226200.3.p	PF13519	PTHR10338,PTHR10338:SF114					AT1G19110.1		inter-alpha-trypsin inhibitor heavy chain-related			Absent		Chr09	34059667	34066993	Phvul.009G226200	-
Phvul.006G111600	620.118	761.696	9.57307	0.625908	15.2947	8.29564e-53	1.59379e-51	Phvul.006G111600.1.p	PF01370	PTHR10366,PTHR10366:SF458	KOG1502	1.1.1.219		GO:0050662,GO:0003824	AT5G42800.1	DFR,M318,TT3	dihydroflavonol 4-reductase			Absent		Chr06	22065240	22068234	Phvul.006G111600	+
Phvul.011G173900	4898.39	0.00281552	-8.47238	0.554165	-15.2886	9.115e-53	1.74989e-51	Phvul.011G173900.1.p	PF04832	PTHR11220,PTHR11220:SF25					AT1G17100.1		SOUL heme-binding family protein			Absent		Chr11	48355071	48357217	Phvul.011G173900	-
Phvul.002G152600	1443.35	0.195859	-2.35211	0.153904	-15.283	9.93174e-53	1.90524e-51	Phvul.002G152600.9.p	PF04146	PTHR12357,PTHR12357:SF32					AT4G11970.2		YTH family protein			Absent		Chr02	30618510	30622447	Phvul.002G152600	-
Phvul.004G037200	159.347	0.00262533	-8.57328	0.561303	-15.2739	1.1415e-52	2.18814e-51	Phvul.004G037200.1.p	PF12095	PTHR36803					AT5G39210.1	CRR7	chlororespiratory reduction 7			Absent		Chr04	4343176	4344357	Phvul.004G037200	-
Phvul.011G182600	517.981	653.977	9.3531	0.612744	15.2643	1.32277e-52	2.53369e-51	Phvul.011G182600.1.p	PF00407	PTHR31907,PTHR31907:SF2				GO:0009607,GO:0006952	AT1G70890.1	MLP43	MLP-like protein 43			Absent		Chr11	49604234	49606030	Phvul.011G182600	+
Phvul.002G008800	200.125	103.32	6.69097	0.438443	15.2608	1.39634e-52	2.6726e-51	Phvul.002G008800.1.p	PF00249	PTHR10641,PTHR10641:SF654	KOG0048		K09422		AT3G49690.1	ATMYB84,MYB84,RAX3	myb domain protein 84	MYB	myb domain protein 84	Absent		Chr02	958570	960286	Phvul.002G008800	+
Phvul.006G042900	1166.83	0.0864565	-3.53188	0.231549	-15.2533	1.56505e-52	2.99326e-51	Phvul.006G042900.1.p		PTHR31071,PTHR31071:SF2					AT1G50660.1					Absent		Chr06	14595777	14600728	Phvul.006G042900	-
Phvul.007G161000	186.834	0.036739	-4.76654	0.312538	-15.2511	1.61926e-52	3.09461e-51	Phvul.007G161000.1.p	PF03692	PTHR36791,PTHR36791:SF2			K06940		AT5G02710.1					Absent		Chr07	27253406	27255358	Phvul.007G161000	+
Phvul.010G141400	977.496	0.0730055	-3.77585	0.24789	-15.232	2.16983e-52	4.1437e-51	Phvul.010G141400.1.p	PF02701	PTHR31992,PTHR31992:SF23				GO:0006355,GO:0003677	AT1G51700.1	ADOF1,DOF1	DOF zinc finger protein 1	Dof	DOF zinc finger protein 1	Absent		Chr10	42354876	42357398	Phvul.010G141400	+
Phvul.L001937	350.759	0.08492	-3.55775	0.233743	-15.2208	2.57391e-52	4.91169e-51	Phvul.L001937.1.p	PF00081,PF02777	PTHR11404,PTHR11404:SF17	KOG0876	1.15.1.1	K04564	GO:0055114,GO:0046872,GO:0006801,GO:0004784	AT5G23310.1	FSD3	Fe superoxide dismutase 3			Absent	Peroxisome	scaffold_13	197127	208963	Phvul.L001937	-
Phvul.001G112600	408.98	78.9893	6.30359	0.414286	15.2155	2.78894e-52	5.31803e-51	Phvul.001G112600.2.p	PF01915,PF00933	PTHR30620,PTHR30620:SF58		3.2.1.58	K05349	GO:0005975,GO:0004553	AT5G20950.1		Glycosyl hydrolase family protein			Absent	Cyanoamino acid metabolism; Starch and sucrose metabolism; Phenylpropanoid biosynthesis; Metabolic pathways; Biosynthesis of secondary metabolites	Chr01	31814812	31818319	Phvul.001G112600	+
Phvul.008G260300	652.877	6.94603	2.79619	0.183965	15.1995	3.56144e-52	6.78595e-51	Phvul.008G260300.1.p	PF00070	PTHR22912		1.6.5.9	K17871	GO:0055114,GO:0016491	AT1G07180.1	ATNDI1,NDA1	alternative NAD(P)H dehydrogenase 1			Absent		Chr08	60740178	60744327	Phvul.008G260300	+
Phvul.001G039600	184.904	142.025	7.15	0.470538	15.1954	3.79584e-52	7.22717e-51	Phvul.001G039600.1.p	PF00153	PTHR24089,PTHR24089:SF319	KOG0765		K15121		AT5G26200.1		Mitochondrial substrate carrier family protein			Absent		Chr01	4425303	4429029	Phvul.001G039600	+
Phvul.004G156500	1168.23	0.28577	-1.80707	0.118993	-15.1864	4.35422e-52	8.28409e-51	Phvul.004G156500.2.p	PF01985	PTHR31846,PTHR31846:SF4	KOG1990			GO:0003723	AT3G18390.1	EMB1865	CRS1 / YhbY (CRM) domain-containing protein			Absent		Chr04	46097170	46103384	Phvul.004G156500	+
Phvul.001G244400	3678.47	0.175277	-2.51229	0.165434	-15.1861	4.37216e-52	8.31201e-51	Phvul.001G244400.2.p		PTHR37233,PTHR37233:SF1					AT3G56010.1					Absent		Chr01	49660144	49662487	Phvul.001G244400	+
Phvul.002G257900	442.941	0.27787	-1.84752	0.121768	-15.1725	5.38193e-52	1.02241e-50	Phvul.002G257900.1.p	PF02517	PTHR10794,PTHR10794:SF52			K07052	GO:0016020	AT3G26085.3		CAAX amino terminal protease family protein			Absent		Chr02	42984871	42989189	Phvul.002G257900	-
Phvul.001G250600	291.976	202.796	7.66388	0.505284	15.1675	5.80677e-52	1.10229e-50	Phvul.001G250600.1.p	PF00155	PTHR11751,PTHR11751:SF379	KOG0257	2.6.1.78,2.6.1.79,2.6.1.1	K15849	GO:0030170,GO:0009058	AT2G22250.3	AAT,ATAAT,MEE17	aspartate aminotransferase			Absent	Tyrosine metabolism; Phenylalanine metabolism; Phenylalanine, tyrosine and tryptophan biosynthesis; Isoquinoline alkaloid biosynthesis; Tropane, piperidine and pyridine alkaloid biosynthesis; Metabolic pathways; Biosynthesis of secondary metabolites; Biosynthesis of amino acids	Chr01	50113485	50117612	Phvul.001G250600	+
Phvul.001G222900	3079.45	31.1466	4.961	0.327104	15.1664	5.89962e-52	1.11908e-50	Phvul.001G222900.1.p	PF08442,PF16114	PTHR23118		2.3.3.8	K01648		AT1G09430.1	ACLA-3	ATP-citrate lyase A-3			Absent	Citrate cycle (TCA cycle); Metabolic pathways; Biosynthesis of secondary metabolites	Chr01	47803561	47808098	Phvul.001G222900	-
Phvul.005G133000	592.502	982.097	9.93972	0.655617	15.1609	6.42163e-52	1.21719e-50	Phvul.005G133000.1.p	PF00194	PTHR18952,PTHR18952:SF111	KOG0382	4.2.1.1	K01674		AT1G08080.1	ACA7,ATACA7	alpha carbonic anhydrase 7			Absent	Nitrogen metabolism; Metabolic pathways	Chr05	37246275	37248852	Phvul.005G133000	-
Phvul.002G245300	1644.91	0.0674328	-3.89041	0.256614	-15.1605	6.45449e-52	1.2225e-50	Phvul.002G245300.1.p	PF13180,PF03572	PTHR32060,PTHR32060:SF8		3.4.21.102		GO:0005515,GO:0008236,GO:0006508	AT5G46390.2		Peptidase S41 family protein			Absent		Chr02	41723832	41732385	Phvul.002G245300	-
Phvul.006G187700	151.697	70.7187	6.14402	0.405322	15.1584	6.67022e-52	1.26242e-50	Phvul.006G187700.2.p	PF00069	PTHR27006,PTHR27006:SF20	KOG1187	2.7.11.1		GO:0006468,GO:0005524,GO:0004672	AT3G09010.1		Protein kinase superfamily protein			Absent		Chr06	28828816	28832229	Phvul.006G187700	+
Phvul.001G209100	374.377	351.965	8.45929	0.55827	15.1527	7.27444e-52	1.37576e-50	Phvul.001G209100.1.p	PF04043,PF01095	PTHR31707,PTHR31707:SF38		3.1.1.11	K01051	GO:0004857,GO:0042545,GO:0030599,GO:0005618	AT4G02330.1	ATPMEPCRB	Plant invertase/pectin methylesterase inhibitor superfamily			Absent	Pentose and glucuronate interconversions; Metabolic pathways	Chr01	46587606	46589830	Phvul.001G209100	-
Phvul.008G129100	232.405	0.00180472	-9.11401	0.601508	-15.1519	7.35692e-52	1.39032e-50	Phvul.008G129100.1.p	PF06955,PF00722	PTHR31062,PTHR31062:SF43		2.4.1.207	K08235	GO:0048046,GO:0016762,GO:0006073,GO:0005618,GO:0005975,GO:0004553	AT4G13090.1	XTH2	xyloglucan endotransglucosylase/hydrolase 2			Absent		Chr08	20795642	20799197	Phvul.008G129100	+
Phvul.006G052400	110.199	0.0037895	-8.04378	0.530993	-15.1486	7.74358e-52	1.46231e-50	Phvul.006G052400.1.p	PF00931	PTHR23155,PTHR23155:SF592	KOG4658		K13457	GO:0043531	AT3G07040.1	RPM1,RPS3	NB-ARC domain-containing disease resistance protein			Absent		Chr06	15697039	15701289	Phvul.006G052400	-
Phvul.003G146900	640.454	0.00129196	-9.59623	0.633983	-15.1364	9.31756e-52	1.75823e-50	Phvul.003G146900.1.p	PF13193,PF00501	PTHR24096,PTHR24096:SF149		6.2.1.34,6.2.1.12	K01904	GO:0008152,GO:0003824	AT3G21240.1	4CL2,AT4CL2	4-coumarate:CoA ligase 2			Absent	Ubiquinone and other terpenoid-quinone biosynthesis; Phenylpropanoid biosynthesis; Metabolic pathways; Biosynthesis of secondary metabolites	Chr03	35694121	35699156	Phvul.003G146900	+
Phvul.004G143300	613.766	0.316827	-1.65823	0.109642	-15.1241	1.12369e-51	2.11884e-50	Phvul.004G143300.1.p	PF00076	PTHR24012				GO:0003676	AT1G73530.1		RNA-binding (RRM/RBD/RNP motifs) family protein			Absent		Chr04	44379481	44382234	Phvul.004G143300	+
Phvul.004G001600	950.788	216.114	7.75565	0.512872	15.122	1.15956e-51	2.18485e-50	Phvul.004G001600.1.p	PF14009	PTHR33052,PTHR33052:SF31					AT3G03280.1					Absent		Chr04	21954	22754	Phvul.004G001600	-
Phvul.009G187500	87.2949	51.5951	5.68916	0.37631	15.1183	1.22704e-51	2.31029e-50	Phvul.009G187500.1.p	PF04770	PTHR31948					AT1G18835.1	MIF3	mini zinc finger	ZF-HD	mini zinc finger	Absent		Chr09	28373693	28373965	Phvul.009G187500	-
Phvul.003G256800	115.801	0.0239334	-5.38483	0.356281	-15.114	1.30954e-51	2.46379e-50	Phvul.003G256800.2.p	PF00119	PTHR11410	KOG4665	3.6.3.14	K02108	GO:0015986,GO:0015078	ATCG00150.1		ATPase, F0 complex, subunit A protein			Absent	Oxidative phosphorylation; Photosynthesis; Metabolic pathways	Chr03	49620471	49621370	Phvul.003G256800	+
Phvul.001G221700	211.849	0.00755655	-7.04806	0.466822	-15.0979	1.67056e-51	3.1407e-50	Phvul.001G221700.1.p	PF01679	PTHR21659,PTHR21659:SF19	KOG1773			GO:0016021	AT3G05890.1	RCI2B	Low temperature and salt responsive protein family			Absent		Chr01	47706454	47707562	Phvul.001G221700	+
Phvul.010G091800	172.233	0.098712	-3.34063	0.221286	-15.0965	1.70832e-51	3.20932e-50	Phvul.010G091800.3.p	PF00931	PTHR23155,PTHR23155:SF590	KOG4658			GO:0043531	AT4G26090.1	RPS2	NB-ARC domain-containing disease resistance protein			Absent		Chr10	34744680	34754984	Phvul.010G091800	+
Phvul.007G023800	420.304	2.58985	1.37287	0.0909608	15.093	1.80182e-51	3.38246e-50	Phvul.007G023800.2.p	PF03941						AT5G55820.1					Absent		Chr07	1683231	1692053	Phvul.007G023800	-
Phvul.002G290700	556.62	0.000756967	-10.3675	0.687123	-15.0883	1.93482e-51	3.62947e-50	Phvul.002G290700.1.p	PF00067	PTHR24296,PTHR24296:SF35	KOG0157	1.14.14.1	K15398	GO:0055114,GO:0020037,GO:0016705,GO:0005506	AT1G01600.1	CYP86A4	cytochrome P450, family 86, subfamily A, polypeptide 4			Absent	Cutin, suberine and wax biosynthesis; Metabolic pathways	Chr02	45918901	45921142	Phvul.002G290700	-
Phvul.010G149900	1117.29	0.228947	-2.12691	0.14097	-15.0877	1.95062e-51	3.6564e-50	Phvul.010G149900.1.p		PTHR35713,PTHR35713:SF1					AT3G24506.1					Absent		Chr10	43030520	43032082	Phvul.010G149900	+
Phvul.009G232700	217.504	0.00192742	-9.01911	0.597864	-15.0856	2.01569e-51	3.77559e-50	Phvul.009G232700.1.p	PF00320	PTHR10071,PTHR10071:SF191				GO:0043565,GO:0008270,GO:0006355,GO:0003700	AT5G56860.1	GATA21,GNC	GATA type zinc finger transcription factor family protein	GATA	cytokinin-responsive gata factor 1	Absent		Chr09	34952224	34954130	Phvul.009G232700	+
Phvul.008G277532	262.744	436.125	8.7686	0.581392	15.0821	2.1245e-51	3.97647e-50	Phvul.008G277532.1.p	PF00067	PTHR24298,PTHR24298:SF159				GO:0055114,GO:0020037,GO:0016705,GO:0005506	AT5G25120.1	CYP71B11	ytochrome p450, family 71, subfamily B, polypeptide 11			Absent		Chr08	61998842	61999528	Phvul.008G277532	-
Phvul.003G207500	202.09	0.0024947	-8.64692	0.573331	-15.0819	2.13085e-51	3.98543e-50	Phvul.003G207500.1.p	PF13177	PTHR11669,PTHR11669:SF3	KOG0989	2.7.7.7			AT4G24790.2		AAA-type ATPase family protein			Absent		Chr03	43350006	43355501	Phvul.003G207500	+
Phvul.010G038800	3746.71	0.0220404	-5.5037	0.365208	-15.07	2.54976e-51	4.76543e-50	Phvul.010G038800.1.p	PF00107,PF16884	PTHR11695,PTHR11695:SF504		1.3.1.74	K07119	GO:0055114,GO:0016491,GO:0008270	AT5G16970.1	AER,AT-AER	alkenal reductase			Absent		Chr10	5720754	5723527	Phvul.010G038800	-
Phvul.002G132200	1233.85	0.115194	-3.11787	0.20706	-15.0578	3.06903e-51	5.73172e-50	Phvul.002G132200.3.p	PF09353	PTHR34051,PTHR34051:SF1					AT5G48790.1		Domain of unknown function (DUF1995)			Absent		Chr02	27612448	27615569	Phvul.002G132200	-
Phvul.005G164400	648.705	0.00528761	-7.56317	0.502543	-15.0498	3.46282e-51	6.4624e-50	Phvul.005G164400.2.p	PF00560,PF07714,PF12819	PTHR27003,PTHR27003:SF105	KOG1187	2.7.11.1,2.7.10.1		GO:0005515,GO:0006468,GO:0004672	AT1G51800.1		Leucine-rich repeat protein kinase family protein			Absent		Chr05	39210414	39215052	Phvul.005G164400	-
[truncated: 24,056 more rows]

## Sheet: DEGs (FDR <0.05)
Gene_ID	baseMean	FoldChange	log2FoldChange	lfcSE	stat	pvalue	padj	ProteinID	Pfam	Panther	KOG	Enzyme ID	KO	GO	Arabidopsis hit id	Gene name	Gene description	TF_family	TF_name	DroughtDB_presence_absence	KEGG_pathway	Chromosome	Gene start	Gene end	Gene ID	Strand
[truncated: 15,685 more rows]

[truncated: 2 more sheets: Upregulated(FDR<0.05&log2FC<+2), Downregulat(FDR<0.05&log2FC<-2)]
