# Supplementary material for: Comparative Transcriptome Analysis of Tolerant and Sensitive Genotypes of Common Bean (Phaseolus vulgaris L.) in Response to Terminal Drought Stress
Source: Plants (Basel). 2023 Jan 3;12(1):210. doi: 10.3390/plants12010210 (PMC9824821; doi:10.3390/plants12010210)
Supplement: Supplementary file 1 [file plants-12-00210-s001.zip › Supplementary Table S3.xlsx]

## Sheet: Table Description
DEGs involved in the Biological process (BP), Cellular componenets (CC) and Molecular function (MF) are presented with p.adjust and p values for the tolerant and sensitive genotypes

## Sheet: Tolerant BP
ID	Description	GeneRatio	BgRatio	pvalue	p.adjust	geneID	Count_x000D_
GO:0015979	photosynthesis	53/2726	59/9192	4.35072e-22	4.74228e-20	Phvul.002G253700/Phvul.009G134500/Phvul.005G020200/Phvul.002G024000/Phvul.002G269400/Phvul.007G153500/Phvul.011G110700/Phvul.001G039200/Phvul.007G196200/Phvul.006G027801/Phvul.009G216400/Phvul.005G064200/Phvul.001G119100/Phvul.L001631/Phvul.001G257100/Phvul.007G055900/Phvul.007G010700/Phvul.003G249800/Phvul.010G148800/Phvul.003G045300/Phvul.008G054400/Phvul.005G055200/Phvul.007G155500/Phvul.001G1…	53_x000D_
GO:0009765	photosynthesis, light harvesting	26/2726	31/9192	5.55969e-10	3.03003e-08	Phvul.010G121400/Phvul.011G155700/Phvul.009G186500/Phvul.002G196400/Phvul.004G071500/Phvul.004G128200/Phvul.006G207300/Phvul.008G289700/Phvul.009G225500/Phvul.009G260200/Phvul.005G085800/Phvul.002G207500/Phvul.009G064900/Phvul.001G000400/Phvul.010G002100/Phvul.001G242100/Phvul.008G285100/Phvul.007G113000/Phvul.004G093000/Phvul.004G092600/Phvul.004G091988/Phvul.004G093194/Phvul.002G154500/Phvul.00…	26_x000D_
GO:0048544	recognition of pollen	39/2726	65/9192	3.41539e-07	1.03287e-05	Phvul.003G164800/Phvul.001G186800/Phvul.011G202200/Phvul.005G110400/Phvul.011G152400/Phvul.011G150200/Phvul.006G194700/Phvul.011G156200/Phvul.005G110900/Phvul.010G057600/Phvul.010G018900/Phvul.006G194600/Phvul.008G127100/Phvul.006G194500/Phvul.011G108700/Phvul.005G011200/Phvul.011G168400/Phvul.008G124800/Phvul.002G046100/Phvul.002G219900/Phvul.011G152200/Phvul.005G088218/Phvul.010G057500/Phvul.00…	39_x000D_
GO:0006979	response to oxidative stress	61/2726	118/9192	3.79034e-07	1.03287e-05	Phvul.008G267100/Phvul.011G173000/Phvul.001G041100/Phvul.009G093000/Phvul.009G011100/Phvul.008G176700/Phvul.008G249900/Phvul.003G294000/Phvul.001G092900/Phvul.011G216300/Phvul.006G198700/Phvul.006G129500/Phvul.007G107400/Phvul.009G238400/Phvul.010G066700/Phvul.010G066900/Phvul.007G260700/Phvul.002G020900/Phvul.006G075600/Phvul.006G129900/Phvul.003G003100/Phvul.006G129700/Phvul.006G129400/Phvul.00…	61_x000D_
GO:0006952	defense response	38/2726	71/9192	2.10869e-05	0.000459695	Phvul.011G182500/Phvul.011G073800/Phvul.003G109100/Phvul.001G175900/Phvul.002G209400/Phvul.002G209500/Phvul.005G136800/Phvul.011G182600/Phvul.009G117900/Phvul.001G241300/Phvul.009G252400/Phvul.011G183700/Phvul.003G109602/Phvul.003G109603/Phvul.003G221250/Phvul.003G109200/Phvul.003G109600/Phvul.005G021700/Phvul.005G058600/Phvul.011G182700/Phvul.002G107600/Phvul.003G109000/Phvul.003G109800/Phvul.00…	38_x000D_
GO:0009607	response to biotic stimulus	27/2726	46/9192	3.83838e-05	0.000697307	Phvul.011G182500/Phvul.003G109100/Phvul.002G209400/Phvul.002G209500/Phvul.011G182600/Phvul.009G252400/Phvul.011G183700/Phvul.003G109602/Phvul.003G109603/Phvul.003G109200/Phvul.003G109600/Phvul.005G021700/Phvul.005G058600/Phvul.011G182700/Phvul.003G109000/Phvul.003G109800/Phvul.009G252900/Phvul.011G183000/Phvul.011G183600/Phvul.011G154100/Phvul.011G153600/Phvul.011G019300/Phvul.011G184200/Phvul.01…	27_x000D_
GO:0009733	response to auxin	42/2726	85/9192	9.48437e-05	0.00136981	Phvul.008G001500/Phvul.009G103800/Phvul.011G037700/Phvul.007G227100/Phvul.002G303700/Phvul.008G155013/Phvul.011G037300/Phvul.002G284700/Phvul.011G036700/Phvul.011G037400/Phvul.009G001200/Phvul.011G036900/Phvul.011G133100/Phvul.009G158600/Phvul.011G037500/Phvul.009G001500/Phvul.009G002000/Phvul.009G001300/Phvul.011G133800/Phvul.007G219300/Phvul.009G151600/Phvul.011G037200/Phvul.011G131800/Phvul.01…	42_x000D_
GO:0008610	lipid biosynthetic process	21/2726	34/9192	0.000100537	0.00136981	Phvul.001G083000/Phvul.009G084500/Phvul.007G027100/Phvul.009G257100/Phvul.007G009200/Phvul.002G039100/Phvul.007G279500/Phvul.002G038700/Phvul.002G039232/Phvul.002G038600/Phvul.002G039166/Phvul.002G038800/Phvul.007G009100/Phvul.002G039000/Phvul.011G068900/Phvul.002G039300/Phvul.009G131000/Phvul.002G184300/Phvul.002G038900/Phvul.003G138226/Phvul.L003544	21_x000D_
GO:0006855	drug transmembrane transport	28/2726	59/9192	0.00287328	0.0347986	Phvul.003G064300/Phvul.001G103300/Phvul.007G073400/Phvul.008G092900/Phvul.005G073400/Phvul.001G105101/Phvul.005G073300/Phvul.004G085700/Phvul.L008943/Phvul.007G034700/Phvul.002G154600/Phvul.007G034600/Phvul.009G034200/Phvul.008G009000/Phvul.001G103200/Phvul.002G149300/Phvul.004G110000/Phvul.002G151500/Phvul.001G017400/Phvul.004G175400/Phvul.008G185200/Phvul.001G103600/Phvul.007G034500/Phvul.002G3…	28_x000D_
GO:0008272	sulfate transport	10/2726	15/9192	0.00329999	0.0359698	Phvul.007G174100/Phvul.004G161600/Phvul.002G095300/Phvul.001G154200/Phvul.009G028400/Phvul.009G028500/Phvul.008G170800/Phvul.008G015600/Phvul.008G170700/Phvul.006G207800	10_x000D_

## Sheet: Tolerant CC
ID	Description	GeneRatio	BgRatio	pvalue	p.adjust	geneID	Count_x000D_
GO:0009523	photosystem II	30/886	32/3576	1.32683e-16	3.58244e-15	Phvul.002G253700/Phvul.009G134500/Phvul.005G020200/Phvul.002G024000/Phvul.007G153500/Phvul.001G039200/Phvul.007G196200/Phvul.006G027801/Phvul.001G119100/Phvul.001G257100/Phvul.007G010700/Phvul.003G249800/Phvul.003G045300/Phvul.005G055200/Phvul.001G165200/Phvul.008G196500/Phvul.001G157100/Phvul.009G081400/Phvul.010G052300/Phvul.007G177300/Phvul.008G015100/Phvul.005G090800/Phvul.009G008400/Phvul.00…	30_x000D_
GO:0009654	photosystem II oxygen evolving complex	20/886	21/3576	1.04144e-11	1.40594e-10	Phvul.009G134500/Phvul.005G020200/Phvul.002G024000/Phvul.007G153500/Phvul.007G196200/Phvul.006G027801/Phvul.001G119100/Phvul.007G010700/Phvul.003G249800/Phvul.003G045300/Phvul.005G055200/Phvul.001G165200/Phvul.008G196500/Phvul.010G052300/Phvul.008G015100/Phvul.005G090800/Phvul.009G008400/Phvul.009G154200/Phvul.001G224100/Phvul.006G084300	20_x000D_
GO:0019898	extrinsic component of membrane	17/886	18/3576	6.15883e-10	5.54295e-09	Phvul.009G134500/Phvul.005G020200/Phvul.002G024000/Phvul.007G196200/Phvul.006G027801/Phvul.001G119100/Phvul.007G010700/Phvul.003G249800/Phvul.003G045300/Phvul.008G196500/Phvul.010G052300/Phvul.008G015100/Phvul.005G090800/Phvul.009G008400/Phvul.009G154200/Phvul.001G224100/Phvul.006G084300	17_x000D_
GO:0009522	photosystem I	16/886	17/3576	2.38201e-09	1.60785e-08	Phvul.002G269400/Phvul.009G216400/Phvul.L001631/Phvul.007G055900/Phvul.010G148800/Phvul.008G054400/Phvul.007G155500/Phvul.005G004000/Phvul.008G133700/Phvul.010G068800/Phvul.011G128115/Phvul.010G068700/Phvul.002G140800/Phvul.002G090522/Phvul.009G188366/Phvul.002G278112	16_x000D_
GO:0009507	chloroplast	9/886	13/3576	0.000901227	0.00486663	Phvul.001G157100/Phvul.007G177300/Phvul.006G108200/Phvul.007G174100/Phvul.011G086300/Phvul.001G154200/Phvul.011G025300/Phvul.003G111500/Phvul.004G072000	9_x000D_
GO:0048046	apoplast	16/886	32/3576	0.00172749	0.00777371	Phvul.008G129100/Phvul.002G008400/Phvul.002G182000/Phvul.003G231900/Phvul.001G265300/Phvul.001G098200/Phvul.003G137600/Phvul.003G147400/Phvul.003G147500/Phvul.009G233200/Phvul.005G130900/Phvul.011G107000/Phvul.004G062400/Phvul.003G052400/Phvul.001G179900/Phvul.007G052800	16_x000D_

## Sheet: Tolerant MF
ID	Description	GeneRatio	BgRatio	pvalue	p.adjust	geneID	Count_x000D_
GO:0020037	heme binding	189/3448	393/12639	3.63064e-19	5.91794e-17	Phvul.002G097000/Phvul.006G209700/Phvul.003G051700/Phvul.006G039800/Phvul.010G011000/Phvul.009G244100/Phvul.005G116800/Phvul.008G056400/Phvul.009G093000/Phvul.010G079100/Phvul.009G011100/Phvul.008G176700/Phvul.008G277466/Phvul.001G037100/Phvul.008G249900/Phvul.002G025100/Phvul.007G226500/Phvul.004G021400/Phvul.006G081900/Phvul.003G294000/Phvul.009G244000/Phvul.002G025000/Phvul.006G054100/Phvul.00…	189_x000D_
GO:0016705	oxidoreductase activity, acting on paired donors, with incorporation or reduction of molecular oxygen	131/3448	276/12639	3.98371e-13	3.24672e-11	Phvul.002G097000/Phvul.006G209700/Phvul.003G051700/Phvul.006G039800/Phvul.010G011000/Phvul.009G244100/Phvul.005G116800/Phvul.008G056400/Phvul.010G079100/Phvul.008G277466/Phvul.001G037100/Phvul.002G025100/Phvul.007G226500/Phvul.004G021400/Phvul.006G081900/Phvul.009G244000/Phvul.002G025000/Phvul.006G054100/Phvul.006G054300/Phvul.010G048700/Phvul.010G076700/Phvul.009G060000/Phvul.003G004800/Phvul.00…	131_x000D_
GO:0005506	iron ion binding	141/3448	309/12639	2.19363e-12	1.19187e-10	Phvul.002G280900/Phvul.002G097000/Phvul.006G209700/Phvul.003G151600/Phvul.003G051700/Phvul.006G039800/Phvul.010G011000/Phvul.009G238700/Phvul.004G149800/Phvul.009G244100/Phvul.005G116800/Phvul.008G056400/Phvul.010G079100/Phvul.006G099300/Phvul.010G040600/Phvul.008G277466/Phvul.001G037100/Phvul.002G025100/Phvul.007G226500/Phvul.004G021400/Phvul.006G081900/Phvul.010G040500/Phvul.009G244000/Phvul.00…	141_x000D_
GO:0004601	peroxidase activity	58/3448	110/12639	1.29235e-08	5.26632e-07	Phvul.009G093000/Phvul.008G176700/Phvul.008G249900/Phvul.003G294000/Phvul.001G092900/Phvul.011G216300/Phvul.002G279700/Phvul.006G129500/Phvul.007G107400/Phvul.009G238400/Phvul.010G066700/Phvul.010G066900/Phvul.007G196800/Phvul.007G260700/Phvul.002G020900/Phvul.006G075600/Phvul.006G129900/Phvul.003G003100/Phvul.006G129700/Phvul.006G129400/Phvul.006G209100/Phvul.008G249500/Phvul.006G090200/Phvul.00…	58_x000D_
GO:0010333	terpene synthase activity	26/3448	38/12639	1.45011e-07	4.72737e-06	Phvul.005G135000/Phvul.011G144200/Phvul.011G143500/Phvul.011G143600/Phvul.005G089800/Phvul.005G135200/Phvul.011G143200/Phvul.011G143700/Phvul.011G142500/Phvul.011G142600/Phvul.002G219300/Phvul.005G111700/Phvul.011G143300/Phvul.006G195600/Phvul.011G143100/Phvul.011G142700/Phvul.011G144100/Phvul.002G219100/Phvul.011G144000/Phvul.011G143900/Phvul.005G111400/Phvul.011G013600/Phvul.011G107200/Phvul.00…	26_x000D_
GO:0016829	lyase activity	29/3448	45/12639	2.03159e-07	5.23602e-06	Phvul.005G135000/Phvul.005G075700/Phvul.008G043200/Phvul.011G144200/Phvul.011G143500/Phvul.011G143600/Phvul.005G089800/Phvul.005G135200/Phvul.011G143200/Phvul.011G143700/Phvul.011G142500/Phvul.011G142600/Phvul.002G219300/Phvul.005G111700/Phvul.011G143300/Phvul.007G217700/Phvul.006G195600/Phvul.011G143100/Phvul.011G142700/Phvul.011G144100/Phvul.002G219100/Phvul.011G144000/Phvul.011G143900/Phvul.00…	29_x000D_
GO:0016747	acyltransferase activity, transferring groups other than amino-acyl groups	68/3448	144/12639	2.2486e-07	5.23602e-06	Phvul.001G083000/Phvul.009G084500/Phvul.008G182300/Phvul.006G024700/Phvul.007G027100/Phvul.009G257100/Phvul.007G009200/Phvul.002G039100/Phvul.010G102000/Phvul.009G162300/Phvul.006G037000/Phvul.004G062600/Phvul.004G111300/Phvul.007G279500/Phvul.002G038700/Phvul.006G211000/Phvul.002G039232/Phvul.002G038600/Phvul.002G025600/Phvul.006G097700/Phvul.006G101000/Phvul.002G039166/Phvul.010G005200/Phvul.00…	68_x000D_
GO:0016758	hexosyltransferase activity	82/3448	194/12639	4.15873e-06	8.47341e-05	Phvul.008G208400/Phvul.001G182200/Phvul.004G103900/Phvul.004G024500/Phvul.010G009000/Phvul.010G037600/Phvul.010G001300/Phvul.004G138200/Phvul.004G031000/Phvul.008G090500/Phvul.010G037000/Phvul.010G036800/Phvul.011G115700/Phvul.008G140600/Phvul.011G128700/Phvul.004G035900/Phvul.010G101800/Phvul.004G036000/Phvul.007G251200/Phvul.003G047100/Phvul.004G104100/Phvul.001G182700/Phvul.003G097400/Phvul.00…	82_x000D_
GO:0022857	transmembrane transporter activity	52/3448	111/12639	7.69115e-06	0.000139295	Phvul.011G174200/Phvul.006G159000/Phvul.002G255100/Phvul.008G164100/Phvul.004G142000/Phvul.011G173400/Phvul.007G128600/Phvul.002G073200/Phvul.009G124100/Phvul.007G158600/Phvul.009G210200/Phvul.003G098800/Phvul.005G015900/Phvul.009G123900/Phvul.009G147200/Phvul.008G292400/Phvul.005G012400/Phvul.008G164200/Phvul.008G164000/Phvul.008G108000/Phvul.002G268800/Phvul.002G204600/Phvul.001G170400/Phvul.00…	52_x000D_
GO:0016887	ATPase	73/3448	173/12639	1.47259e-05	0.000240031	Phvul.007G104000/Phvul.004G034000/Phvul.009G139100/Phvul.005G044400/Phvul.002G190900/Phvul.004G135400/Phvul.007G096800/Phvul.003G122500/Phvul.010G152500/Phvul.004G170600/Phvul.009G150700/Phvul.002G139400/Phvul.003G278800/Phvul.001G198400/Phvul.002G150000/Phvul.011G023100/Phvul.001G005900/Phvul.009G162100/Phvul.004G047500/Phvul.003G122700/Phvul.001G206550/Phvul.006G053900/Phvul.001G172400/Phvul.00…	73_x000D_
GO:0030247	polysaccharide binding	33/3448	64/12639	3.15438e-05	0.000467422	Phvul.007G138200/Phvul.001G068600/Phvul.005G110900/Phvul.002G046400/Phvul.001G130800/Phvul.001G048800/Phvul.011G197500/Phvul.001G236600/Phvul.001G066200/Phvul.002G182500/Phvul.011G108700/Phvul.001G066400/Phvul.003G249300/Phvul.001G048900/Phvul.009G259800/Phvul.009G131900/Phvul.001G049300/Phvul.011G197700/Phvul.008G174400/Phvul.006G147700/Phvul.006G137300/Phvul.001G066500/Phvul.004G154700/Phvul.00…	33_x000D_
GO:0050662	obsolete coenzyme binding	33/3448	65/12639	4.74107e-05	0.000643995	Phvul.001G223800/Phvul.007G172100/Phvul.002G136800/Phvul.011G212800/Phvul.011G038600/Phvul.002G033300/Phvul.003G031200/Phvul.011G044700/Phvul.006G111600/Phvul.008G257700/Phvul.009G085100/Phvul.003G272900/Phvul.011G044500/Phvul.011G142050/Phvul.008G257900/Phvul.008G076500/Phvul.002G033200/Phvul.011G022400/Phvul.008G076600/Phvul.008G257800/Phvul.008G076450/Phvul.003G271800/Phvul.002G118900/Phvul.00…	33_x000D_
GO:0005509	calcium ion binding	38/3448	83/12639	0.000224971	0.00282079	Phvul.009G134500/Phvul.005G020200/Phvul.002G024000/Phvul.007G196200/Phvul.006G027801/Phvul.001G119100/Phvul.007G010700/Phvul.003G249800/Phvul.003G045300/Phvul.008G196500/Phvul.010G052300/Phvul.011G209200/Phvul.008G015100/Phvul.005G090800/Phvul.009G008400/Phvul.011G053000/Phvul.007G092200/Phvul.002G065700/Phvul.003G069200/Phvul.009G154200/Phvul.008G033800/Phvul.001G130800/Phvul.001G066400/Phvul.01…	38_x000D_
GO:0005215	transporter activity	69/3448	176/12639	0.000363096	0.00422747	Phvul.008G041100/Phvul.011G102700/Phvul.005G044400/Phvul.001G248600/Phvul.011G025700/Phvul.005G169400/Phvul.L001635/Phvul.005G138000/Phvul.009G127900/Phvul.008G212300/Phvul.008G003500/Phvul.007G226300/Phvul.007G274900/Phvul.008G040600/Phvul.003G036200/Phvul.002G067214/Phvul.003G192800/Phvul.011G059900/Phvul.011G067200/Phvul.009G245400/Phvul.009G108400/Phvul.001G241200/Phvul.003G193400/Phvul.003G1…	69_x000D_
GO:0015238	xenobiotic transmembrane transporter activity	28/3448	59/12639	0.000720599	0.0073411	Phvul.003G064300/Phvul.001G103300/Phvul.007G073400/Phvul.008G092900/Phvul.005G073400/Phvul.001G105101/Phvul.005G073300/Phvul.004G085700/Phvul.L008943/Phvul.007G034700/Phvul.002G154600/Phvul.007G034600/Phvul.009G034200/Phvul.008G009000/Phvul.001G103200/Phvul.002G149300/Phvul.004G110000/Phvul.002G151500/Phvul.001G017400/Phvul.004G175400/Phvul.008G185200/Phvul.001G103600/Phvul.007G034500/Phvul.002G3…	28_x000D_
GO:0015297	antiporter activity	28/3448	59/12639	0.000720599	0.0073411	Phvul.003G064300/Phvul.001G103300/Phvul.007G073400/Phvul.008G092900/Phvul.005G073400/Phvul.001G105101/Phvul.005G073300/Phvul.004G085700/Phvul.L008943/Phvul.007G034700/Phvul.002G154600/Phvul.007G034600/Phvul.009G034200/Phvul.008G009000/Phvul.001G103200/Phvul.002G149300/Phvul.004G110000/Phvul.002G151500/Phvul.001G017400/Phvul.004G175400/Phvul.008G185200/Phvul.001G103600/Phvul.007G034500/Phvul.002G3…	28_x000D_
GO:0016702	oxidoreductase activity, acting on single donors with incorporation of molecular oxygen, incorporation of two atoms of oxygen	21/3448	41/12639	0.00095474	0.00915427	Phvul.010G134800/Phvul.004G026900/Phvul.009G191000/Phvul.010G135800/Phvul.002G175500/Phvul.010G134700/Phvul.010G135500/Phvul.005G156800/Phvul.010G135151/Phvul.009G262900/Phvul.007G055600/Phvul.010G135300/Phvul.011G056500/Phvul.006G016900/Phvul.010G134900/Phvul.007G179600/Phvul.010G135101/Phvul.007G055800/Phvul.001G114800/Phvul.010G135900/Phvul.008G043100	21_x000D_
GO:0008271	secondary active sulfate transmembrane transporter activity	10/3448	15/12639	0.00165403	0.0141898	Phvul.007G174100/Phvul.004G161600/Phvul.002G095300/Phvul.001G154200/Phvul.009G028400/Phvul.009G028500/Phvul.008G170800/Phvul.008G015600/Phvul.008G170700/Phvul.006G207800	10_x000D_
GO:0015116	sulfate transmembrane transporter activity	10/3448	15/12639	0.00165403	0.0141898	Phvul.007G174100/Phvul.004G161600/Phvul.002G095300/Phvul.001G154200/Phvul.009G028400/Phvul.009G028500/Phvul.008G170800/Phvul.008G015600/Phvul.008G170700/Phvul.006G207800	10_x000D_
GO:0009055	electron transfer activity	50/3448	129/12639	0.00289799	0.0236187	Phvul.006G216800/Phvul.002G045400/Phvul.008G055800/Phvul.007G155300/Phvul.001G055300/Phvul.006G216600/Phvul.010G075900/Phvul.003G230200/Phvul.005G170200/Phvul.009G188400/Phvul.003G166500/Phvul.009G190863/Phvul.002G098700/Phvul.002G300200/Phvul.007G022500/Phvul.009G062600/Phvul.011G094400/Phvul.003G166700/Phvul.008G074200/Phvul.003G051900/Phvul.003G166800/Phvul.009G133600/Phvul.008G209900/Phvul.00…	50_x000D_
GO:0046983	protein dimerization activity	95/3448	275/12639	0.00447597	0.034742	Phvul.004G042450/Phvul.008G144300/Phvul.005G112500/Phvul.001G218800/Phvul.001G168700/Phvul.006G028500/Phvul.001G138200/Phvul.007G187500/Phvul.003G033900/Phvul.010G120200/Phvul.010G043400/Phvul.009G258900/Phvul.003G189100/Phvul.006G200350/Phvul.007G208500/Phvul.009G145800/Phvul.008G196800/Phvul.008G184800/Phvul.002G007500/Phvul.009G023500/Phvul.002G143866/Phvul.006G169600/Phvul.001G085500/Phvul.00…	95_x000D_
GO:0016762	xyloglucan:xyloglucosyl transferase activity	16/3448	32/12639	0.00514841	0.0381451	Phvul.008G129100/Phvul.002G008400/Phvul.002G182000/Phvul.003G231900/Phvul.001G265300/Phvul.001G098200/Phvul.003G137600/Phvul.003G147400/Phvul.003G147500/Phvul.009G233200/Phvul.005G130900/Phvul.011G107000/Phvul.004G062400/Phvul.003G052400/Phvul.001G179900/Phvul.007G052800	16_x000D_

## Sheet: Sensitive BP
ID	Description	GeneRatio	BgRatio	pvalue	p.adjust	geneID	Count_x000D_
GO:0015979	photosynthesis	54/2706	59/9192	1.34707e-23	1.48178e-21	Phvul.007G153500/Phvul.008G196500/Phvul.009G134500/Phvul.007G196200/Phvul.007G155500/Phvul.005G064200/Phvul.002G269400/Phvul.011G110700/Phvul.002G253700/Phvul.002G024000/Phvul.006G027801/Phvul.007G055900/Phvul.007G010700/Phvul.005G020200/Phvul.001G119100/Phvul.001G257100/Phvul.001G157100/Phvul.010G148800/Phvul.009G216400/Phvul.008G133700/Phvul.003G249800/Phvul.008G054400/Phvul.003G045300/Phvul.L0…	54_x000D_
GO:0009765	photosynthesis, light harvesting	25/2706	31/9192	4.97448e-09	2.73597e-07	Phvul.010G121400/Phvul.011G155700/Phvul.004G071500/Phvul.009G186500/Phvul.004G128200/Phvul.005G085800/Phvul.002G207500/Phvul.002G196400/Phvul.009G260200/Phvul.006G207300/Phvul.009G225500/Phvul.008G289700/Phvul.001G242100/Phvul.009G064900/Phvul.008G285100/Phvul.001G000400/Phvul.010G002100/Phvul.007G113000/Phvul.004G093000/Phvul.004G091988/Phvul.004G092600/Phvul.004G093194/Phvul.002G154700/Phvul.00…	25_x000D_
GO:0006979	response to oxidative stress	60/2706	118/9192	7.44243e-07	2.72889e-05	Phvul.011G173000/Phvul.008G267100/Phvul.009G011100/Phvul.009G093000/Phvul.001G041100/Phvul.008G176700/Phvul.001G092900/Phvul.006G129500/Phvul.007G107400/Phvul.008G249900/Phvul.006G129700/Phvul.010G066900/Phvul.009G238400/Phvul.003G294000/Phvul.006G209100/Phvul.006G129900/Phvul.010G066700/Phvul.002G020900/Phvul.008G249500/Phvul.001G001000/Phvul.007G260700/Phvul.006G198700/Phvul.006G075600/Phvul.00…	60_x000D_
GO:0048544	recognition of pollen	37/2706	65/9192	3.32763e-06	9.15097e-05	Phvul.001G186800/Phvul.006G194700/Phvul.005G110400/Phvul.003G164800/Phvul.011G150200/Phvul.008G127100/Phvul.005G011200/Phvul.002G219900/Phvul.011G156200/Phvul.006G194600/Phvul.011G152700/Phvul.005G110900/Phvul.002G046100/Phvul.005G088000/Phvul.011G152400/Phvul.011G202200/Phvul.010G018900/Phvul.006G194500/Phvul.011G108700/Phvul.008G124800/Phvul.010G057600/Phvul.002G046500/Phvul.011G150950/Phvul.00…	37_x000D_
GO:0006952	defense response	37/2706	71/9192	4.87672e-05	0.00107288	Phvul.003G109100/Phvul.011G073800/Phvul.011G182500/Phvul.001G175900/Phvul.011G182600/Phvul.002G209500/Phvul.002G209400/Phvul.005G136800/Phvul.003G109602/Phvul.003G109200/Phvul.003G109603/Phvul.003G109600/Phvul.001G241300/Phvul.011G182700/Phvul.003G221250/Phvul.003G109800/Phvul.009G252400/Phvul.009G117900/Phvul.011G183700/Phvul.005G058600/Phvul.002G107600/Phvul.006G133800/Phvul.003G109000/Phvul.00…	37_x000D_
GO:0008610	lipid biosynthetic process	21/2706	34/9192	8.93311e-05	0.00163774	Phvul.007G027100/Phvul.009G084500/Phvul.007G009200/Phvul.002G038700/Phvul.002G038600/Phvul.002G039100/Phvul.002G184300/Phvul.002G039232/Phvul.002G039000/Phvul.002G038800/Phvul.001G083000/Phvul.002G039166/Phvul.007G279500/Phvul.009G257100/Phvul.002G039300/Phvul.002G038900/Phvul.007G009100/Phvul.009G131000/Phvul.011G068900/Phvul.003G138226/Phvul.L003544	21_x000D_
GO:0009607	response to biotic stimulus	26/2706	46/9192	0.000111903	0.00175848	Phvul.003G109100/Phvul.011G182500/Phvul.011G182600/Phvul.002G209500/Phvul.002G209400/Phvul.003G109602/Phvul.003G109200/Phvul.003G109603/Phvul.003G109600/Phvul.011G182700/Phvul.003G109800/Phvul.009G252400/Phvul.011G183700/Phvul.005G058600/Phvul.003G109000/Phvul.003G032100/Phvul.011G153600/Phvul.009G252900/Phvul.005G021700/Phvul.011G154100/Phvul.011G184200/Phvul.011G019300/Phvul.011G183000/Phvul.00…	26_x000D_
GO:0009733	response to auxin	38/2706	85/9192	0.00193838	0.0266528	Phvul.008G001500/Phvul.009G103800/Phvul.011G037700/Phvul.002G284700/Phvul.007G227100/Phvul.011G037300/Phvul.009G001500/Phvul.011G036700/Phvul.009G001200/Phvul.002G303700/Phvul.011G037500/Phvul.011G133800/Phvul.009G158600/Phvul.009G002000/Phvul.011G133100/Phvul.007G219300/Phvul.009G001300/Phvul.011G131800/Phvul.011G037200/Phvul.009G001400/Phvul.009G151600/Phvul.007G219400/Phvul.011G037400/Phvul.01…	38_x000D_

## Sheet: Sensitive CC
ID	Description	GeneRatio	BgRatio	pvalue	p.adjust	geneID	Count_x000D_
GO:0009523	photosystem II	30/893	32/3576	1.67837e-16	4.19594e-15	Phvul.007G153500/Phvul.008G196500/Phvul.009G134500/Phvul.007G196200/Phvul.002G253700/Phvul.002G024000/Phvul.006G027801/Phvul.007G010700/Phvul.005G020200/Phvul.001G119100/Phvul.001G257100/Phvul.001G157100/Phvul.003G249800/Phvul.003G045300/Phvul.005G055200/Phvul.001G165200/Phvul.008G015100/Phvul.005G090800/Phvul.010G052300/Phvul.009G081400/Phvul.001G039200/Phvul.009G008400/Phvul.009G154200/Phvul.01…	30_x000D_
GO:0009654	photosystem II oxygen evolving complex	20/893	21/3576	1.21806e-11	1.52257e-10	Phvul.007G153500/Phvul.008G196500/Phvul.009G134500/Phvul.007G196200/Phvul.002G024000/Phvul.006G027801/Phvul.007G010700/Phvul.005G020200/Phvul.001G119100/Phvul.003G249800/Phvul.003G045300/Phvul.005G055200/Phvul.001G165200/Phvul.008G015100/Phvul.005G090800/Phvul.010G052300/Phvul.009G008400/Phvul.009G154200/Phvul.001G224100/Phvul.006G084300	20_x000D_
GO:0019898	extrinsic component of membrane	17/893	18/3576	7.03201e-10	5.86001e-09	Phvul.008G196500/Phvul.009G134500/Phvul.007G196200/Phvul.002G024000/Phvul.006G027801/Phvul.007G010700/Phvul.005G020200/Phvul.001G119100/Phvul.003G249800/Phvul.003G045300/Phvul.008G015100/Phvul.005G090800/Phvul.010G052300/Phvul.009G008400/Phvul.009G154200/Phvul.001G224100/Phvul.006G084300	17_x000D_
GO:0009522	photosystem I	16/893	17/3576	2.69804e-09	1.68627e-08	Phvul.007G155500/Phvul.002G269400/Phvul.007G055900/Phvul.010G148800/Phvul.009G216400/Phvul.008G133700/Phvul.008G054400/Phvul.L001631/Phvul.005G004000/Phvul.010G068800/Phvul.002G140800/Phvul.010G068700/Phvul.002G278112/Phvul.011G128115/Phvul.002G090522/Phvul.009G188366	16_x000D_
GO:0009507	chloroplast	9/893	13/3576	0.000959031	0.00479515	Phvul.001G157100/Phvul.007G174100/Phvul.011G086300/Phvul.006G108200/Phvul.007G177300/Phvul.003G111500/Phvul.001G154200/Phvul.004G072000/Phvul.011G025300	9_x000D_

## Sheet: Sensitive MF
ID	Description	GeneRatio	BgRatio	pvalue	p.adjust	geneID	Count_x000D_
GO:0020037	heme binding	186/3424	393/12639	2.65829e-18	4.33302e-16	Phvul.006G209700/Phvul.010G011000/Phvul.006G039800/Phvul.002G097000/Phvul.009G011100/Phvul.009G093000/Phvul.002G025100/Phvul.003G074000/Phvul.010G048700/Phvul.002G098700/Phvul.010G079100/Phvul.008G176700/Phvul.009G244000/Phvul.007G226500/Phvul.006G015400/Phvul.006G054300/Phvul.011G048700/Phvul.008G056400/Phvul.001G092900/Phvul.003G004800/Phvul.009G244100/Phvul.006G129500/Phvul.006G079700/Phvul.00…	186_x000D_
GO:0016705	oxidoreductase activity, acting on paired donors, with incorporation or reduction of molecular oxygen	130/3424	276/12639	5.68756e-13	4.63536e-11	Phvul.006G209700/Phvul.010G011000/Phvul.006G039800/Phvul.002G097000/Phvul.002G025100/Phvul.003G074000/Phvul.010G048700/Phvul.010G079100/Phvul.009G244000/Phvul.007G226500/Phvul.006G015400/Phvul.006G054300/Phvul.008G056400/Phvul.003G004800/Phvul.009G244100/Phvul.006G079700/Phvul.007G104800/Phvul.002G025000/Phvul.004G021400/Phvul.005G116800/Phvul.001G037100/Phvul.008G005600/Phvul.008G277466/Phvul.00…	130_x000D_
GO:0005506	iron ion binding	140/3424	309/12639	2.87775e-12	1.56358e-10	Phvul.006G209700/Phvul.002G280900/Phvul.009G238700/Phvul.010G011000/Phvul.003G151600/Phvul.006G039800/Phvul.002G097000/Phvul.001G214800/Phvul.002G025100/Phvul.003G074000/Phvul.010G048700/Phvul.010G079100/Phvul.009G244000/Phvul.007G226500/Phvul.006G015400/Phvul.004G149800/Phvul.010G040600/Phvul.006G054300/Phvul.008G056400/Phvul.003G004800/Phvul.009G244100/Phvul.006G079700/Phvul.007G104800/Phvul.00…	140_x000D_
GO:0004601	peroxidase activity	57/3424	110/12639	2.96804e-08	1.20947e-06	Phvul.009G093000/Phvul.008G176700/Phvul.001G092900/Phvul.006G129500/Phvul.007G196800/Phvul.002G279700/Phvul.007G107400/Phvul.008G249900/Phvul.006G129700/Phvul.010G066900/Phvul.009G238400/Phvul.003G294000/Phvul.006G209100/Phvul.006G129900/Phvul.010G066700/Phvul.002G020900/Phvul.008G249500/Phvul.007G260700/Phvul.006G075600/Phvul.003G003100/Phvul.003G057000/Phvul.008G218500/Phvul.006G129400/Phvul.00…	57_x000D_
GO:0016747	acyltransferase activity, transferring groups other than amino-acyl groups	68/3424	144/12639	1.68766e-07	5.50178e-06	Phvul.007G027100/Phvul.009G084500/Phvul.008G182300/Phvul.007G009200/Phvul.010G102000/Phvul.002G038700/Phvul.002G038600/Phvul.006G097700/Phvul.002G039100/Phvul.006G037000/Phvul.002G184300/Phvul.002G039232/Phvul.006G211000/Phvul.006G024700/Phvul.002G039000/Phvul.004G111300/Phvul.002G038800/Phvul.001G083000/Phvul.004G062600/Phvul.002G025600/Phvul.006G101000/Phvul.003G050600/Phvul.002G039166/Phvul.00…	68_x000D_
GO:0016887	ATPase	77/3424	173/12639	5.52182e-07	1.50009e-05	Phvul.002G190900/Phvul.001G198400/Phvul.003G122500/Phvul.004G034000/Phvul.005G044400/Phvul.009G139100/Phvul.004G135400/Phvul.007G096800/Phvul.010G152500/Phvul.004G170600/Phvul.008G261600/Phvul.002G139400/Phvul.009G162100/Phvul.002G150000/Phvul.003G278800/Phvul.001G005900/Phvul.009G248400/Phvul.009G150700/Phvul.001G130900/Phvul.002G210500/Phvul.003G122700/Phvul.011G023100/Phvul.003G120400/Phvul.00…	77_x000D_
GO:0016702	oxidoreductase activity, acting on single donors with incorporation of molecular oxygen, incorporation of two atoms of oxygen	24/3424	41/12639	2.20728e-05	0.00048574	Phvul.004G026900/Phvul.010G134800/Phvul.009G191000/Phvul.002G175500/Phvul.010G134700/Phvul.010G135800/Phvul.010G135151/Phvul.009G262900/Phvul.010G135300/Phvul.011G056500/Phvul.007G179600/Phvul.007G055600/Phvul.006G016900/Phvul.010G135500/Phvul.005G156800/Phvul.010G135101/Phvul.007G055800/Phvul.010G134900/Phvul.006G185300/Phvul.008G043100/Phvul.010G135701/Phvul.010G135600/Phvul.010G135000/Phvul.01…	24_x000D_
GO:0016758	hexosyltransferase activity	79/3424	194/12639	2.384e-05	0.00048574	Phvul.001G182200/Phvul.002G146200/Phvul.010G009000/Phvul.009G218800/Phvul.010G001300/Phvul.004G024500/Phvul.007G020600/Phvul.008G208400/Phvul.004G103900/Phvul.006G017600/Phvul.007G020700/Phvul.010G037600/Phvul.008G140700/Phvul.004G035900/Phvul.004G031000/Phvul.004G138200/Phvul.008G174700/Phvul.010G036800/Phvul.008G090500/Phvul.007G251200/Phvul.002G146100/Phvul.010G037000/Phvul.011G115700/Phvul.00…	79_x000D_
GO:0050662	obsolete coenzyme binding	33/3424	65/12639	4.06944e-05	0.000737021	Phvul.001G223800/Phvul.011G212800/Phvul.002G136800/Phvul.007G172100/Phvul.011G038600/Phvul.011G044700/Phvul.003G272900/Phvul.008G257700/Phvul.011G044500/Phvul.006G111600/Phvul.009G085100/Phvul.002G033200/Phvul.002G033300/Phvul.008G076500/Phvul.011G022400/Phvul.008G257800/Phvul.011G142050/Phvul.002G118900/Phvul.008G076600/Phvul.008G076450/Phvul.003G031200/Phvul.008G257900/Phvul.003G271800/Phvul.00…	33_x000D_
GO:0016829	lyase activity	25/3424	45/12639	5.0607e-05	0.000824894	Phvul.005G135000/Phvul.005G075700/Phvul.008G043200/Phvul.007G217700/Phvul.002G219300/Phvul.011G143500/Phvul.011G143200/Phvul.011G107200/Phvul.011G144200/Phvul.005G111700/Phvul.006G195600/Phvul.011G143300/Phvul.011G143100/Phvul.011G143600/Phvul.011G143700/Phvul.011G142600/Phvul.011G142700/Phvul.005G111400/Phvul.011G142500/Phvul.005G089800/Phvul.005G111500/Phvul.002G219100/Phvul.011G013600/Phvul.01…	25_x000D_
GO:0010333	terpene synthase activity	22/3424	38/12639	6.12739e-05	0.000907968	Phvul.005G135000/Phvul.002G219300/Phvul.011G143500/Phvul.011G143200/Phvul.011G107200/Phvul.011G144200/Phvul.005G111700/Phvul.006G195600/Phvul.011G143300/Phvul.011G143100/Phvul.011G143600/Phvul.011G143700/Phvul.011G142600/Phvul.011G142700/Phvul.005G111400/Phvul.011G142500/Phvul.005G089800/Phvul.005G111500/Phvul.002G219100/Phvul.011G013600/Phvul.011G144000/Phvul.011G144100	22_x000D_
GO:0022857	transmembrane transporter activity	49/3424	111/12639	7.79583e-05	0.00105893	Phvul.006G159000/Phvul.009G210200/Phvul.011G174200/Phvul.002G255100/Phvul.002G268800/Phvul.007G128600/Phvul.011G173400/Phvul.008G108000/Phvul.008G164100/Phvul.009G123900/Phvul.008G164000/Phvul.007G158600/Phvul.004G142000/Phvul.005G015900/Phvul.009G189000/Phvul.002G028500/Phvul.002G204600/Phvul.009G147200/Phvul.005G012400/Phvul.002G058200/Phvul.008G164200/Phvul.008G292400/Phvul.009G135400/Phvul.00…	49_x000D_
GO:0005215	transporter activity	70/3424	176/12639	0.000160112	0.00200756	Phvul.001G248600/Phvul.005G044400/Phvul.011G102700/Phvul.009G127900/Phvul.008G041100/Phvul.008G003500/Phvul.L001635/Phvul.003G192800/Phvul.005G138000/Phvul.007G274900/Phvul.011G025700/Phvul.011G059900/Phvul.008G040600/Phvul.011G067200/Phvul.008G212300/Phvul.007G226300/Phvul.009G245400/Phvul.003G193400/Phvul.002G067214/Phvul.002G127200/Phvul.003G197800/Phvul.009G189300/Phvul.003G070500/Phvul.005G1…	70_x000D_
GO:0030247	polysaccharide binding	31/3424	64/12639	0.000210881	0.00243729	Phvul.007G138200/Phvul.001G236600/Phvul.002G046400/Phvul.001G130800/Phvul.005G110900/Phvul.003G249300/Phvul.002G182500/Phvul.011G108700/Phvul.009G131900/Phvul.001G066200/Phvul.001G068600/Phvul.006G137300/Phvul.009G259800/Phvul.001G048900/Phvul.011G197500/Phvul.001G066400/Phvul.008G174400/Phvul.006G125300/Phvul.001G048800/Phvul.008G174300/Phvul.008G175100/Phvul.001G066500/Phvul.008G175200/Phvul.00…	31_x000D_
GO:0016788	hydrolase activity, acting on ester bonds	49/3424	115/12639	0.00022429	0.00243729	Phvul.002G317100/Phvul.009G018200/Phvul.001G004500/Phvul.009G262300/Phvul.010G143600/Phvul.003G208000/Phvul.005G164800/Phvul.006G169000/Phvul.010G033400/Phvul.006G169100/Phvul.008G215500/Phvul.010G124800/Phvul.007G228600/Phvul.006G045800/Phvul.003G056700/Phvul.008G147700/Phvul.010G021001/Phvul.005G001200/Phvul.006G177400/Phvul.007G156000/Phvul.001G004600/Phvul.002G106300/Phvul.009G018300/Phvul.01…	49_x000D_
GO:0046983	protein dimerization activity	100/3424	275/12639	0.000419427	0.00427291	Phvul.005G112500/Phvul.008G144300/Phvul.001G218800/Phvul.003G033900/Phvul.001G138200/Phvul.007G251600/Phvul.010G120200/Phvul.001G168700/Phvul.001G085500/Phvul.004G042450/Phvul.010G043400/Phvul.007G187500/Phvul.009G023500/Phvul.008G196800/Phvul.002G143866/Phvul.006G196600/Phvul.002G290000/Phvul.008G184800/Phvul.007G208500/Phvul.006G028500/Phvul.009G145800/Phvul.002G017600/Phvul.003G243350/Phvul.00…	100_x000D_
GO:0005509	calcium ion binding	36/3424	83/12639	0.000983825	0.00943315	Phvul.008G196500/Phvul.009G134500/Phvul.007G196200/Phvul.002G024000/Phvul.006G027801/Phvul.007G010700/Phvul.005G020200/Phvul.001G119100/Phvul.003G249800/Phvul.003G045300/Phvul.008G015100/Phvul.005G090800/Phvul.010G052300/Phvul.009G008400/Phvul.009G154200/Phvul.011G053000/Phvul.003G069200/Phvul.004G052200/Phvul.008G033800/Phvul.001G130800/Phvul.007G092200/Phvul.002G065700/Phvul.001G224100/Phvul.00…	36_x000D_
GO:0051537	2 iron, 2 sulfur cluster binding	9/3424	13/12639	0.00183946	0.0166573	Phvul.005G109400/Phvul.002G236700/Phvul.002G236600/Phvul.008G161000/Phvul.004G125800/Phvul.011G086700/Phvul.009G086000/Phvul.008G167850/Phvul.L001769	9_x000D_
