# Supplementary material for: Comparative Transcriptome Analysis of Tolerant and Sensitive Genotypes of Common Bean (Phaseolus vulgaris L.) in Response to Terminal Drought Stress
Source: Plants (Basel). 2023 Jan 3;12(1):210. doi: 10.3390/plants12010210 (PMC9824821; doi:10.3390/plants12010210)
Supplement: Supplementary file 1 [file plants-12-00210-s001.zip › Supplementary Table S4.xlsx]

## Sheet: Table Description
DEGs enriched in droughtDB are presented here along with its best hit Arabidopsis ID

## Sheet: Tolerant comparisons Drought DB
Gene ID	Gene name	Gene description	log2FoldChange	Arabidopsis hit id
Phvul.002G107100	AHK1,ATHK1,HK1	histidine kinase 1	7.31566	AT2G17820.1
Phvul.003G285900	PCK1,PEPCK	phosphoenolpyruvate carboxykinase 1	7.17992	AT4G37870.1
Phvul.009G096200	ABCG40,ATABCG40,ATPDR12,PDR12	pleiotropic drug resistance 12	6.77801	AT1G15520.1
Phvul.007G076700	SLAH3	SLAC1 homologue 3	6.44703	AT5G24030.1
Phvul.007G211900	ATMYB2,MYB2	myb domain protein 2	5.76166	AT2G47190.1
Phvul.001G215100	ATMYB2,MYB2	myb domain protein 2	5.17669	AT2G47190.1
Phvul.001G165700	ABCG40,ATABCG40,ATPDR12,PDR12	pleiotropic drug resistance 12	4.93189	AT1G15520.1
Phvul.005G173600	ABCG40,ATABCG40,ATPDR12,PDR12	pleiotropic drug resistance 12	4.36697	AT1G15520.1
Phvul.001G166500	ABCG40,ATABCG40,ATPDR12,PDR12	pleiotropic drug resistance 12	4.25041	AT1G15520.1
Phvul.005G173700	ABCG40,ATABCG40,ATPDR12,PDR12	pleiotropic drug resistance 12	4.24272	AT1G15520.1
Phvul.003G278400	CYP707A1	cytochrome P450, family 707, subfamily A, polypeptide 1	4.11659	AT4G19230.1
Phvul.005G173750	ABCG40,ATABCG40,ATPDR12,PDR12	pleiotropic drug resistance 12	4.06211	AT1G15520.1
Phvul.007G222600	HRD	Integrase-type DNA-binding superfamily protein	3.99825	AT2G36450.1
Phvul.001G054400	ABCG40,ATABCG40,ATPDR12,PDR12	pleiotropic drug resistance 12	3.95332	AT1G15520.1
Phvul.009G248400	ATMRP4,EST3,MRP4	multidrug resistance-associated protein 4	3.4767	AT2G47800.1
Phvul.001G026700	STZ,ZAT10	salt tolerance zinc finger	3.42821	AT1G27730.1
Phvul.006G011220	ATMYC2,JAI1,JIN1,MYC2,RD22BP1,ZBF1	Basic helix-loop-helix (bHLH) DNA-binding family protein	3.28708	AT1G32640.1
Phvul.002G260700	ATHB6,HB6	homeobox protein 6	3.21984	AT2G22430.1
Phvul.009G070800	STZ,ZAT10	salt tolerance zinc finger	3.15199	AT1G27730.1
Phvul.003G184900	ATRBOH F,ATRBOHF,RBOH F,RBOHAP108,RBOHF	respiratory burst oxidase protein F	2.78279	AT1G64060.1
Phvul.002G002200	ATOST1,OST1,P44,SNRK2-6,SNRK2.6,SRK2E	Protein kinase superfamily protein	2.70806	AT4G33950.1
Phvul.002G122200	CYP707A1	cytochrome P450, family 707, subfamily A, polypeptide 1	2.45657	AT4G19230.1
Phvul.003G078400	CPK21	calcium-dependent protein kinase 21	2.3334	AT4G04720.1
Phvul.001G206700	ATMRP4,EST3,MRP4	multidrug resistance-associated protein 4	2.29748	AT2G47800.1
Phvul.009G082900	ATGPA1,GP ALPHA 1,GPA1	G protein alpha subunit 1	2.16905	AT2G26300.1
Phvul.004G122000	CBF4,DREB1D	C-repeat-binding factor 4	2.16882	AT5G51990.1
Phvul.008G261100	ATPLC2,PLC2	phospholipase C 2	2.12782	AT3G08510.1
Phvul.003G212800	CBF4,DREB1D	C-repeat-binding factor 4	2.11284	AT5G51990.1
Phvul.001G223700	AtGolS2,GolS2	galactinol synthase 2	1.95103	AT1G56600.1
Phvul.002G293700	ATRBOH F,ATRBOHF,RBOH F,RBOHAP108,RBOHF	respiratory burst oxidase protein F	1.88196	AT1G64060.1
Phvul.003G153100	ADAP	ARIA-interacting double AP2 domain protein	1.87017	AT1G16060.1
Phvul.010G117900	ATMYC2,JAI1,JIN1,MYC2,RD22BP1,ZBF1	Basic helix-loop-helix (bHLH) DNA-binding family protein	1.78684	AT1G32640.1
Phvul.003G011600	KAT2,PED1,PKT3	peroxisomal 3-ketoacyl-CoA thiolase 3	1.74827	AT2G33150.1
Phvul.001G052400	ATMYC2,JAI1,JIN1,MYC2,RD22BP1,ZBF1	Basic helix-loop-helix (bHLH) DNA-binding family protein	1.70641	AT1G32640.1
Phvul.001G159200	ATPARP2,PARP2	poly(ADP-ribose) polymerase 2	1.68235	AT2G31320.1
Phvul.001G257500	ATRGS1,RGS1	G-protein coupled receptors;GTPase activators	1.32066	AT3G26090.1
Phvul.003G203800	ATHDA6,AXE1,HDA6,RPD3B,RTS1,SIL1	histone deacetylase 6	1.30622	AT5G63110.1
Phvul.004G133400	ATCLC-C,CLC-C	chloride channel C	1.26875	AT5G49890.1
Phvul.008G176300	SNRK2-8,SNRK2.8,SRK2C	Protein kinase superfamily protein	1.24979	AT1G78290.3
Phvul.001G044800	GCR1	G-protein-coupled receptor 1	1.19017	AT1G48270.1
Phvul.001G031600	SQE1,XF1	FAD/NAD(P)-binding oxidoreductase family protein	1.124	AT1G58440.1
Phvul.002G080100	ATGSTU17,ERD9,GST30,GST30B	Glutathione S-transferase family protein	1.05873	AT1G10370.1
Phvul.010G102650	ABCG40,ATABCG40,ATPDR12,PDR12	pleiotropic drug resistance 12	1.04854	AT1G15520.1
Phvul.002G309100	ABI1,AtABI1	Protein phosphatase 2C family protein	1.02906	AT4G26080.1
Phvul.002G216900	SQE1,XF1	FAD/NAD(P)-binding oxidoreductase family protein	0.999847	AT1G58440.1
Phvul.008G267900	ATSYP61,OSM1,SYP61	syntaxin of plants 61	0.934664	AT1G28490.2
Phvul.007G088800	ABCG25,ATABCG25	ATP-binding casette family G25	0.893148	AT1G71960.1
Phvul.001G187100	HRD	Integrase-type DNA-binding superfamily protein	0.847013	AT2G36450.1
Phvul.003G285700	ATMYC2,JAI1,JIN1,MYC2,RD22BP1,ZBF1	Basic helix-loop-helix (bHLH) DNA-binding family protein	0.795925	AT1G32640.1
Phvul.010G076901	ABCG40,ATABCG40,ATPDR12,PDR12	pleiotropic drug resistance 12	0.729264	AT1G15520.1
Phvul.002G269500		RING/U-box superfamily protein	0.728422	AT1G49230.1
Phvul.008G234400	DRB1,HYL1	dsRNA-binding domain-like superfamily protein	0.709903	AT1G09700.1
Phvul.009G099900	ATPRMT5,PRMT5,SKB1	SHK1 binding protein 1	0.669309	AT4G31120.1
Phvul.003G225800	ATOST1,OST1,P44,SNRK2-6,SNRK2.6,SRK2E	Protein kinase superfamily protein	0.613406	AT4G33950.1
Phvul.004G142900	AGO1	Stabilizer of iron transporter SufD / Polynucleotidyl transferase	0.526687	AT1G48410.1
Phvul.007G011700	ABO1,ELO2	IKI3 family protein	0.518646	AT5G13680.1
Phvul.001G086100	ABH1,ATCBP80,CBP80,ENS	ARM repeat superfamily protein	0.513715	AT2G13540.1
Phvul.009G159200	ATRBOHD,RBOHD	respiratory burst oxidase homologue D	0.410157	AT5G47910.1
Phvul.003G012300	ATOST1,OST1,P44,SNRK2-6,SNRK2.6,SRK2E	Protein kinase superfamily protein	0.396769	AT4G33950.1
Phvul.008G224000	ATPLC2,PLC2	phospholipase C 2	0.391258	AT3G08510.2
Phvul.001G007400	SAD1	Small nuclear ribonucleoprotein family protein	0.334644	AT5G48870.1
Phvul.006G013200	ATHB6,HB6	homeobox protein 6	0.306428	AT2G22430.1
Phvul.010G157400	GLI1,NHO1	Actin-like ATPase superfamily protein	0.214975	AT1G80460.1
Phvul.001G092700	ATGPA1,GP ALPHA 1,GPA1	G protein alpha subunit 1	0.212149	AT2G26300.1
Phvul.002G041200	LEW1	Undecaprenyl pyrophosphate synthetase family protein	0.175934	AT1G11755.1
Phvul.011G131100		choline monooxygenase, putative (CMO-like)	0.157047	AT4G29890.1
Phvul.002G054700	ATHD1,ATHDA19,HD1,HDA1,HDA19,RPD3A	histone deacetylase 1	0.153846	AT4G38130.1
Phvul.009G147700		RING/U-box superfamily protein	0.145664	AT1G49230.1
Phvul.011G214900	ATIPK2BETA,IPK2B,IPK2BETA	inositol polyphosphate kinase 2 beta	0.102474	AT5G61760.1
Phvul.011G216100	ABA3,ACI2,ATABA3,LOS5,SIR3	molybdenum cofactor sulfurase (LOS5) (ABA3)	0.100799	AT1G16540.1
Phvul.008G226000	PIP1;4,PIP1E,TMP-C	plasma membrane intrinsic protein 1;4	0.0957306	AT4G00430.1
Phvul.003G140100		choline monooxygenase, putative (CMO-like)	0.0419849	AT4G29890.1
Phvul.007G206200	ATMYB61,MYB61	myb domain protein 61	0.0385808	AT1G09540.1
Phvul.002G160700	ATRBOH F,ATRBOHF,RBOH F,RBOHAP108,RBOHF	respiratory burst oxidase protein F	0.0383159	AT1G64060.1
Phvul.011G071300	APX1,ATAPX01,ATAPX1,CS1,MEE6	ascorbate peroxidase 1	-0.00731551	AT1G07890.1
Phvul.002G040500	ATHSF3,ATHSFA1B,HSF3,HSFA1B	heat shock factor 3	-0.0593748	AT5G16820.2
Phvul.010G093300	FAR1	FRS (FAR1 Related Sequences) transcription factor family	-0.088148	AT4G15090.1
Phvul.003G103501	ABCG40,ATABCG40,ATPDR12,PDR12	pleiotropic drug resistance 12	-0.099238	AT1G15520.1
Phvul.009G175000	ATHDA6,AXE1,HDA6,RPD3B,RTS1,SIL1	histone deacetylase 6	-0.106042	AT5G63110.1
Phvul.005G100900	ATCBP20,CBP20	CAP-binding protein 20	-0.110125	AT5G44200.2
Phvul.005G011700	FHY3	far-red elongated hypocotyls 3	-0.130064	AT3G22170.2
Phvul.011G017800	GTG2	GPCR-type G protein 2	-0.135662	AT4G27630.2
Phvul.009G036100	DRB1,HYL1	dsRNA-binding domain-like superfamily protein	-0.136224	AT1G09700.1
Phvul.005G076500	ATTPS1,TPS1	trehalose-6-phosphate synthase	-0.137813	AT1G78580.1
Phvul.009G115300	ATHD1,ATHDA19,HD1,HDA1,HDA19,RPD3A	histone deacetylase 1	-0.199298	AT4G38130.1
Phvul.001G054500	ABCG40,ATABCG40,ATPDR12,PDR12	pleiotropic drug resistance 12	-0.222412	AT1G15520.1
Phvul.008G190100	XERICO	RING/U-box superfamily protein	-0.264023	AT2G04240.2
Phvul.003G106301	ATRBOHD,RBOHD	respiratory burst oxidase homologue D	-0.270731	AT5G47910.1
Phvul.006G044400	ATSYP61,OSM1,SYP61	syntaxin of plants 61	-0.286396	AT1G28490.1
Phvul.003G171500	ATAVP3,AtVHP1;1,AVP-3,AVP1	Inorganic H pyrophosphatase family protein	-0.289702	AT1G15690.1
Phvul.001G243300	ATPLC2,PLC2	phospholipase C 2	-0.302842	AT3G08510.1
Phvul.002G196500	SAD1	Small nuclear ribonucleoprotein family protein	-0.336387	AT5G48870.1
Phvul.010G154900	SHN1,WIN1	Integrase-type DNA-binding superfamily protein	-0.383489	AT1G15360.1
Phvul.001G045300	HAB1	homology to ABI1	-0.401224	AT1G72770.3
Phvul.002G261200	ATOST1,OST1,P44,SNRK2-6,SNRK2.6,SRK2E	Protein kinase superfamily protein	-0.405633	AT4G33950.1
Phvul.003G291800	ABF2,AREB1,ATAREB1	abscisic acid responsive elements-binding factor 2	-0.410191	AT1G45249.1
Phvul.003G134200	HAB1	homology to ABI1	-0.443786	AT1G72770.1
Phvul.002G322400	ATGPX3,GPX3	glutathione peroxidase 3	-0.456689	AT2G43350.2
Phvul.002G290400	PIP1;4,PIP1E,TMP-C	plasma membrane intrinsic protein 1;4	-0.459598	AT4G00430.1
Phvul.009G079600	HAB1	homology to ABI1	-0.488639	AT1G72770.3
Phvul.004G102800	SLAH3	SLAC1 homologue 3	-0.513505	AT5G24030.1
Phvul.004G014500	ATFTB,ERA1,WIG	Prenyltransferase family protein	-0.52028	AT5G40280.1
Phvul.002G333100	ATHDG11,EDT1,HDG11	homeodomain GLABROUS 11	-0.52273	AT1G73360.1
Phvul.009G206500	ADAP	ARIA-interacting double AP2 domain protein	-0.52273	AT1G16060.1
Phvul.008G234500	DRB1,HYL1	dsRNA-binding domain-like superfamily protein	-0.524974	AT1G09700.1
Phvul.002G139200	PCK1,PEPCK	phosphoenolpyruvate carboxykinase 1	-0.587272	AT4G37870.1
Phvul.010G112500	PYL9,RCAR1	regulatory component of ABA receptor 1	-0.587811	AT1G01360.1
Phvul.005G183700	ADAP	ARIA-interacting double AP2 domain protein	-0.629889	AT1G16060.1
Phvul.007G236600	KAT2,PED1,PKT3	peroxisomal 3-ketoacyl-CoA thiolase 3	-0.638929	AT2G33150.1
Phvul.008G253600	ADAP	ARIA-interacting double AP2 domain protein	-0.66547	AT1G16060.1
Phvul.003G071300	ATGSTU17,ERD9,GST30,GST30B	Glutathione S-transferase family protein	-0.703043	AT1G10370.1
Phvul.008G000100	FAR1	FRS (FAR1 Related Sequences) transcription factor family	-0.789041	AT4G15090.1
Phvul.007G043200	FAR1	FRS (FAR1 Related Sequences) transcription factor family	-0.80421	AT4G15090.1
Phvul.009G229900	HAB1	homology to ABI1	-0.874334	AT1G72770.1
Phvul.007G009800	DHAR2	dehydroascorbate reductase 2	-0.87632	AT1G75270.1
Phvul.009G065500	ABF2,AREB1,ATAREB1	abscisic acid responsive elements-binding factor 2	-0.99607	AT1G45249.1
Phvul.007G143900	ATMRP4,EST3,MRP4	multidrug resistance-associated protein 4	-1.01393	AT2G47800.1
Phvul.011G209400	ANNAT4	annexin 4	-1.12992	AT2G38750.1
Phvul.008G210000	AAO3,AOdelta,At-AO3,AtAAO3	abscisic aldehyde oxidase 3	-1.2103	AT2G27150.2
Phvul.007G203400	AtGolS2,GolS2	galactinol synthase 2	-1.33712	AT1G56600.1
Phvul.001G221500	ATMYB61,MYB61	myb domain protein 61	-1.3628	AT1G09540.1
Phvul.009G196900	SHN1,WIN1	Integrase-type DNA-binding superfamily protein	-1.37779	AT1G15360.1
Phvul.009G094300	OCP3	overexpressor of cationic peroxidase 3	-1.3944	AT5G11270.1
Phvul.010G082000		choline monooxygenase, putative (CMO-like)	-1.47505	AT4G29890.1
Phvul.001G165800	ABCG40,ATABCG40,ATPDR12,PDR12	pleiotropic drug resistance 12	-1.57067	AT1G15520.1
Phvul.001G165900	ABCG40,ATABCG40,ATPDR12,PDR12	pleiotropic drug resistance 12	-1.68594	AT1G15520.1
Phvul.011G170300	ATTPS1,TPS1	trehalose-6-phosphate synthase	-1.74962	AT1G78580.1
Phvul.006G005100	XERICO	RING/U-box superfamily protein	-1.78551	AT2G04240.1
Phvul.003G165000	SHN1,WIN1	Integrase-type DNA-binding superfamily protein	-1.91089	AT1G15360.1
Phvul.008G173100	ANNAT1,ATOXY5,OXY5	annexin 1	-2.13904	AT1G35720.1
Phvul.001G166400	ABCG40,ATABCG40,ATPDR12,PDR12	pleiotropic drug resistance 12	-2.41509	AT1G15520.1
Phvul.007G218800	APP,ATPARP1,PARP1,PP	poly(ADP-ribose) polymerase	-2.49639	AT4G02390.1
Phvul.001G215300	AtGolS1,GolS1	galactinol synthase 1	-2.57692	AT2G47180.1
Phvul.001G241200	PIP1;4,PIP1E,TMP-C	plasma membrane intrinsic protein 1;4	-2.64768	AT4G00430.1
Phvul.008G106400	PIP1;4,PIP1E,TMP-C	plasma membrane intrinsic protein 1;4	-2.72702	AT4G00430.1
Phvul.001G219000	ATMYB61,MYB61	myb domain protein 61	-2.73416	AT1G09540.1
Phvul.002G275200	ALDH3,ALDH3I1	aldehyde dehydrogenase 3I1	-2.93141	AT4G34240.1
Phvul.003G264600	AHK1,ATHK1,HK1	histidine kinase 1	-3.44185	AT2G17820.1
Phvul.007G265300		ABC-2 type transporter family protein	-3.45345	AT5G06530.2
Phvul.001G166300	ABCG40,ATABCG40,ATPDR12,PDR12	pleiotropic drug resistance 12	-3.57232	AT1G15520.1
Phvul.002G243600	ATTPS1,TPS1	trehalose-6-phosphate synthase	-3.5882	AT1G78580.1
Phvul.003G156600	FAD6,FADC,SFD4	fatty acid desaturase 6	-3.84021	AT4G30950.1
Phvul.009G159300	CLPD,ERD1,SAG15	Clp ATPase	-3.99032	AT5G51070.1
Phvul.008G209900	AAO3,AOdelta,At-AO3,AtAAO3	abscisic aldehyde oxidase 3	-4.24213	AT2G27150.1
Phvul.001G166000	ABCG40,ATABCG40,ATPDR12,PDR12	pleiotropic drug resistance 12	-5.23932	AT1G15520.1
Phvul.006G207300	CP24,LHCB6	light harvesting complex photosystem II subunit 6	-6.64715	AT1G15820.1
Phvul.001G107600	AtMYB60,MYB60	myb domain protein 60	-6.82898	AT1G08810.1
Phvul.001G206550	ATMRP4,EST3,MRP4	multidrug resistance-associated protein 4	-7.52754	AT2G47800.1
Phvul.004G143500	ATHDG11,EDT1,HDG11	homeodomain GLABROUS 11	-7.72287	AT1G73360.1
Phvul.006G197900	SQE1,XF1	FAD/NAD(P)-binding oxidoreductase family protein	-8.91704	AT1G58440.1
Phvul.003G293600	ATOST1,OST1,P44,SNRK2-6,SNRK2.6,SRK2E	Protein kinase superfamily protein	-9.13574	AT4G33950.1
Phvul.010G152500	ABCG40,ATABCG40,ATPDR12,PDR12	pleiotropic drug resistance 12	-9.56294	AT1G15520.1
Phvul.001G198400		ABC-2 type transporter family protein	-10.5881	AT5G06530.2
Phvul.002G207500	CP24,LHCB6	light harvesting complex photosystem II subunit 6	-13.2975	AT1G15820.1

## Sheet: Sensitive comparisons DroughtDB
Gene_ID	Gene name	Gene description	log2FoldChange	Arabidopsis hit id
Phvul.001G166500	ABCG40,ATABCG40,ATPDR12,PDR12	pleiotropic drug resistance 12	9.88592	AT1G15520.1
Phvul.002G107100	AHK1,ATHK1,HK1	histidine kinase 1	7.02257	AT2G17820.1
Phvul.007G211900	ATMYB2,MYB2	myb domain protein 2	6.82583	AT2G47190.1
Phvul.003G285900	PCK1,PEPCK	phosphoenolpyruvate carboxykinase 1	6.63927	AT4G37870.1
Phvul.009G096200	ABCG40,ATABCG40,ATPDR12,PDR12	pleiotropic drug resistance 12	6.02216	AT1G15520.1
Phvul.001G215100	ATMYB2,MYB2	myb domain protein 2	5.83203	AT2G47190.1
Phvul.007G076700	SLAH3	SLAC1 homologue 3	5.49697	AT5G24030.1
Phvul.006G011220	ATMYC2,JAI1,JIN1,MYC2,RD22BP1,ZBF1	Basic helix-loop-helix (bHLH) DNA-binding family protein	4.95392	AT1G32640.1
Phvul.001G165700	ABCG40,ATABCG40,ATPDR12,PDR12	pleiotropic drug resistance 12	4.58467	AT1G15520.1
Phvul.005G173750	ABCG40,ATABCG40,ATPDR12,PDR12	pleiotropic drug resistance 12	4.40484	AT1G15520.1
Phvul.003G278400	CYP707A1	cytochrome P450, family 707, subfamily A, polypeptide 1	4.24958	AT4G19230.1
Phvul.007G222600	HRD	Integrase-type DNA-binding superfamily protein	4.19545	AT2G36450.1
Phvul.005G173600	ABCG40,ATABCG40,ATPDR12,PDR12	pleiotropic drug resistance 12	4.09849	AT1G15520.1
Phvul.009G248400	ATMRP4,EST3,MRP4	multidrug resistance-associated protein 4	4.07854	AT2G47800.1
Phvul.005G173700	ABCG40,ATABCG40,ATPDR12,PDR12	pleiotropic drug resistance 12	3.83002	AT1G15520.1
Phvul.001G054400	ABCG40,ATABCG40,ATPDR12,PDR12	pleiotropic drug resistance 12	3.56715	AT1G15520.1
Phvul.001G026700	STZ,ZAT10	salt tolerance zinc finger	3.4667	AT1G27730.1
Phvul.003G184900	ATRBOH F,ATRBOHF,RBOH F,RBOHAP108,RBOHF	respiratory burst oxidase protein F	3.10774	AT1G64060.1
Phvul.002G260700	ATHB6,HB6	homeobox protein 6	2.85681	AT2G22430.1
Phvul.002G122200	CYP707A1	cytochrome P450, family 707, subfamily A, polypeptide 1	2.70862	AT4G19230.1
Phvul.004G122000	CBF4,DREB1D	C-repeat-binding factor 4	2.52517	AT5G51990.1
Phvul.009G070800	STZ,ZAT10	salt tolerance zinc finger	2.49143	AT1G27730.1
Phvul.003G078400	CPK21	calcium-dependent protein kinase 21	2.38525	AT4G04720.1
Phvul.002G269500		RING/U-box superfamily protein	2.36755	AT1G49230.1
Phvul.002G002200	ATOST1,OST1,P44,SNRK2-6,SNRK2.6,SRK2E	Protein kinase superfamily protein	2.32538	AT4G33950.1
Phvul.003G212800	CBF4,DREB1D	C-repeat-binding factor 4	2.1479	AT5G51990.1
Phvul.009G082900	ATGPA1,GP ALPHA 1,GPA1	G protein alpha subunit 1	2.01178	AT2G26300.1
Phvul.004G133400	ATCLC-C,CLC-C	chloride channel C	1.81079	AT5G49890.1
Phvul.011G131100		choline monooxygenase, putative (CMO-like)	1.74015	AT4G29890.1
Phvul.003G153100	ADAP	ARIA-interacting double AP2 domain protein	1.65031	AT1G16060.1
Phvul.002G293700	ATRBOH F,ATRBOHF,RBOH F,RBOHAP108,RBOHF	respiratory burst oxidase protein F	1.6133	AT1G64060.1
Phvul.001G223700	AtGolS2,GolS2	galactinol synthase 2	1.60908	AT1G56600.1
Phvul.001G044800	GCR1	G-protein-coupled receptor 1	1.48883	AT1G48270.1
Phvul.002G309100	ABI1,AtABI1	Protein phosphatase 2C family protein	1.48239	AT4G26080.1
Phvul.001G159200	ATPARP2,PARP2	poly(ADP-ribose) polymerase 2	1.46329	AT2G31320.1
Phvul.008G261100	ATPLC2,PLC2	phospholipase C 2	1.42445	AT3G08510.1
Phvul.010G117900	ATMYC2,JAI1,JIN1,MYC2,RD22BP1,ZBF1	Basic helix-loop-helix (bHLH) DNA-binding family protein	1.40349	AT1G32640.1
Phvul.003G203800	ATHDA6,AXE1,HDA6,RPD3B,RTS1,SIL1	histone deacetylase 6	1.25953	AT5G63110.1
Phvul.003G011600	KAT2,PED1,PKT3	peroxisomal 3-ketoacyl-CoA thiolase 3	1.2347	AT2G33150.1
Phvul.008G176300	SNRK2-8,SNRK2.8,SRK2C	Protein kinase superfamily protein	1.21989	AT1G78290.3
Phvul.001G052400	ATMYC2,JAI1,JIN1,MYC2,RD22BP1,ZBF1	Basic helix-loop-helix (bHLH) DNA-binding family protein	1.21324	AT1G32640.1
Phvul.001G257500	ATRGS1,RGS1	G-protein coupled receptors;GTPase activators	1.09391	AT3G26090.1
Phvul.010G102650	ABCG40,ATABCG40,ATPDR12,PDR12	pleiotropic drug resistance 12	1.08275	AT1G15520.1
Phvul.001G206700	ATMRP4,EST3,MRP4	multidrug resistance-associated protein 4	0.998576	AT2G47800.1
Phvul.008G267900	ATSYP61,OSM1,SYP61	syntaxin of plants 61	0.926099	AT1G28490.2
Phvul.002G333100	ATHDG11,EDT1,HDG11	homeodomain GLABROUS 11	0.887559	AT1G73360.1
Phvul.011G214900	ATIPK2BETA,IPK2B,IPK2BETA	inositol polyphosphate kinase 2 beta	0.780015	AT5G61760.1
Phvul.007G088800	ABCG25,ATABCG25	ATP-binding casette family G25	0.777779	AT1G71960.1
Phvul.009G147700		RING/U-box superfamily protein	0.751974	AT1G49230.1
Phvul.003G225800	ATOST1,OST1,P44,SNRK2-6,SNRK2.6,SRK2E	Protein kinase superfamily protein	0.722253	AT4G33950.1
Phvul.001G243300	ATPLC2,PLC2	phospholipase C 2	0.681076	AT3G08510.1
Phvul.001G054500	ABCG40,ATABCG40,ATPDR12,PDR12	pleiotropic drug resistance 12	0.644056	AT1G15520.1
Phvul.010G076901	ABCG40,ATABCG40,ATPDR12,PDR12	pleiotropic drug resistance 12	0.631996	AT1G15520.1
Phvul.007G011700	ABO1,ELO2	IKI3 family protein	0.618762	AT5G13680.1
Phvul.002G216900	SQE1,XF1	FAD/NAD(P)-binding oxidoreductase family protein	0.614961	AT1G58440.1
Phvul.001G086100	ABH1,ATCBP80,CBP80,ENS	ARM repeat superfamily protein	0.522215	AT2G13540.1
Phvul.009G099900	ATPRMT5,PRMT5,SKB1	SHK1 binding protein 1	0.51499	AT4G31120.1
Phvul.008G234400	DRB1,HYL1	dsRNA-binding domain-like superfamily protein	0.476427	AT1G09700.1
Phvul.001G187100	HRD	Integrase-type DNA-binding superfamily protein	0.44356	AT2G36450.1
Phvul.011G216100	ABA3,ACI2,ATABA3,LOS5,SIR3	molybdenum cofactor sulfurase (LOS5) (ABA3)	0.432205	AT1G16540.1
Phvul.011G071300	APX1,ATAPX01,ATAPX1,CS1,MEE6	ascorbate peroxidase 1	0.427338	AT1G07890.1
Phvul.004G142900	AGO1	Stabilizer of iron transporter SufD / Polynucleotidyl transferase	0.42414	AT1G48410.1
Phvul.009G159200	ATRBOHD,RBOHD	respiratory burst oxidase homologue D	0.387124	AT5G47910.1
Phvul.002G139200	PCK1,PEPCK	phosphoenolpyruvate carboxykinase 1	0.367074	AT4G37870.1
Phvul.003G106301	ATRBOHD,RBOHD	respiratory burst oxidase homologue D	0.359411	AT5G47910.1
Phvul.008G224000	ATPLC2,PLC2	phospholipase C 2	0.351482	AT3G08510.2
Phvul.008G226000	PIP1;4,PIP1E,TMP-C	plasma membrane intrinsic protein 1;4	0.317776	AT4G00430.1
Phvul.003G012300	ATOST1,OST1,P44,SNRK2-6,SNRK2.6,SRK2E	Protein kinase superfamily protein	0.286379	AT4G33950.1
Phvul.010G157400	GLI1,NHO1	Actin-like ATPase superfamily protein	0.221008	AT1G80460.1
Phvul.002G041200	LEW1	Undecaprenyl pyrophosphate synthetase family protein	0.217364	AT1G11755.1
Phvul.001G092700	ATGPA1,GP ALPHA 1,GPA1	G protein alpha subunit 1	0.215324	AT2G26300.1
Phvul.002G054700	ATHD1,ATHDA19,HD1,HDA1,HDA19,RPD3A	histone deacetylase 1	0.207383	AT4G38130.1
Phvul.011G017800	GTG2	GPCR-type G protein 2	0.202252	AT4G27630.2
Phvul.007G236600	KAT2,PED1,PKT3	peroxisomal 3-ketoacyl-CoA thiolase 3	0.191831	AT2G33150.1
Phvul.009G196900	SHN1,WIN1	Integrase-type DNA-binding superfamily protein	0.144172	AT1G15360.1
Phvul.003G140100		choline monooxygenase, putative (CMO-like)	0.140087	AT4G29890.1
Phvul.001G007400	SAD1	Small nuclear ribonucleoprotein family protein	0.12665	AT5G48870.1
Phvul.008G190100	XERICO	RING/U-box superfamily protein	0.104978	AT2G04240.2
Phvul.010G093300	FAR1	FRS (FAR1 Related Sequences) transcription factor family	0.081762	AT4G15090.1
Phvul.003G171500	ATAVP3,AtVHP1;1,AVP-3,AVP1	Inorganic H pyrophosphatase family protein	-0.0175592	AT1G15690.1
Phvul.002G160700	ATRBOH F,ATRBOHF,RBOH F,RBOHAP108,RBOHF	respiratory burst oxidase protein F	-0.0197467	AT1G64060.1
Phvul.002G040500	ATHSF3,ATHSFA1B,HSF3,HSFA1B	heat shock factor 3	-0.0409201	AT5G16820.2
Phvul.004G014500	ATFTB,ERA1,WIG	Prenyltransferase family protein	-0.0410097	AT5G40280.1
Phvul.009G036100	DRB1,HYL1	dsRNA-binding domain-like superfamily protein	-0.0535207	AT1G09700.1
Phvul.002G322400	ATGPX3,GPX3	glutathione peroxidase 3	-0.0634815	AT2G43350.2
Phvul.010G082000		choline monooxygenase, putative (CMO-like)	-0.0717343	AT4G29890.1
Phvul.009G175000	ATHDA6,AXE1,HDA6,RPD3B,RTS1,SIL1	histone deacetylase 6	-0.093242	AT5G63110.1
Phvul.002G080100	ATGSTU17,ERD9,GST30,GST30B	Glutathione S-transferase family protein	-0.111378	AT1G10370.1
Phvul.003G291800	ABF2,AREB1,ATAREB1	abscisic acid responsive elements-binding factor 2	-0.13677	AT1G45249.1
Phvul.005G011700	FHY3	far-red elongated hypocotyls 3	-0.15943	AT3G22170.2
Phvul.003G103501	ABCG40,ATABCG40,ATPDR12,PDR12	pleiotropic drug resistance 12	-0.169456	AT1G15520.1
Phvul.009G115300	ATHD1,ATHDA19,HD1,HDA1,HDA19,RPD3A	histone deacetylase 1	-0.189242	AT4G38130.1
Phvul.002G196500	SAD1	Small nuclear ribonucleoprotein family protein	-0.202625	AT5G48870.1
Phvul.005G076500	ATTPS1,TPS1	trehalose-6-phosphate synthase	-0.218617	AT1G78580.1
Phvul.005G100900	ATCBP20,CBP20	CAP-binding protein 20	-0.250609	AT5G44200.2
Phvul.006G044400	ATSYP61,OSM1,SYP61	syntaxin of plants 61	-0.264325	AT1G28490.1
Phvul.003G285700	ATMYC2,JAI1,JIN1,MYC2,RD22BP1,ZBF1	Basic helix-loop-helix (bHLH) DNA-binding family protein	-0.295899	AT1G32640.1
Phvul.001G031600	SQE1,XF1	FAD/NAD(P)-binding oxidoreductase family protein	-0.303961	AT1G58440.1
Phvul.010G154900	SHN1,WIN1	Integrase-type DNA-binding superfamily protein	-0.328728	AT1G15360.1
Phvul.002G261200	ATOST1,OST1,P44,SNRK2-6,SNRK2.6,SRK2E	Protein kinase superfamily protein	-0.341014	AT4G33950.1
Phvul.001G045300	HAB1	homology to ABI1	-0.362035	AT1G72770.3
Phvul.008G253600	ADAP	ARIA-interacting double AP2 domain protein	-0.48065	AT1G16060.1
Phvul.008G234500	DRB1,HYL1	dsRNA-binding domain-like superfamily protein	-0.488594	AT1G09700.1
Phvul.009G079600	HAB1	homology to ABI1	-0.524921	AT1G72770.3
Phvul.003G134200	HAB1	homology to ABI1	-0.526647	AT1G72770.1
Phvul.007G206200	ATMYB61,MYB61	myb domain protein 61	-0.589173	AT1G09540.1
Phvul.007G143900	ATMRP4,EST3,MRP4	multidrug resistance-associated protein 4	-0.63639	AT2G47800.1
Phvul.008G000100	FAR1	FRS (FAR1 Related Sequences) transcription factor family	-0.665734	AT4G15090.1
Phvul.009G065500	ABF2,AREB1,ATAREB1	abscisic acid responsive elements-binding factor 2	-0.683467	AT1G45249.1
Phvul.007G043200	FAR1	FRS (FAR1 Related Sequences) transcription factor family	-0.691257	AT4G15090.1
Phvul.010G112500	PYL9,RCAR1	regulatory component of ABA receptor 1	-0.712314	AT1G01360.1
Phvul.006G005100	XERICO	RING/U-box superfamily protein	-0.720396	AT2G04240.1
Phvul.009G094300	OCP3	overexpressor of cationic peroxidase 3	-0.923308	AT5G11270.1
Phvul.009G229900	HAB1	homology to ABI1	-0.953259	AT1G72770.1
Phvul.006G013200	ATHB6,HB6	homeobox protein 6	-0.962926	AT2G22430.1
Phvul.001G221500	ATMYB61,MYB61	myb domain protein 61	-1.06486	AT1G09540.1
Phvul.007G009800	DHAR2	dehydroascorbate reductase 2	-1.12515	AT1G75270.1
Phvul.011G209400	ANNAT4	annexin 4	-1.13309	AT2G38750.1
Phvul.004G102800	SLAH3	SLAC1 homologue 3	-1.26404	AT5G24030.1
Phvul.003G071300	ATGSTU17,ERD9,GST30,GST30B	Glutathione S-transferase family protein	-1.26833	AT1G10370.1
Phvul.005G183700	ADAP	ARIA-interacting double AP2 domain protein	-1.31247	AT1G16060.1
Phvul.003G165000	SHN1,WIN1	Integrase-type DNA-binding superfamily protein	-1.33758	AT1G15360.1
Phvul.008G210000	AAO3,AOdelta,At-AO3,AtAAO3	abscisic aldehyde oxidase 3	-1.41083	AT2G27150.2
Phvul.001G241200	PIP1;4,PIP1E,TMP-C	plasma membrane intrinsic protein 1;4	-1.44465	AT4G00430.1
Phvul.007G203400	AtGolS2,GolS2	galactinol synthase 2	-1.80218	AT1G56600.1
Phvul.002G290400	PIP1;4,PIP1E,TMP-C	plasma membrane intrinsic protein 1;4	-1.91179	AT4G00430.1
Phvul.008G106400	PIP1;4,PIP1E,TMP-C	plasma membrane intrinsic protein 1;4	-1.97808	AT4G00430.1
Phvul.001G165800	ABCG40,ATABCG40,ATPDR12,PDR12	pleiotropic drug resistance 12	-1.99867	AT1G15520.1
Phvul.008G173100	ANNAT1,ATOXY5,OXY5	annexin 1	-2.27798	AT1G35720.1
Phvul.011G170300	ATTPS1,TPS1	trehalose-6-phosphate synthase	-2.6204	AT1G78580.1
Phvul.003G264600	AHK1,ATHK1,HK1	histidine kinase 1	-2.70506	AT2G17820.1
Phvul.007G218800	APP,ATPARP1,PARP1,PP	poly(ADP-ribose) polymerase	-2.75007	AT4G02390.1
Phvul.001G219000	ATMYB61,MYB61	myb domain protein 61	-2.85429	AT1G09540.1
Phvul.002G275200	ALDH3,ALDH3I1	aldehyde dehydrogenase 3I1	-2.91147	AT4G34240.1
Phvul.009G159300	CLPD,ERD1,SAG15	Clp ATPase	-2.96845	AT5G51070.1
Phvul.007G265300		ABC-2 type transporter family protein	-3.0082	AT5G06530.2
Phvul.002G243600	ATTPS1,TPS1	trehalose-6-phosphate synthase	-3.28056	AT1G78580.1
Phvul.001G165900	ABCG40,ATABCG40,ATPDR12,PDR12	pleiotropic drug resistance 12	-3.56701	AT1G15520.1
Phvul.001G215300	AtGolS1,GolS1	galactinol synthase 1	-3.76225	AT2G47180.1
Phvul.008G209900	AAO3,AOdelta,At-AO3,AtAAO3	abscisic aldehyde oxidase 3	-3.81135	AT2G27150.1
Phvul.003G156600	FAD6,FADC,SFD4	fatty acid desaturase 6	-3.90212	AT4G30950.1
Phvul.001G166400	ABCG40,ATABCG40,ATPDR12,PDR12	pleiotropic drug resistance 12	-4.04437	AT1G15520.1
Phvul.001G166300	ABCG40,ATABCG40,ATPDR12,PDR12	pleiotropic drug resistance 12	-4.90689	AT1G15520.1
Phvul.001G107600	AtMYB60,MYB60	myb domain protein 60	-6.36859	AT1G08810.1
Phvul.001G166000	ABCG40,ATABCG40,ATPDR12,PDR12	pleiotropic drug resistance 12	-6.53196	AT1G15520.1
Phvul.006G207300	CP24,LHCB6	light harvesting complex photosystem II subunit 6	-6.82821	AT1G15820.1
Phvul.001G206550	ATMRP4,EST3,MRP4	multidrug resistance-associated protein 4	-7.23383	AT2G47800.1
Phvul.003G293600	ATOST1,OST1,P44,SNRK2-6,SNRK2.6,SRK2E	Protein kinase superfamily protein	-7.73203	AT4G33950.1
Phvul.004G143500	ATHDG11,EDT1,HDG11	homeodomain GLABROUS 11	-7.78273	AT1G73360.1
Phvul.010G152500	ABCG40,ATABCG40,ATPDR12,PDR12	pleiotropic drug resistance 12	-9.4703	AT1G15520.1
Phvul.006G197900	SQE1,XF1	FAD/NAD(P)-binding oxidoreductase family protein	-10.2413	AT1G58440.1
Phvul.001G198400		ABC-2 type transporter family protein	-10.7988	AT5G06530.2
Phvul.002G207500	CP24,LHCB6	light harvesting complex photosystem II subunit 6	-13.2616	AT1G15820.1
