# Supplementary material for: Comparative Transcriptome Analysis of Tolerant and Sensitive Genotypes of Common Bean (Phaseolus vulgaris L.) in Response to Terminal Drought Stress
Source: Plants (Basel). 2023 Jan 3;12(1):210. doi: 10.3390/plants12010210 (PMC9824821; doi:10.3390/plants12010210)
Supplement: Supplementary file 1 [file plants-12-00210-s001.zip › Supplementary Table S5.xlsx]

## Sheet: TF tolerant
Gene_ID	log2FoldChange	TF_family	TF_name
Phvul.002G075900	10.2154	C2H2	C2H2 family protein
Phvul.011G115230	10.0866	MYB	myb domain protein 79
Phvul.010G115500	9.49596	MYB	myb domain protein 111
Phvul.009G145800	9.05234	bHLH	beta HLH protein 93
Phvul.003G232300	8.98011	MYB	myb domain protein 84
Phvul.008G023800	8.37198	bZIP	basic leucine-zipper 42
Phvul.002G007500	8.06528	bHLH	bHLH family protein
Phvul.001G084000	7.95792	ERF	ERF family protein
Phvul.004G064700	7.75599	LBD	LOB domain-containing protein 41
Phvul.005G080400	7.55099	WRKY	WRKY DNA-binding protein 70
Phvul.008G184800	7.5235	bHLH	beta HLH protein 93
Phvul.011G109700	7.38498	MYB	myb domain protein 14
Phvul.005G112500	7.37622	bHLH	bHLH family protein
Phvul.005G131300	7.22697	MYB	myb domain protein 36
Phvul.009G014100	7.21425	DBB	salt tolerance homolog2
Phvul.008G212100	7.18448	TALE	KNOX/ELK homeobox transcription factor
Phvul.004G156700	6.97487	NAC	NAC domain containing protein 58
Phvul.002G228400	6.94096	HSF	heat shock transcription factor B2A
Phvul.007G193300	6.88045	ERF	ethylene response factor 1
Phvul.001G170701	6.84119	C2H2	C2H2 family protein
Phvul.007G280700	6.75014	bHLH	bHLH family protein
Phvul.001G159400	6.74009	LBD	lateral organ boundaries-domain 29
Phvul.009G123300	6.73875	ERF	ERF family protein
Phvul.002G008800	6.69097	MYB	myb domain protein 84
Phvul.003G231000	6.64893	bHLH	bHLH family protein
Phvul.011G109600	6.61566	MYB	myb domain protein 15
Phvul.009G225000	6.55046	ERF	ERF family protein
Phvul.002G064100	6.53789	TALE	KNOTTED1-like homeobox gene 6
Phvul.007G165100	6.27648	NF-YB	nuclear factor Y, subunit B5
Phvul.008G005500	6.20197	LBD	LOB domain-containing protein 41
Phvul.007G195900	6.17326	NF-YB	nuclear factor Y, subunit B4
Phvul.010G050800	6.0841	ERF	ethylene-responsive element binding factor 13
Phvul.007G193400	6.04625	ERF	ERF family protein
Phvul.007G181900	5.97839	bHLH	bHLH family protein
Phvul.007G195000	5.94796	LBD	lateral organ boundaries-domain 29
Phvul.006G105200	5.94058	MYB	myb domain protein 15
Phvul.007G231800	5.90719	MYB	myb domain protein 79
Phvul.009G075000	5.8852	MYB	myb domain protein 84
Phvul.007G147600	5.84337	MYB	MYB family protein
Phvul.003G148200	5.82839	MYB	myb domain protein 36
Phvul.009G176750	5.76571	TALE	KNOTTED1-like homeobox gene 6
Phvul.007G211900	5.76166	MYB	myb domain protein 2
Phvul.009G033800	5.74331	bHLH	bHLH family protein
Phvul.003G243350	5.72554	bHLH	bHLH family protein
Phvul.005G080300	5.71165	WRKY	WRKY DNA-binding protein 70
Phvul.009G187500	5.68916	ZF-HD	mini zinc finger
Phvul.007G193700	5.68457	ERF	ethylene response factor 1
Phvul.004G068900	5.65713	ERF	ERF family protein
Phvul.008G052001	5.64986	AP2	AP2 family protein
Phvul.002G240900	5.64475	WRKY	WRKY DNA-binding protein 65
Phvul.003G248500	5.61539	Dof	OBF binding protein 1
Phvul.005G094600	5.61028	G2-like	G2-like family protein
Phvul.005G060000	5.57596	MYB	myb domain protein 63
Phvul.009G189700	5.56962	WRKY	WRKY DNA-binding protein 72
Phvul.011G105600	5.56938	MYB_related	MYB_related family protein
Phvul.011G134300	5.51474	bHLH	bHLH family protein
Phvul.007G108500	5.5051	MYB	myb domain protein 15
Phvul.007G195100	5.50071	LBD	lateral organ boundaries-domain 16
Phvul.005G087400	5.49866	MYB	MYB-like 102
Phvul.007G272800	5.47197	ERF	ERF family protein
Phvul.005G132700	5.45445	TALE	BEL1-like homeodomain 8
Phvul.001G031200	5.35601	AP2	AP2 family protein
Phvul.005G130100	5.34162	C2H2	C2H2 family protein
Phvul.009G018700	5.32645	bZIP	ABA-responsive element binding protein 3
Phvul.004G144900	5.29912	MYB	myb domain protein 52
Phvul.002G238400	5.28183	Dof	Dof family protein
Phvul.005G044600	5.28182	NAC	NAC family protein
Phvul.010G050500	5.25832	ERF	ethylene-responsive element binding factor 13
Phvul.003G182700	5.25656	MIKC_MADS	AGAMOUS-like 8
Phvul.006G120800	5.25417	MYB	myb domain protein 78
Phvul.002G177100	5.21156	ARR-B	response regulator 11
Phvul.008G043000	5.20925	WRKY	WRKY DNA-binding protein 72
Phvul.001G215100	5.17669	MYB	myb domain protein 2
Phvul.008G050901	5.16565	bHLH	bHLH family protein
Phvul.009G251600	5.14566	ERF	ethylene-responsive element binding protein
Phvul.011G041200	5.13763	SRS	SHI-related sequence3
Phvul.006G114800	5.13652	MYB	myb domain protein 5
Phvul.007G158900	5.07679	C2H2	C2H2 family protein
Phvul.001G131000	5.04977	HSF	heat shock transcription factor B3
Phvul.005G080200	5.04552	WRKY	WRKY DNA-binding protein 70
Phvul.010G129400	4.98677	GRAS	GRAS family protein
Phvul.002G160100	4.96931	WRKY	WRKY DNA-binding protein 27
Phvul.001G032150	4.94643	HD-ZIP	HD-ZIP family protein
Phvul.009G133700	4.93273	MYB	myb domain protein 52
Phvul.002G256900	4.8159	C2H2	C2H2 family protein
Phvul.002G089700	4.77433	WRKY	WRKY DNA-binding protein 72
Phvul.006G114700	4.71967	LBD	LOB domain-containing protein 11
Phvul.011G058600	4.71664	C2H2	WIP domain protein 5
Phvul.001G126400	4.71358	bHLH	bHLH family protein
Phvul.004G053300	4.69395	bZIP	ABA-responsive element binding protein 3
Phvul.007G222800	4.65036	Trihelix	Trihelix family protein
Phvul.009G089000	4.64536	C2H2	C2H2 family protein
Phvul.011G084500	4.61864	MYB	myb domain protein 36
Phvul.002G009200	4.55403	bZIP	basic leucine-zipper 6
Phvul.004G081200	4.54428	ERF	related to AP2 11
Phvul.001G170800	4.52944	C2H2	C2H2 family protein
Phvul.008G043500	4.48798	AP2	AP2 family protein
Phvul.004G076900	4.46555	NAC	Arabidopsis NAC domain containing protein 87
Phvul.003G144500	4.45039	AP2	AINTEGUMENTA-like 5
Phvul.001G099700	4.44352	ERF	ERF family protein
Phvul.001G046500	4.43731	C2H2	C2H2 family protein
Phvul.006G179700	4.42693	ERF	ERF family protein
Phvul.009G004300	4.40545	SRS	Lateral root primordium (LRP) protein-related
Phvul.011G109400	4.36704	MYB	myb domain protein 15
Phvul.007G128000	4.36564	ERF	ERF family protein
Phvul.007G278200	4.35174	HSF	heat shock transcription factor A6B
Phvul.007G201400	4.30557	TALE	KNOTTED-like from Arabidopsis thaliana 2
Phvul.007G127800	4.3024	ERF	ethylene response factor 1
Phvul.006G183200	4.29416	ERF	ERF domain protein 12
Phvul.008G249100	4.28319	LBD	LOB domain-containing protein 13
Phvul.011G086200	4.27693	bHLH	FER-like regulator of iron uptake
Phvul.002G146400	4.27151	AP2	AINTEGUMENTA-like 6
Phvul.002G009100	4.2695	AP2	AP2 family protein
Phvul.006G183100	4.22115	ERF	erf domain protein 9
Phvul.002G237600	4.22052	bZIP	basic leucine-zipper 44
Phvul.009G012200	4.17534	WOX	WUSCHEL related homeobox 13
Phvul.004G028300	4.1628	NAC	NAC domain containing protein 94
Phvul.007G044500	4.15208	C2H2	salt tolerance zinc finger
Phvul.001G160200	4.14419	ERF	ethylene response factor 1
Phvul.L010143	4.14301	C2H2	C2H2 family protein
Phvul.003G036400	4.13676	MYB	myb domain protein 92
Phvul.005G181300	4.13569	bHLH	bHLH family protein
Phvul.006G130622	4.12646	LBD	LOB domain-containing protein 4
Phvul.001G245800	4.09188	LBD	LBD family protein
Phvul.002G027200	4.06104	HD-ZIP	homeobox protein 40
Phvul.007G069200	4.03528	MYB	myb domain protein 45
Phvul.007G222600	3.99825	ERF	ERF family protein
Phvul.002G253900	3.98974	EIL	EIL family protein
Phvul.009G235700	3.97477	bHLH	bHLH family protein
Phvul.009G084400	3.97287	ERF	ERF family protein
Phvul.002G021200	3.9451	LBD	ASYMMETRIC LEAVES 2-like 1
Phvul.008G226100	3.89186	WOX	WUSCHEL related homeobox 5
Phvul.007G191300	3.88779	GRAS	GRAS family protein
Phvul.007G061800	3.88578	HSF	heat shock transcription factor A6B
Phvul.007G273400	3.88098	MYB	myb domain protein 15
Phvul.007G104900	3.87341	Trihelix	Trihelix family protein
Phvul.008G014600	3.87231	C2H2	C2H2 family protein
Phvul.002G040900	3.87199	MYB	myb domain protein 9
Phvul.011G019200	3.85794	MYB	myb domain protein 9
Phvul.005G026300	3.84246	SRS	Lateral root primordium (LRP) protein-related
Phvul.009G031200	3.83164	MYB	myb domain protein 93
Phvul.008G046400	3.8035	ERF	ethylene-responsive element binding factor 13
Phvul.006G025400	3.79146	G2-like	G2-like family protein
Phvul.003G292400	3.78058	ERF	redox responsive transcription factor 1
Phvul.011G058000	3.77952	AP2	AP2 family protein
Phvul.001G228600	3.75961	M-type_MADS	AGAMOUS-like 80
Phvul.002G264300	3.75635	NF-YB	nuclear factor Y, subunit B3
Phvul.011G162900	3.74377	ERF	ethylene responsive element binding factor 4
Phvul.005G059000	3.73173	NAC	NAC domain containing protein 42
Phvul.001G160100	3.72922	ERF	ERF family protein
Phvul.002G237300	3.72624	ERF	related to AP2 11
Phvul.011G109900	3.72242	MYB_related	myb domain protein 14
Phvul.003G135400	3.72173	HSF	heat shock transcription factor A2
Phvul.010G000200	3.70836	Trihelix	Trihelix family protein
Phvul.002G226100	3.70105	Dof	OBF binding protein 4
Phvul.003G192000	3.66274	WRKY	WRKY DNA-binding protein 72
Phvul.002G019100	3.63777	HSF	heat shock factor 4
Phvul.009G233900	3.56642	WRKY	WRKY DNA-binding protein 11
Phvul.008G107000	3.56515	MYB	MYB family protein
Phvul.001G161000	3.56447	MYB	myb domain protein 15
Phvul.001G187000	3.55071	Trihelix	Trihelix family protein
Phvul.010G050700	3.54465	ERF	ethylene-responsive element binding factor 13
Phvul.002G017600	3.53803	bHLH	bHLH family protein
Phvul.009G060900	3.52665	bZIP	basic leucine-zipper 44
Phvul.007G019900	3.50602	G2-like	G2-like family protein
Phvul.004G045800	3.5005	bZIP	basic leucine-zipper 42
Phvul.001G187500	3.49643	GRF	growth-regulating factor 4
Phvul.009G152800	3.48958	NAC	NAC family protein
Phvul.006G064800	3.48303	C2H2	C2H2 family protein
Phvul.001G224900	3.44875	TALE	KNOTTED1-like homeobox gene 6
Phvul.002G153900	3.4302	ERF	ERF family protein
Phvul.001G026700	3.42821	C2H2	salt tolerance zinc finger
Phvul.007G193800	3.4075	ERF	ethylene response factor 1
Phvul.006G074600	3.39441	WRKY	WRKY DNA-binding protein 33
Phvul.009G175200	3.38169	LBD	LBD family protein
Phvul.007G092000	3.37834	LBD	LOB domain-containing protein 1
Phvul.009G062700	3.37588	MYB	myb domain protein 77
Phvul.011G153000	3.36784	bHLH	bHLH family protein
Phvul.010G096400	3.36437	MYB	myb domain protein 17
Phvul.003G266100	3.36175	bZIP	basic region/leucine zipper motif 27
Phvul.010G120850	3.35843	NAC	NAC transcription factor-like 9
Phvul.001G213600	3.35673	WRKY	WRKY DNA-binding protein 69
Phvul.003G069000	3.34802	AP2	AP2 family protein
Phvul.007G255500	3.32658	C2H2	C2H2 family protein
Phvul.009G077300	3.32271	MYB_related	MYB_related family protein
Phvul.003G139500	3.31178	WRKY	WRKY DNA-binding protein 11
Phvul.001G011800	3.31026	bZIP	basic leucine-zipper 44
Phvul.009G101900	3.29443	WRKY	WRKY DNA-binding protein 11
Phvul.006G011220	3.28708	bHLH	bHLH family protein
Phvul.001G008200	3.28508	ARF	ARF family protein
Phvul.002G021400	3.27903	G2-like	G2-like family protein
Phvul.003G036000	3.27268	CO-like	B-box type zinc finger protein with CCT domain
Phvul.005G181800	3.25943	WRKY	WRKY DNA-binding protein 40
Phvul.006G101700	3.24573	bZIP	bZIP family protein
Phvul.001G062100	3.24135	Dof	Dof family protein
Phvul.001G044500	3.22931	ERF	ERF family protein
Phvul.002G260700	3.21984	HD-ZIP	homeobox protein 6
Phvul.004G092100	3.21786	ERF	ERF family protein
Phvul.004G116500	3.21349	MYB	myb domain protein 45
Phvul.009G073800	3.20808	bZIP	basic leucine-zipper 5
Phvul.006G139401	3.19848	NF-YB	nuclear factor Y, subunit B3
Phvul.002G266400	3.18809	WRKY	WRKY DNA-binding protein 13
Phvul.007G272900	3.18292	ERF	ERF family protein
Phvul.010G062500	3.17383	WRKY	WRKY DNA-binding protein 33
Phvul.006G093900	3.17125	bHLH	bHLH family protein
Phvul.011G125300	3.1626	C3H	C3H family protein
Phvul.003G086800	3.15372	NF-YB	nuclear factor Y, subunit B3
Phvul.009G070800	3.15199	C2H2	salt tolerance zinc finger
Phvul.010G084900	3.14848	LBD	LOB domain-containing protein 31
Phvul.010G115600	3.1413	Dof	Dof family protein
Phvul.008G019600	3.11424	ERF	related to AP2 6l
Phvul.001G088200	3.11397	WRKY	WRKY DNA-binding protein 75
Phvul.003G233200	3.10821	bZIP	basic leucine-zipper 5
Phvul.001G251100	3.07268	EIL	EIL family protein
Phvul.001G019200	3.06946	MYB	myb domain protein 73
Phvul.001G179400	3.06937	MYB	myb domain protein 68
Phvul.007G193900	3.05536	ERF	ERF family protein
Phvul.005G089000	3.02982	bHLH	bHLH family protein
Phvul.003G231200	3.0109	bHLH	bHLH family protein
Phvul.007G273000	3.00937	ERF	ethylene response factor 1
Phvul.009G161000	2.98753	ERF	ERF family protein
Phvul.004G105800	2.97403	WRKY	WRKY DNA-binding protein 27
Phvul.003G246700	2.96538	LBD	ASYMMETRIC LEAVES 2-like 1
Phvul.009G056800	2.95809	C2H2	C2H2-like zinc finger protein
Phvul.007G159000	2.95443	C2H2	C2H2 family protein
Phvul.005G170600	2.94479	ERF	ERF family protein
Phvul.L002044	2.94178	GRAS	GRAS family protein
Phvul.002G022000	2.93856	Dof	Dof family protein
Phvul.003G138200	2.92953	HD-ZIP	homeobox protein 2
Phvul.002G275000	2.92912	NAC	NAC family protein
Phvul.011G093300	2.89034	C2H2	WIP domain protein 3
Phvul.010G054000	2.88462	ERF	ERF family protein
Phvul.001G258000	2.87194	ARR-B	response regulator 11
Phvul.007G187500	2.856	bHLH	bHLH family protein
Phvul.009G075300	2.85392	HD-ZIP	homeobox from Arabidopsis thaliana
Phvul.001G252500	2.83796	C2H2	C2H2 family protein
Phvul.006G090800	2.82699	C2H2	C2H2-like zinc finger protein
Phvul.005G154500	2.81466	GRAS	GRAS family protein
Phvul.009G137500	2.79257	WRKY	WRKY family protein
Phvul.009G183300	2.79175	MYB_related	MYB_related family protein
Phvul.001G009700	2.78615	DBB	salt tolerance homolog2
Phvul.001G023600	2.7763	WOX	WUSCHEL related homeobox 4
Phvul.006G047300	2.75935	WRKY	WRKY family protein
Phvul.008G165200	2.75797	GRAS	GRAS family protein
Phvul.005G124800	2.7489	C2H2	WIP domain protein 3
Phvul.010G159500	2.74381	ERF	ERF family protein
Phvul.L006743	2.73718	GRAS	GRAS family protein
Phvul.004G156154	2.73307	MYB	myb domain protein 62
Phvul.011G017700	2.72918	GRF	growth-regulating factor 5
Phvul.007G223401	2.70849	HSF	heat shock transcription factor A3
Phvul.002G297100	2.69008	WRKY	WRKY family protein
Phvul.007G114300	2.69003	ZF-HD	homeobox protein 21
Phvul.003G135200	2.68194	HSF	heat shock transcription factor A2
Phvul.007G192100	2.66802	NAC	NAC domain containing protein 74
Phvul.010G130200	2.65608	AP2	AP2 family protein
Phvul.009G189200	2.65554	bHLH	BANQUO 3
Phvul.007G019500	2.65375	B3	B3 family protein
Phvul.006G134800	2.65029	G2-like	G2-like family protein
Phvul.008G058300	2.62718	WRKY	WRKY family protein
Phvul.009G199700	2.62571	G2-like	G2-like family protein
Phvul.003G244000	2.6093	HSF	heat shock factor 4
Phvul.009G246400	2.60741	NF-YB	nuclear factor Y, subunit B5
Phvul.007G019600	2.56836	B3	B3 family protein
Phvul.001G235000	2.56713	C2H2	zinc-finger protein 10
Phvul.009G156300	2.56446	NAC	xylem NAC domain 1
Phvul.005G089900	2.55639	GRAS	GRAS family protein
Phvul.003G235000	2.53705	GRAS	GRAS family protein
Phvul.009G115800	2.52618	Nin-like	Nin-like family protein
Phvul.003G247900	2.52445	Dof	TARGET OF MONOPTEROS 6
Phvul.002G055700	2.52158	ERF	ethylene responsive element binding factor 1
Phvul.001G141600	2.51058	G2-like	G2-like family protein
Phvul.008G169000	2.50528	bZIP	bZIP family protein
Phvul.009G213800	2.50384	M-type_MADS	M-type_MADS family protein
Phvul.009G074300	2.5018	AP2	AP2 family protein
Phvul.005G112100	2.49479	bHLH	bHLH family protein
Phvul.010G146600	2.49424	ERF	ERF family protein
Phvul.002G196800	2.48738	WRKY	WRKY DNA-binding protein 28
Phvul.005G161200	2.48311	Dof	DOF zinc finger protein 1
Phvul.002G036000	2.46857	ERF	ERF family protein
Phvul.008G246000	2.46202	ERF	cytokinin response factor 4
Phvul.001G029500	2.45979	bZIP	basic leucine-zipper 5
Phvul.009G233400	2.44309	HD-ZIP	homeobox-leucine zipper protein 3
Phvul.009G158200	2.443	MYB	myb domain protein 6
Phvul.009G104100	2.43967	bZIP	basic leucine zipper 9
Phvul.006G184600	2.43058	bHLH	bHLH family protein
Phvul.002G055800	2.42756	ERF	ethylene responsive element binding factor 5
Phvul.003G260500	2.42372	NAC	vascular related NAC-domain protein 1
Phvul.003G028000	2.42292	G2-like	G2-like family protein
Phvul.003G273600	2.42146	C2H2	C2H2 family protein
Phvul.001G159300	2.41245	LBD	lateral organ boundaries-domain 16
Phvul.003G232600	2.40826	AP2	AP2 family protein
Phvul.005G180600	2.40247	ERF	ERF family protein
Phvul.009G005800	2.39361	bZIP	basic leucine-zipper 44
Phvul.009G240800	2.38885	ERF	ERF family protein
Phvul.004G173600	2.38691	C3H	C3H family protein
Phvul.001G266300	2.38685	HSF	HSF family protein
Phvul.003G231100	2.36978	bHLH	bHLH family protein
Phvul.003G223624	2.36104	ERF	ethylene responsive element binding factor 5
Phvul.008G200700	2.36088	SRS	Lateral root primordium (LRP) protein-related
Phvul.005G047300	2.35728	NAC	NAC domain containing protein 20
Phvul.003G012400	2.34099	G2-like	G2-like family protein
Phvul.009G190665	2.33444	C2H2	C2H2-like zinc finger protein
Phvul.005G136900	2.32486	ARF	auxin response factor 4
Phvul.011G005800	2.32418	MIKC_MADS	AGAMOUS-like 12
Phvul.002G027500	2.32079	GRAS	GRAS family protein
Phvul.008G133600	2.30557	bHLH	bHLH family protein
Phvul.006G208600	2.30301	NAC	xylem NAC domain 1
Phvul.002G085700	2.29302	NAC	NAC family protein
Phvul.008G165000	2.29029	ERF	ERF family protein
Phvul.010G118700	2.28811	NAC	NAC family protein
Phvul.003G085000	2.28623	GRAS	SCARECROW-like 13
Phvul.003G236200	2.28295	LBD	LOB domain-containing protein 39
Phvul.002G215500	2.28056	MIKC_MADS	AGAMOUS-like 21
Phvul.003G135700	2.28017	bHLH	bHLH family protein
Phvul.007G125400	2.27775	C2H2	C2H2 family protein
Phvul.002G246800	2.27687	HD-ZIP	HD-ZIP family protein
Phvul.002G094100	2.26972	HD-ZIP	homeobox-leucine zipper protein 17
Phvul.002G035900	2.26594	ERF	ERF family protein
Phvul.009G224800	2.25617	ARF	auxin response factor 19
Phvul.001G192000	2.24285	NAC	NAC domain containing protein 90
Phvul.002G008600	2.23979	HD-ZIP	HD-ZIP family protein
Phvul.006G114300	2.21692	ARF	auxin response factor 18
Phvul.011G071900	2.21498	Dof	Dof family protein
Phvul.L001618	2.20951	C2H2	C2H2-like zinc finger protein
Phvul.010G104200	2.18484	WRKY	WRKY family protein
Phvul.003G180000	2.17918	ERF	related to AP2 11
Phvul.002G035100	2.17505	ERF	ERF family protein
Phvul.004G122000	2.16882	ERF	C-repeat-binding factor 4
Phvul.008G222700	2.16285	bHLH	bHLH family protein
Phvul.008G192500	2.16009	LBD	LOB domain-containing protein 33
Phvul.003G162600	2.14442	C3H	C3H family protein
Phvul.010G146200	2.1388	HD-ZIP	HD-ZIP family protein
Phvul.009G089300	2.12059	ERF	ERF family protein
Phvul.005G158800	2.12015	LBD	LOB domain-containing protein 22
Phvul.003G027100	2.11701	NAC	NAC family protein
Phvul.003G212800	2.11284	ERF	C-repeat/DRE binding factor 2
Phvul.001G193100	2.10867	B3	B3 family protein
Phvul.011G125200	2.08454	ERF	erf domain protein 9
Phvul.003G102500	2.0774	ERF	ERF family protein
Phvul.006G100700	2.07569	B3	B3 family protein
Phvul.009G137000	2.07061	ERF	cytokinin response factor 4
Phvul.L004643	2.06789	Dof	OBF-binding protein 3
Phvul.003G189000	2.0674	NAC	NAC domain containing protein 100
Phvul.003G118450	2.06644	MYB	myb domain protein 78
Phvul.002G306100	2.06102	C3H	C3H family protein
Phvul.007G028700	2.06069	MYB	myb domain protein 62
Phvul.010G075500	2.05687	MYB	myb domain protein 1
Phvul.003G223686	2.05596	ERF	ethylene responsive element binding factor 1
Phvul.004G069900	2.05185	ERF	ERF family protein
Phvul.005G137700	2.04559	Dof	Dof family protein
Phvul.001G009800	2.04255	SRS	SHI-related sequence 7
Phvul.008G114300	2.01617	TALE	TALE family protein
Phvul.001G121200	2.01584	bHLH	bHLH family protein
Phvul.003G253900	2.01208	GATA	GATA family protein
Phvul.004G120500	2.00321	HD-ZIP	HD-ZIP family protein
Phvul.009G109600	1.99496	ERF	ERF family protein
Phvul.009G080000	1.99414	WRKY	WRKY DNA-binding protein 50
Phvul.009G058500	1.9919	MYB_related	RAD-like 6
Phvul.001G176100	1.99051	NAC	NAC domain containing protein 25
Phvul.007G095300	1.97913	GATA	GATA transcription factor 9
Phvul.007G211800	1.97903	MYB	myb domain protein 112
Phvul.007G128100	1.96604	ERF	ERF family protein
Phvul.005G074700	1.95877	ERF	ethylene responsive element binding factor 4
Phvul.001G229900	1.95479	MYB	myb domain protein 20
Phvul.005G040000	1.93929	HD-ZIP	homeobox from Arabidopsis thaliana
Phvul.011G063100	1.92949	GRAS	GRAS family protein
Phvul.007G027000	1.92634	ERF	ERF family protein
Phvul.001G106400	1.92412	Dof	cycling DOF factor 2
Phvul.008G223400	1.91217	C3H	C3H family protein
Phvul.006G080000	1.90368	ERF	cytokinin response factor 4
Phvul.008G118400	1.90188	ARF	auxin response factor 9
Phvul.007G102900	1.8888	G2-like	G2-like family protein
Phvul.008G271100	1.88799	ERF	ethylene responsive element binding factor 3
Phvul.002G170200	1.88403	NAC	NAC-like, activated by AP3/PI
Phvul.003G212700	1.88246	ERF	ERF family protein
Phvul.003G257100	1.88084	bHLH	bHLH family protein
Phvul.009G065800	1.88033	HSF	heat shock transcription factor B4
Phvul.001G060200	1.87149	WRKY	WRKY DNA-binding protein 11
Phvul.003G153100	1.87017	AP2	ARIA-interacting double AP2 domain protein
Phvul.007G243000	1.86799	bHLH	bHLH family protein
Phvul.009G138900	1.85868	WRKY	WRKY DNA-binding protein 51
Phvul.010G104700	1.85712	WRKY	WRKY DNA-binding protein 56
Phvul.007G075400	1.85407	WRKY	WRKY DNA-binding protein 27
Phvul.002G141500	1.835	bHLH	bHLH family protein
Phvul.003G258900	1.82616	GATA	GATA transcription factor 5
Phvul.002G265400	1.82448	WRKY	WRKY DNA-binding protein 51
Phvul.006G128600	1.82271	HD-ZIP	HD-ZIP family protein
Phvul.006G061600	1.82183	MYB	myb domain protein 103
Phvul.002G162500	1.82161	ERF	cytokinin response factor 2
Phvul.009G152900	1.81837	NAC	NAC family protein
Phvul.005G079400	1.81123	BES1	BES1/BZR1 homolog 4
Phvul.010G111900	1.80675	WRKY	WRKY family protein
Phvul.009G087400	1.80651	WRKY	WRKY DNA-binding protein 40
Phvul.010G117900	1.78684	bHLH	bHLH family protein
Phvul.007G241600	1.78601	ERF	ERF family protein
Phvul.003G058800	1.77583	bHLH	bHLH family protein
Phvul.010G130000	1.76811	GRF	growth-regulating factor 5
Phvul.005G093800	1.76675	WRKY	WRKY DNA-binding protein 69
Phvul.001G214400	1.76451	WRKY	WRKY DNA-binding protein 23
Phvul.004G004900	1.7484	NAC	NAC family protein
Phvul.006G116000	1.74426	HD-ZIP	homeobox 7
Phvul.007G257100	1.74104	bHLH	bHLH family protein
Phvul.002G184700	1.72323	C2H2	C2H2-like zinc finger protein
Phvul.001G022900	1.72156	HSF	heat shock transcription factor B4
Phvul.007G060500	1.70899	CPP	TESMIN/TSO1-like CXC 2
Phvul.010G057900	1.69912	WRKY	WRKY DNA-binding protein 70
Phvul.011G091400	1.68813	ERF	C-repeat/DRE binding factor 2
Phvul.009G231600	1.68081	bHLH	bHLH family protein
Phvul.002G116000	1.67872	Nin-like	RWP-RK domain-containing protein
Phvul.005G122501	1.67036	NAC	NAC domain containing protein 61
Phvul.005G166900	1.66589	HD-ZIP	HD-ZIP family protein
Phvul.004G169800	1.66487	ERF	ERF family protein
Phvul.007G251900	1.66352	HSF	heat shock transcription factor B3
Phvul.007G241800	1.65742	ERF	ERF family protein
Phvul.004G002400	1.64928	MYB_related	RAD-like 1
Phvul.008G235500	1.64858	GRAS	RGA-like 1
Phvul.006G179800	1.64633	ERF	ethylene responsive element binding factor 2
Phvul.008G090300	1.63826	WRKY	WRKY DNA-binding protein 33
Phvul.001G189400	1.62612	bZIP	bZIP family protein
Phvul.009G207000	1.60484	bHLH	LJRHL1-like 1
Phvul.006G188900	1.58836	NAC	NAC domain containing protein 25
Phvul.007G044200	1.57881	LBD	LOB domain-containing protein 38
Phvul.001G007100	1.5585	C2H2	C2H2-like zinc finger protein
Phvul.007G212900	1.55793	WRKY	WRKY DNA-binding protein 23
Phvul.002G295700	1.5554	ERF	cytokinin response factor 2
Phvul.008G094400	1.54889	GRAS	GRAS family protein
Phvul.010G052200	1.54562	HD-ZIP	homeobox-leucine zipper protein 3
Phvul.006G195400	1.54454	bHLH	bHLH family protein
Phvul.003G196600	1.53311	E2F/DP	DP-E2F-like 1
Phvul.009G110400	1.52073	GATA	GATA transcription factor 12
Phvul.010G120701	1.51769	NAC	NAC transcription factor-like 9
Phvul.002G126400	1.51215	Trihelix	Trihelix family protein
Phvul.008G177500	1.50226	bHLH	bHLH family protein
Phvul.010G120700	1.50159	NAC	NAC transcription factor-like 9
Phvul.001G157600	1.50047	ERF	erf domain protein 9
Phvul.002G306000	1.49755	MYB	myb domain protein 68
Phvul.008G141000	1.49658	ERF	ERF family protein
Phvul.003G068700	1.49181	WRKY	WRKY DNA-binding protein 72
Phvul.004G061600	1.48882	M-type_MADS	M-type_MADS family protein
Phvul.004G053500	1.4861	MYB	myb domain protein 105
Phvul.003G133100	1.47924	NF-YA	nuclear factor Y, subunit A3
Phvul.001G218500	1.47824	WRKY	WRKY family protein
Phvul.003G240900	1.47726	WRKY	WRKY DNA-binding protein 15
Phvul.008G226600	1.47134	MYB	MYB family protein
Phvul.002G052100	1.46568	bHLH	bHLH family protein
Phvul.011G072200	1.45207	LBD	LOB domain-containing protein 11
Phvul.011G187400	1.43945	AP2	AP2 family protein
Phvul.002G028100	1.4306	C2H2	C2H2-like zinc finger protein
Phvul.001G100500	1.43012	NAC	Arabidopsis NAC domain containing protein 87
Phvul.006G184100	1.429	Dof	TARGET OF MONOPTEROS 6
Phvul.001G042200	1.42429	WRKY	WRKY DNA-binding protein 40
Phvul.010G146300	1.41917	GATA	GATA transcription factor 9
Phvul.004G124300	1.41321	bHLH	bHLH family protein
Phvul.011G079800	1.40849	HD-ZIP	HD-ZIP family protein
Phvul.006G111700	1.408	WRKY	WRKY DNA-binding protein 30
Phvul.009G027700	1.40484	LBD	ASYMMETRIC LEAVES 2-like 1
Phvul.001G160500	1.40386	ERF	ethylene response factor 1
Phvul.006G015700	1.4019	HSF	heat shock transcription factor B4
Phvul.009G003800	1.39131	GATA	GATA transcription factor 7
Phvul.003G214300	1.38988	MYB	myb domain protein 85
Phvul.006G078500	1.38908	bZIP	bZIP family protein
Phvul.001G132000	1.3646	FAR1	FAR1-related sequence 6
Phvul.007G214300	1.36458	bZIP	basic region/leucine zipper motif 53
Phvul.005G109100	1.35494	MYB	MYB-like 102
Phvul.001G032100	1.35282	MYB	myb domain protein 84
Phvul.008G159400	1.34868	ERF	cytokinin response factor 4
Phvul.002G010700	1.34231	GRAS	GRAS family protein
Phvul.007G099900	1.34195	MYB	myb domain protein 5
Phvul.001G156400	1.34053	bHLH	bHLH family protein
Phvul.001G039900	1.33125	WRKY	WRKY DNA-binding protein 50
Phvul.007G174900	1.32746	C2H2	indeterminate(ID)-domain 12
Phvul.003G181500	1.32621	bZIP	basic leucine-zipper 70
Phvul.001G261300	1.3156	NF-YC	nuclear factor Y, subunit C13
Phvul.007G003600	1.30716	bZIP	TGACG motif-binding factor 6
Phvul.001G023400	1.30426	NAC	NAC domain containing protein 11
Phvul.010G050600	1.29682	ERF	ethylene-responsive element binding factor 13
Phvul.009G179600	1.29579	bHLH	bHLH family protein
Phvul.003G252400	1.2888	C2H2	C2H2-like zinc finger protein
Phvul.007G086600	1.27647	ERF	ERF family protein
Phvul.003G223200	1.27206	HD-ZIP	homeobox protein 2
Phvul.011G042600	1.26439	bZIP	basic leucine-zipper 44
Phvul.011G080100	1.25336	ARF	auxin response factor 10
Phvul.001G106700	1.25098	WOX	WUSCHEL related homeobox 12
Phvul.007G023600	1.24848	MYB_related	MYB family protein
Phvul.011G062100	1.24502	G2-like	G2-like family protein
Phvul.001G089100	1.24331	TCP	TCP family protein
Phvul.007G166100	1.23935	CO-like	B-box type zinc finger protein with CCT domain
Phvul.004G109900	1.23533	GRAS	SCARECROW-like 8
Phvul.005G049700	1.23458	LBD	LOB domain-containing protein 4
Phvul.008G019400	1.21793	Trihelix	Trihelix family protein
Phvul.010G126400	1.21702	Trihelix	sequence-specific DNA binding transcription factors
Phvul.009G137900	1.2134	ERF	ERF family protein
Phvul.003G182100	1.21189	Dof	OBF binding protein 4
Phvul.003G200600	1.19854	Dof	Dof family protein
Phvul.002G012200	1.18862	LBD	LOB domain-containing protein 38
Phvul.008G169100	1.18651	bZIP	ABA-responsive element binding protein 3
Phvul.008G238900	1.17802	G2-like	G2-like family protein
Phvul.003G222600	1.17405	ERF	ERF family protein
Phvul.008G197600	1.17217	ARF	auxin response factor 8
Phvul.002G026700	1.16699	BES1	BES1 family protein
Phvul.007G208400	1.1639	MYB	myb domain protein 55
Phvul.008G168700	1.16204	ARF	auxin response factor 17
Phvul.003G290200	1.16175	ARF	ARF family protein
Phvul.008G037000	1.15328	Dof	cycling DOF factor 2
Phvul.011G047100	1.14804	bZIP	G-box binding factor 1
Phvul.006G073100	1.14439	LBD	LBD family protein
Phvul.003G147100	1.1423	C2H2	zinc finger protein 2
Phvul.004G163300	1.13725	HSF	heat shock transcription factor C1
Phvul.010G158200	1.13691	bHLH	bHLH family protein
Phvul.001G046300	1.13593	ARR-B	response regulator 12
Phvul.007G107500	1.12809	S1Fa-like	S1FA-like DNA-binding protein
Phvul.007G015000	1.1164	TCP	TCP family protein
Phvul.011G174300	1.1105	LBD	LOB domain-containing protein 4
Phvul.003G120700	1.10998	SBP	squamosa promoter-binding protein-like 12
Phvul.003G110400	1.10728	GATA	GATA transcription factor 16
Phvul.006G087000	1.10537	NAC	NAC domain containing protein 28
Phvul.007G066500	1.1016	ERF	ERF family protein
Phvul.001G243400	1.09963	NF-X1	sequence-specific DNA binding transcription factors;zinc ion binding;sequence-specific DNA binding transcription factors
Phvul.001G025200	1.09454	MYB	myb domain protein 73
Phvul.010G121000	1.09334	NAC	NAC transcription factor-like 9
Phvul.001G160400	1.08663	ERF	ERF family protein
Phvul.003G203900	1.08402	MYB	myb domain protein 86
Phvul.001G136700	1.06996	C2H2	C2H2 family protein
Phvul.008G075900	1.06519	LBD	LOB domain-containing protein 18
Phvul.001G204700	1.06277	C2H2	indeterminate(ID)-domain 2
Phvul.003G222900	1.06275	MYB_related	MYB_related family protein
Phvul.001G213401	1.05688	GRAS	GRAS family protein
Phvul.002G230100	1.05683	Dof	Dof family protein
Phvul.003G250700	1.04729	LBD	ASYMMETRIC LEAVES 2-like 1
Phvul.001G077200	1.03937	bZIP	basic leucine zipper 9
Phvul.008G257400	1.0298	LBD	LBD family protein
Phvul.001G016100	1.01874	BES1	BES1 family protein
Phvul.006G184000	1.01768	Dof	Dof family protein
Phvul.007G053200	1.00756	HD-ZIP	protodermal factor 2
Phvul.006G141700	1.00409	GRAS	SCARECROW-like 13
Phvul.005G152800	1.00113	FAR1	FAR1 family protein
Phvul.011G107800	0.999575	ERF	ERF family protein
Phvul.010G073400	0.996463	bHLH	APRATAXIN-like
Phvul.011G094600	0.994712	NF-YB	nuclear factor Y, subunit B11
Phvul.007G177900	0.989165	WRKY	WRKY DNA-binding protein 21
Phvul.007G222500	0.987407	ERF	C-repeat/DRE binding factor 1
Phvul.003G207900	0.98475	C3H	C3H family protein
Phvul.001G202000	0.984576	ARF	auxin response factor 9
Phvul.009G047500	0.980145	Dof	Dof family protein
Phvul.011G203400	0.975665	bZIP	TGACG motif-binding factor 6
Phvul.002G056300	0.969689	HD-ZIP	Homeobox-leucine zipper protein 4 (HB-4) / HD-ZIP protein
Phvul.003G075800	0.963524	ARF	auxin response factor 1
Phvul.008G251800	0.957561	WRKY	WRKY DNA-binding protein 3
Phvul.008G251300	0.955861	WRKY	WRKY DNA-binding protein 33
Phvul.011G038200	0.955304	bZIP	bZIP family protein
Phvul.007G073500	0.950949	GRAS	SCARECROW-like 8
Phvul.006G099400	0.941962	GeBP	DNA-binding storekeeper protein-related transcriptional regulator
Phvul.008G041800	0.940785	bHLH	bHLH family protein
Phvul.010G024800	0.938988	bHLH	bHLH family protein
Phvul.008G220400	0.938042	ERF	ERF family protein
Phvul.001G111800	0.937367	ERF	related to AP2 11
Phvul.011G077500	0.929847	NF-YC	nuclear factor Y, subunit C10
Phvul.009G043100	0.927701	WRKY	WRKY DNA-binding protein 70
Phvul.008G251700	0.911313	WRKY	WRKY DNA-binding protein 33
Phvul.001G174400	0.909511	AP2	related to AP2.7
Phvul.009G262200	0.905776	ERF	related to AP2 12
Phvul.002G283600	0.902306	NAC	NAC domain containing protein 83
Phvul.004G113400	0.901742	C2H2	C2H2-like zinc finger protein
Phvul.009G169700	0.892718	C2H2	relative of early flowering 6
Phvul.003G067800	0.884656	MYB	myb domain protein 88
Phvul.002G242000	0.881611	HSF	heat shock transcription factor A4A
Phvul.001G119300	0.873801	bZIP	basic region/leucine zipper motif protein 49
Phvul.006G077700	0.871627	M-type_MADS	AGAMOUS-like 80
Phvul.007G002200	0.86589	bHLH	bHLH family protein
Phvul.008G081800	0.864617	WRKY	WRKY DNA-binding protein 70
Phvul.002G234100	0.863466	LSD	lsd one like 2
Phvul.008G286000	0.852996	GRAS	GRAS family protein
Phvul.007G258700	0.850515	G2-like	G2-like family protein
Phvul.001G187100	0.847013	ERF	ERF family protein
Phvul.001G141000	0.844678	SBP	squamosa promoter binding protein-like 9
Phvul.009G122700	0.841198	GRAS	GRAS family protein
Phvul.005G132500	0.834462	TCP	TCP family protein
Phvul.007G072400	0.827464	C2H2	C2H2-like zinc finger protein
Phvul.003G039600	0.805203	SBP	SBP family protein
Phvul.003G285700	0.795925	bHLH	bHLH family protein
Phvul.001G241000	0.791264	WOX	WUSCHEL related homeobox 5
Phvul.008G099400	0.78276	Dof	DNA binding with one finger 2.4
Phvul.003G035500	0.782035	ERF	ERF family protein
Phvul.008G202500	0.77419	HSF	heat shock transcription factor B4
Phvul.009G194200	0.773506	ARR-B	response regulator 12
Phvul.005G039500	0.767647	MYB_related	DNA-binding bromodomain-containing protein
Phvul.L003043	0.757385	C2H2	C2H2 family protein
Phvul.003G244400	0.747987	B3	B3 family protein
Phvul.006G147800	0.747377	WRKY	WRKY family protein
Phvul.006G173500	0.746938	ERF	related to AP2 11
Phvul.008G242400	0.743277	ARF	auxin response factor 8
Phvul.002G030800	0.737001	GATA	GATA family protein
Phvul.008G204500	0.735545	NF-YC	nuclear factor Y, subunit C11
Phvul.011G061500	0.733051	C2H2	C2H2 family protein
Phvul.007G067800	0.73231	HSF	heat shock transcription factor B2A
Phvul.006G139200	0.723963	Trihelix	Trihelix family protein
Phvul.006G188300	0.708056	Dof	Dof family protein
Phvul.005G127600	0.691921	C2H2	histone deacetylase 2C
Phvul.002G067200	0.691123	HD-ZIP	homeobox 1
Phvul.002G219600	0.687365	bHLH	bHLH family protein
Phvul.011G063000	0.687238	GRAS	SCARECROW-like 14
Phvul.009G049600	0.684083	HD-ZIP	homeobox 7
Phvul.009G140600	0.683549	LBD	LOB domain-containing protein 15
Phvul.001G150300	0.678617	bHLH	bHLH family protein
Phvul.001G061200	0.678109	MYB	Homeodomain-like protein
Phvul.011G211700	0.67135	C3H	CCCH-type zinc finger protein with ARM repeat domain
Phvul.009G203400	0.669088	MIKC_MADS	AGAMOUS-like 8
Phvul.002G026800	0.667577	BES1	BES1 family protein
Phvul.008G284100	0.66737	SAP	SAP family protein
Phvul.003G037600	0.65426	bHLH	BES1-interacting Myc-like protein 2
Phvul.009G188100	0.654031	TCP	TEOSINTE BRANCHED, cycloidea and PCF (TCP) 14
Phvul.003G097500	0.652725	Trihelix	Trihelix family protein
Phvul.002G309500	0.645359	M-type_MADS	AGAMOUS-like 91
Phvul.011G196500	0.638784	NF-YC	nuclear factor Y, subunit C11
Phvul.008G241200	0.636653	NAC	NAC domain containing protein 28
Phvul.009G051600	0.633914	Nin-like	RWP-RK domain-containing protein
Phvul.003G116300	0.629896	WRKY	WRKY DNA-binding protein 48
Phvul.005G025700	0.614464	Trihelix	sequence-specific DNA binding transcription factors
Phvul.002G317000	0.609722	MYB	myb domain protein 62
Phvul.008G192800	0.609566	WRKY	WRKY DNA-binding protein 28
Phvul.009G037300	0.60811	MIKC_MADS	MIKC_MADS family protein
Phvul.011G063200	0.603077	GRAS	SCARECROW-like 14
Phvul.001G263000	0.599175	CAMTA	Calmodulin-binding transcription activator protein with CG-1 and Ankyrin domains
Phvul.001G093000	0.596422	C2H2	zinc ion binding;nucleic acid binding;zinc ion binding
Phvul.004G143100	0.593933	NAC	NAC domain containing protein 57
Phvul.002G281300	0.593001	ERF	ERF family protein
Phvul.009G088850	0.585649	ARR-B	response regulator 12
Phvul.002G256500	0.584002	CAMTA	Calmodulin-binding transcription activator protein with CG-1 and Ankyrin domains
Phvul.005G014300	0.569256	NF-YC	nuclear factor Y, subunit C11
Phvul.L009943	0.566797	Trihelix	sequence-specific DNA binding transcription factors
Phvul.004G090900	0.564574	MYB	cell division cycle 5
Phvul.010G124700	0.559973	ERF	related to AP2 2
Phvul.001G244500	0.558708	bHLH	bHLH family protein
Phvul.008G275500	0.556755	GRAS	scarecrow-like 5
Phvul.007G064400	0.552925	bHLH	bHLH family protein
Phvul.007G224400	0.551702	Trihelix	Trihelix family protein
Phvul.002G312100	0.544768	CPP	Tesmin/TSO1-like CXC domain-containing protein
Phvul.009G161900	0.544063	ARF	auxin response factor 2
Phvul.001G264600	0.543144	C2H2	C2H2 family protein
Phvul.001G046900	0.543002	ERF	ERF family protein
Phvul.009G125900	0.542757	NAC	NAC family protein
Phvul.006G163100	0.539567	ERF	ERF family protein
Phvul.008G122100	0.535792	B3	B3 family protein
Phvul.001G138600	0.53562	bHLH	bHLH family protein
Phvul.003G111900	0.534082	CAMTA	calmodulin binding;transcription regulators
Phvul.008G117300	0.520241	C2H2	zinc-finger protein 10
Phvul.001G186300	0.519548	C2H2	histone deacetylase 3
Phvul.002G269900	0.509825	MYB_related	MYB_related family protein
Phvul.003G067700	0.505505	HD-ZIP	HD-ZIP family protein
Phvul.003G241700	0.504199	ERF	DREB and EAR motif protein 2
Phvul.009G075500	0.499699	C3H	C3H family protein
Phvul.006G134700	0.499226	G2-like	G2-like family protein
Phvul.011G003900	0.496794	NAC	NAC domain containing protein 70
Phvul.003G288500	0.496393	AP2	AINTEGUMENTA-like 7
Phvul.009G253200	0.489383	ARR-B	response regulator 1
Phvul.002G316500	0.489183	NAC	NAC domain containing protein 58
Phvul.004G097200	0.488102	bZIP	VIRE2-interacting protein 1
Phvul.006G163300	0.473856	C3H	C3H family protein
Phvul.011G024700	0.471295	NAC	NAC domain containing protein 36
Phvul.008G247800	0.470347	bZIP	bZIP family protein
Phvul.005G175200	0.470231	C3H	C3H family protein
Phvul.008G049300	0.468041	Trihelix	Trihelix family protein
Phvul.010G148700	0.46795	HD-ZIP	HD-ZIP family protein
Phvul.007G134000	0.466997	NF-YB	nuclear factor Y, subunit B8
Phvul.011G020600	0.461434	GRAS	GRAS family protein
Phvul.004G027500	0.456903	HD-ZIP	homeobox protein 20
Phvul.009G106700	0.455071	MYB	Homeodomain-like protein
Phvul.003G101300	0.453545	bHLH	bHLH family protein
Phvul.003G119800	0.450309	CAMTA	ethylene induced calmodulin binding protein
Phvul.010G013500	0.441228	Dof	OBF-binding protein 3
Phvul.003G008800	0.432083	SBP	squamosa promoter binding protein-like 14
Phvul.006G206400	0.428815	CAMTA	Calmodulin-binding transcription activator protein with CG-1 and Ankyrin domains
Phvul.003G182900	0.428158	SBP	SBP family protein
Phvul.006G011300	0.427824	EIL	EIL family protein
Phvul.008G098300	0.418869	Trihelix	Trihelix family protein
Phvul.007G064300	0.415895	bHLH	bHLH family protein
Phvul.008G214700	0.413206	ERF	ethylene responsive element binding factor 3
Phvul.007G260900	0.411156	HD-ZIP	homeobox from Arabidopsis thaliana
Phvul.003G110100	0.408541	ARR-B	response regulator 2
Phvul.011G097700	0.40545	E2F/DP	E2F transcription factor 1
Phvul.006G030400	0.405084	SRS	Lateral root primordium (LRP) protein-related
Phvul.008G054100	0.397969	WRKY	WRKY DNA-binding protein 2
Phvul.007G176900	0.385441	bHLH	bHLH family protein
Phvul.009G220700	0.38031	WRKY	WRKY family protein
Phvul.003G014800	0.370976	C2H2	zinc finger protein 4
Phvul.001G254000	0.367455	HD-ZIP	homeobox protein 6
Phvul.009G029600	0.366571	ERF	related to AP2 4
Phvul.008G027800	0.364869	MIKC_MADS	AGAMOUS-like 8
Phvul.007G149700	0.360916	TCP	TCP family protein
Phvul.002G078600	0.355336	MYB_related	MYB_related family protein
Phvul.007G163100	0.337631	NF-YB	nuclear factor Y, subunit B8
Phvul.008G268500	0.334586	LBD	LOB domain-containing protein 24
Phvul.002G101200	0.33334	FAR1	FAR1-related sequence 6
Phvul.L006643	0.326306	GRAS	SCARECROW-like 14
Phvul.006G034200	0.320911	HSF	HSF family protein
Phvul.005G020000	0.318044	C3H	C3H family protein
Phvul.005G181400	0.316577	bHLH	bHLH family protein
Phvul.006G013200	0.306428	HD-ZIP	homeobox protein 6
Phvul.009G119900	0.29383	MYB	myb domain protein 4
Phvul.009G188800	0.290902	bHLH	activation-tagged BRI1(brassinosteroid-insensitive 1)-suppressor 1
Phvul.007G253000	0.290166	C2H2	C2H2 family protein
Phvul.002G081600	0.289798	WRKY	WRKY DNA-binding protein 57
Phvul.005G124100	0.283872	bZIP	bZIP family protein
Phvul.003G102600	0.278145	C3H	C3H family protein
Phvul.004G033400	0.276854	ZF-HD	mini zinc finger 2
Phvul.002G024800	0.274684	TALE	BEL1-like homeodomain 2
Phvul.001G031000	0.273858	GRF	growth-regulating factor 1
Phvul.001G134900	0.273641	C2H2	C2H2 family protein
Phvul.002G170000	0.272237	MYB	myb domain protein 106
Phvul.002G015100	0.270203	MYB	myb domain protein 73
Phvul.003G252200	0.261521	GRAS	GRAS family protein
Phvul.010G103200	0.254133	MYB_related	MYB_related family protein
Phvul.004G060500	0.23404	M-type_MADS	M-type_MADS family protein
Phvul.005G005800	0.23258	WRKY	WRKY DNA-binding protein 2
Phvul.002G088400	0.230575	bHLH	bHLH family protein
Phvul.005G035900	0.22914	MIKC_MADS	AGAMOUS-like 15
Phvul.006G011200	0.228003	EIL	EIL family protein
Phvul.007G272600	0.224444	bHLH	bHLH family protein
Phvul.005G095000	0.224085	Trihelix	sequence-specific DNA binding transcription factors
Phvul.007G222300	0.219914	GRF	growth-regulating factor 4
Phvul.005G111200	0.219574	ERF	ERF family protein
Phvul.002G322700	0.219391	HSF	heat shock transcription factor A8
Phvul.008G208300	0.216159	FAR1	FAR1-related sequence 3
Phvul.010G114800	0.213542	bHLH	bHLH family protein
Phvul.005G011500	0.208679	C2H2
Phvul.001G204600	0.203025	HB-other	HB-other family protein
Phvul.006G065700	0.200028	MYB	Homeodomain-like transcriptional regulator
Phvul.002G230200	0.196112	Dof	Dof family protein
Phvul.010G084000	0.194249	C3H	C3H family protein
Phvul.003G227100	0.193208	SRS
Phvul.003G185100	0.191501	C2H2	DNAJ heat shock N-terminal domain-containing protein
Phvul.005G084600	0.189257	NAC	NAC domain containing protein 2
Phvul.002G039700	0.177406	MYB_related	MYB_related family protein
Phvul.003G159800	0.177331	G2-like	G2-like family protein
Phvul.008G254600	0.174195	GATA	ZIM-LIKE 2
Phvul.001G175700	0.169573	S1Fa-like	S1FA-like DNA-binding protein
Phvul.006G159700	0.164132	SBP	squamosa promoter binding protein-like 7
Phvul.005G010700	0.163154	C2H2
Phvul.001G023700	0.162581	ERF	related to AP2 1
Phvul.002G119401	0.161137	FAR1	FAR1-related sequence 5
Phvul.009G178300	0.159594	Dof	Dof family protein
Phvul.005G109900	0.150965	MYB	myb domain protein 15
Phvul.010G108800	0.146822	bZIP	G-box binding factor 3
Phvul.010G136100	0.145737	MYB_related	MYB_related family protein
Phvul.009G163200	0.13874	NAC	NAC domain containing protein 83
Phvul.003G283300	0.137655	HSF	heat shock transcription factor A1D
Phvul.008G138000	0.135394	FAR1	FAR1 family protein
Phvul.007G244100	0.133346	G2-like	G2-like family protein
Phvul.007G139600	0.13299	C2H2	C2H2 family protein
Phvul.007G187400	0.131536	bZIP	bZIP family protein
Phvul.002G331600	0.130956	NF-X1	NF-X-like 1
Phvul.008G039300	0.12934	ERF	related to AP2 11
Phvul.009G039000	0.128813	NAC	NAC transcription factor-like 9
Phvul.006G020200	0.124444	MYB	myb domain protein 33
Phvul.007G269500	0.123005	E2F/DP	E2F transcription factor 3
Phvul.009G036300	0.121963	MYB_related	MYB_related family protein
Phvul.009G149200	0.114752	bHLH	bHLH family protein
Phvul.001G258700	0.110964	Trihelix	Trihelix family protein
Phvul.008G119700	0.110492	GRAS	GRAS family protein
Phvul.002G202000	0.108113	WRKY	WRKY DNA-binding protein 14
Phvul.010G136000	0.107824	MYB_related	MYB_related family protein
Phvul.003G258100	0.100425	SRS	Lateral root primordium (LRP) protein-related
Phvul.003G281300	0.0969217	bHLH	bHLH family protein
Phvul.008G189100	0.0965808	NAC	NAC transcription factor-like 9
Phvul.002G163400	0.0964922	WRKY	WRKY family protein
Phvul.011G191300	0.0952666	MYB	myb domain protein 33
Phvul.001G119500	0.0868262	G2-like	G2-like family protein
Phvul.L009043	0.0847614	MYB	myb domain protein 46
Phvul.002G060500	0.0823237	MYB	myb domain protein 42
Phvul.002G110500	0.0807543	bHLH	bHLH family protein
Phvul.003G240200	0.0748402	MYB	myb domain protein 73
Phvul.007G254100	0.074591	C3H	CCCH-type zinc finger protein with ARM repeat domain
Phvul.009G204000	0.0741934	Dof	OBF binding protein 4
Phvul.011G035700	0.0712593	bZIP	bZIP family protein
Phvul.L001860	0.0670443	MYB	cell division cycle 5
Phvul.010G011600	0.0538406	ARF	auxin response factor 9
Phvul.006G196300	0.0498147	GeBP	DNA-binding storekeeper protein-related transcriptional regulator
Phvul.009G026200	0.0457332	ARF	auxin response factor 17
Phvul.003G212200	0.0426344	GRAS	GRAS family protein
Phvul.005G137300	0.0415829	LBD	LOB domain-containing protein 11
Phvul.007G206200	0.0385808	MYB	myb domain protein 61
Phvul.006G217200	0.0356118	MYB	DnaJ domain ;Myb-like DNA-binding domain
Phvul.008G182100	0.0322893	MYB_related	MYB_related family protein
Phvul.011G053500	0.0298297	bZIP	bZIP family protein
Phvul.009G015000	0.0245	BBR-BPC	basic pentacysteine 6
Phvul.007G192900	0.0239073	MYB	myb domain protein 14
Phvul.008G286100	0.0231723	WRKY	zinc-dependent activator protein-1
Phvul.008G172200	0.0201745	ERF	related to AP2 4
Phvul.009G064100	0.0139041	B3	B3 family protein
Phvul.007G247600	0.0137319	bZIP	basic region/leucine zipper motif 60
Phvul.011G018600	0.0129662	C3H	C3H family protein
Phvul.008G095100	0.0112012	bHLH	APRATAXIN-like
Phvul.003G224500	0.0108844	GATA	GATA transcription factor 26
Phvul.006G192900	0.00808916	MYB	MYB-like 102
Phvul.002G203300	0.00699387	bZIP	bZIP family protein
Phvul.010G125800	-0.0032077	C3H	C3H family protein
Phvul.004G047600	-0.00521099	bZIP	G-box binding factor 4
Phvul.006G179900	-0.00576626	WOX	homeobox-3
Phvul.003G111800	-0.0113909	RAV	RAV family protein
Phvul.006G157300	-0.0115099	FAR1	FAR1-related sequence 7
Phvul.007G205700	-0.0118852	M-type_MADS	AGAMOUS-like 38
Phvul.006G176000	-0.0196585	Trihelix	sequence-specific DNA binding transcription factors
Phvul.002G039800	-0.0210213	E2F/DP	Transcription factor DP
Phvul.009G149100	-0.021307	C3H	C3H family protein
Phvul.011G054000	-0.024554	FAR1	FAR1 family protein
Phvul.010G089100	-0.030271	TCP	TCP family protein
Phvul.001G214900	-0.0345033	MYB_related	MYB_related family protein
Phvul.002G001500	-0.0396741	GATA	GATA transcription factor 26
Phvul.005G099800	-0.0423339	C2H2	C2H2 family protein
Phvul.008G233800	-0.0454685	MYB	myb domain protein 4
Phvul.008G207000	-0.0554477	EIL	EIL family protein
Phvul.002G271700	-0.0588983	NAC	NAC domain containing protein 82
Phvul.002G040500	-0.0593748	HSF	heat shock factor 3
Phvul.010G011900	-0.0595133	TALE	TALE family protein
Phvul.006G220900	-0.061741	FAR1	FAR1-related sequence 11
Phvul.001G230500	-0.0683295	GRAS	GRAS family protein
Phvul.008G077000	-0.0697993	GRAS	GRAS family protein
Phvul.011G141300	-0.0769398	bHLH	bHLH family protein
Phvul.007G004800	-0.0779662	C2H2	C2H2-like zinc finger protein
Phvul.008G119400	-0.0821863	WRKY	WRKY DNA-binding protein 49
Phvul.004G173500	-0.0861191	MYB	myb domain protein 36
Phvul.002G007100	-0.0879061	C2H2	C2H2 family protein
Phvul.010G093300	-0.088148	FAR1	FAR1 family protein
Phvul.010G117200	-0.0972609	HD-ZIP	homeobox 7
Phvul.002G136000	-0.0990725	bZIP	basic region/leucine zipper transcription factor 16
Phvul.003G128800	-0.0993304	ARF	ARF family protein
Phvul.004G083100	-0.101343	GATA	GATA transcription factor 9
Phvul.004G052300	-0.109875	GeBP	DNA-binding storekeeper protein-related transcriptional regulator
Phvul.001G091400	-0.111304	SBP	SBP family protein
Phvul.007G210600	-0.115853	SBP	squamosa promoter binding protein-like 1
Phvul.003G275800	-0.118423	Dof	cycling DOF factor 2
Phvul.003G027900	-0.125603	C2H2	C2H2-like zinc finger protein
Phvul.007G181400	-0.129522	NF-YC	nuclear factor Y, subunit C9
Phvul.005G011700	-0.130064	FAR1	far-red elongated hypocotyls 3
Phvul.002G202500	-0.138007	WRKY	WRKY DNA-binding protein 9
Phvul.010G102300	-0.141063	NF-YC	nuclear factor Y, subunit C1
Phvul.002G159700	-0.144551	MYB	myb domain protein 103
Phvul.004G084300	-0.147393	C2H2	C2H2 family protein
Phvul.004G061300	-0.148889	M-type_MADS	M-type_MADS family protein
Phvul.002G309200	-0.148983	M-type_MADS	AGAMOUS-like 29
Phvul.003G213500	-0.150245	TALE	KNOTTED-like homeobox of Arabidopsis thaliana 7
Phvul.008G143900	-0.151818	C2H2	C2H2-like zinc finger protein
Phvul.007G027200	-0.15328	CO-like	B-box type zinc finger protein with CCT domain
Phvul.004G119600	-0.155904	HSF	heat shock transcription factor B2A
Phvul.005G074000	-0.170683	SBP	squamosa promoter binding protein-like 4
Phvul.006G221300	-0.172512	C3H	C3H family protein
Phvul.002G056800	-0.179446	ERF	ERF family protein
Phvul.007G185400	-0.185344	GeBP	DNA-binding storekeeper protein-related transcriptional regulator
Phvul.002G138500	-0.190227	HSF	heat shock transcription factor A1D
Phvul.003G070300	-0.190556	HD-ZIP	homeobox 1
Phvul.001G181200	-0.193304	C2H2	C2H2 family protein
Phvul.009G201500	-0.195077	NF-YB	nuclear factor Y, subunit B13
Phvul.004G078200	-0.200643	G2-like	G2-like family protein
Phvul.008G102000	-0.201696	MYB	myb domain protein 3r-3
Phvul.L011743	-0.204733	EIL	ETHYLENE-INSENSITIVE3-like 3
Phvul.007G105700	-0.207009	Trihelix	Trihelix family protein
Phvul.003G199500	-0.208382	bHLH	bHLH family protein
Phvul.002G186300	-0.208556	C3H
Phvul.008G092800	-0.213283	ERF	ERF family protein
Phvul.002G148900	-0.213816	ZF-HD	homeobox protein 22
Phvul.007G165133	-0.215351	C2H2	indeterminate(ID)-domain 2
Phvul.004G177600	-0.216648	ARF	auxin response factor 19
Phvul.002G010300	-0.219268	MYB_related	MYB_related family protein
Phvul.002G091100	-0.220189	WRKY	WRKY DNA-binding protein 4
Phvul.010G120600	-0.222444	NAC	NAC transcription factor-like 9
Phvul.008G220900	-0.224903	LBD	LBD family protein
Phvul.008G008900	-0.230501	NF-YC	nuclear factor Y, subunit C3
Phvul.007G085600	-0.232759	NAC	NAC domain containing protein 17
Phvul.003G045600	-0.235241	NAC	NAC-like, activated by AP3/PI
Phvul.011G173500	-0.241499	STAT	SH2 domain protein B
Phvul.005G087800	-0.241509	NZZ/SPL	sporocyteless (SPL)
Phvul.004G017500	-0.243318	HD-ZIP	homeobox 1
Phvul.003G289700	-0.243561	ZF-HD	homeobox protein 22
Phvul.005G068500	-0.243751	bZIP	bZIP family protein
Phvul.011G180700	-0.245023	C3H	floral homeotic protein (HUA1)
Phvul.009G177900	-0.246402	MYB_related	myb domain protein 98
Phvul.011G086600	-0.246402	C2H2	C2H2 family protein
Phvul.009G228000	-0.248596	GRF	growth-regulating factor 5
Phvul.008G065600	-0.249683	BES1	beta-amylase 7
Phvul.009G147500	-0.250405	Trihelix	Trihelix family protein
Phvul.002G285800	-0.252362	WRKY	WRKY DNA-binding protein 75
Phvul.006G132600	-0.252608	FAR1	FAR1-related sequence 6
Phvul.003G003300	-0.265923	TCP	TCP family protein
Phvul.003G261500	-0.267924	MYB_related	TSL-kinase interacting protein 1
Phvul.010G089000	-0.269197	NF-YB	nuclear factor Y, subunit B10
Phvul.002G224900	-0.27016	NAC	NAC domain containing protein 25
Phvul.011G178100	-0.27202	bHLH	bHLH family protein
Phvul.005G183900	-0.272607	FAR1	FAR1-related sequence 6
Phvul.002G079400	-0.279506	bHLH	BIG PETAL P
Phvul.002G016700	-0.283896	ERF	cooperatively regulated by ethylene and jasmonate 1
Phvul.011G057400	-0.287862	bHLH	bHLH family protein
Phvul.004G122600	-0.307568	C3H	zinc finger WD40 repeat protein 1
Phvul.002G165500	-0.308405	GRAS	scarecrow-like 3
Phvul.001G011100	-0.316385	TALE	BEL1-like homeodomain 10
Phvul.002G139500	-0.318399	MYB	myb domain protein 9
Phvul.006G198400	-0.325203	bHLH	bHLH family protein
Phvul.006G191700	-0.327194	B3	HSI2-like 1
Phvul.009G068000	-0.32922	MYB	myb domain protein 73
Phvul.009G035300	-0.333579	GATA	ZIM-like 1
Phvul.006G056950	-0.336813	NF-YB	nuclear factor Y, subunit B3
Phvul.003G221000	-0.338211	C2H2	C2H2-like zinc finger protein
Phvul.003G004600	-0.342788	MYB	myb domain protein 4r1
Phvul.006G053400	-0.345159	GRAS	scarecrow-like 5
Phvul.007G259300	-0.347592	C3H	C3H family protein
Phvul.002G111400	-0.353382	DBB	DBB family protein
Phvul.006G183400	-0.354661	C3H	C3H family protein
Phvul.004G095500	-0.357859	Trihelix	sequence-specific DNA binding transcription factors
Phvul.003G284000	-0.364171	MYB	myb domain protein 9
Phvul.006G195500	-0.364171	bHLH	bHLH family protein
Phvul.007G245000	-0.364171	C2H2	C2H2 family protein
Phvul.008G170400	-0.364171	MIKC_MADS	AGAMOUS-like 104
Phvul.004G157600	-0.366122	ERF	ERF family protein
Phvul.002G148000	-0.36696	bHLH	bHLH family protein
Phvul.011G015000	-0.368607	GRAS	scarecrow-like 3
Phvul.L001663	-0.368607	ERF	ethylene response factor 1
Phvul.008G222600	-0.368637	MYB	myb domain protein 73
Phvul.003G174900	-0.369222	TALE	KNOTTED1-like homeobox gene 3
Phvul.007G140332	-0.37232	NAC	NAC domain containing protein 52
Phvul.008G014000	-0.372718	WOX	WUSCHEL related homeobox 13
Phvul.002G281800	-0.372854	Trihelix	Trihelix family protein
Phvul.003G033400	-0.373772	B3	B3 family protein
Phvul.009G219200	-0.376502	SBP	squamosa promoter binding protein-like 1
Phvul.005G134400	-0.377291	GATA	GATA transcription factor 11
Phvul.007G195600	-0.377488	C2H2	C2H2 family protein
Phvul.005G032800	-0.382303	GRAS	scarecrow-like 3
Phvul.010G154900	-0.383489	ERF	ERF family protein
Phvul.005G012900	-0.388124	MYB	myb domain protein 33
Phvul.008G025500	-0.389799	bHLH	BES1-interacting Myc-like protein 2
Phvul.009G164300	-0.393912	bHLH	bHLH family protein
Phvul.006G117200	-0.39601	GRAS	RGA-like 2
Phvul.011G176900	-0.403589	GRAS	RGA-like 1
Phvul.011G050500	-0.406624	B3	B3 family protein
Phvul.004G161800	-0.407344	Trihelix	Trihelix family protein
Phvul.002G248500	-0.411261	bZIP	bZIP family protein
Phvul.002G086600	-0.416385	TCP	TCP family protein
Phvul.009G150100	-0.420116	NAC	NAC domain containing protein 103
Phvul.006G205800	-0.420319	C2H2
Phvul.010G072900	-0.421137	GRAS	GRAS family protein
Phvul.002G149500	-0.426505	ERF	DORNROSCHEN-like
Phvul.004G058200	-0.428121	FAR1	FAR1-related sequence 5
Phvul.009G066960	-0.428741	WOX	WUSCHEL related homeobox 4
Phvul.004G107600	-0.429096	MYB_related	MYB_related family protein
Phvul.011G026500	-0.42975	bHLH	bHLH family protein
Phvul.009G166000	-0.430138	NF-YC	nuclear factor Y, subunit C1
Phvul.005G007900	-0.432267	NAC	NAC 007
Phvul.002G254500	-0.433137	ERF	ERF family protein
Phvul.005G097800	-0.445603	bZIP	bZIP family protein
Phvul.006G221500	-0.451569	ARF	auxin response factor 1
Phvul.006G140900	-0.45461	MYB_related	myb domain protein 96
Phvul.002G089800	-0.467917	Whirly	ssDNA-binding transcriptional regulator
Phvul.005G091000	-0.468884	bHLH	bHLH family protein
Phvul.007G067000	-0.473299	FAR1	FAR1-related sequence 5
Phvul.009G253800	-0.482956	FAR1	FAR1-related sequence 11
Phvul.002G293200	-0.484716	WRKY	WRKY family protein
Phvul.001G222000	-0.486447	C2H2
Phvul.006G078200	-0.486983	MYB_related	MYB_related family protein
Phvul.007G267900	-0.48939	TALE	BEL1-like homeodomain 1
Phvul.007G048000	-0.490624	M-type_MADS	AGAMOUS-like 62
Phvul.011G063300	-0.503879	GRAS	SCARECROW-like 14
Phvul.007G019400	-0.512191	B3	B3 family protein
Phvul.003G190900	-0.514433	TCP	TEOSINTE BRANCHED, cycloidea and PCF (TCP) 14
Phvul.005G069050	-0.514487	C2H2
Phvul.001G026800	-0.52273	bHLH	bHLH family protein
Phvul.001G086800	-0.52273	B3	B3 family protein
Phvul.001G087900	-0.52273	C2H2	C2H2 family protein
Phvul.001G089900	-0.52273	GRAS	RGA-like 1
Phvul.001G115200	-0.52273	LBD	LOB domain-containing protein 20
Phvul.001G158700	-0.52273	C2H2	C2H2 family protein
Phvul.001G231500	-0.52273	bHLH	RHD SIX-LIKE 1
Phvul.002G049800	-0.52273	M-type_MADS	AGAMOUS-like 61
Phvul.002G183400	-0.52273	M-type_MADS	M-type_MADS family protein
Phvul.002G250800	-0.52273	GATA	GATA transcription factor 27
Phvul.002G269800	-0.52273	GRAS	GRAS family protein
Phvul.002G271000	-0.52273	bHLH	bHLH family protein
Phvul.002G273800	-0.52273	NF-YB	nuclear factor Y, subunit B7
Phvul.002G322000	-0.52273	ARR-B	response regulator 14
Phvul.002G329500	-0.52273	WOX	WUSCHEL related homeobox 1
Phvul.002G333100	-0.52273	HD-ZIP	homeodomain GLABROUS 11
Phvul.003G003800	-0.52273	MIKC_MADS	MIKC_MADS family protein
Phvul.003G007500	-0.52273	B3	B3 family protein
Phvul.003G007800	-0.52273	Trihelix	Trihelix family protein
Phvul.003G035900	-0.52273	LBD	LOB domain-containing protein 41
Phvul.003G103500	-0.52273	NF-YB	nuclear factor Y, subunit B5
Phvul.003G107400	-0.52273	M-type_MADS	AGAMOUS-like 62
Phvul.003G110800	-0.52273	C2H2	zinc finger protein 7
Phvul.003G132100	-0.52273	MYB	MYB family protein
Phvul.003G194300	-0.52273	LBD	LOB domain-containing protein 27
Phvul.003G201300	-0.52273	MYB	myb domain protein 98
Phvul.003G281000	-0.52273	MIKC_MADS	MIKC_MADS family protein
Phvul.004G053700	-0.52273	WOX	WUSCHEL related homeobox 11
Phvul.004G061500	-0.52273	M-type_MADS	M-type_MADS family protein
Phvul.005G022600	-0.52273	ARR-B	response regulator 14
Phvul.005G032900	-0.52273	GRAS	scarecrow-like 3
Phvul.005G111800	-0.52273	GRAS	GRAS family protein
Phvul.005G126600	-0.52273	ERF	C-repeat/DRE binding factor 2
Phvul.006G149000	-0.52273	G2-like	G2-like family protein
Phvul.006G212400	-0.52273	GATA	GATA transcription factor 27
Phvul.007G019700	-0.52273	B3	B3 family protein
Phvul.007G022900	-0.52273	B3	B3 family protein
Phvul.007G045000	-0.52273	bHLH	bHLH family protein
Phvul.007G047800	-0.52273	M-type_MADS	AGAMOUS-like 62
Phvul.007G060100	-0.52273	TCP	TCP family protein
Phvul.007G090700	-0.52273	GRAS	GRAS family protein
Phvul.007G205500	-0.52273	M-type_MADS	M-type_MADS family protein
Phvul.007G224800	-0.52273	HD-ZIP	homeobox 51
Phvul.007G244400	-0.52273	C2H2	zinc finger protein 2
Phvul.007G267600	-0.52273	Dof	Dof family protein
Phvul.008G038400	-0.52273	MYB	myb domain protein 114
Phvul.008G038500	-0.52273	MYB_related	myb domain protein 6
Phvul.008G046500	-0.52273	ERF	ethylene-responsive element binding factor 13
Phvul.008G117400	-0.52273	C2H2	C2H2 family protein
Phvul.008G181500	-0.52273	bHLH	basic helix-loop-helix 32
Phvul.008G220000	-0.52273	B3	B3 family protein
Phvul.008G247500	-0.52273	B3	high-level expression of sugar-inducible gene 2
Phvul.008G258900	-0.52273	bZIP	bZIP family protein
Phvul.009G013200	-0.52273	ERF	ERF family protein
Phvul.009G077500	-0.52273	GATA	cytokinin-responsive gata factor 1
Phvul.009G151000	-0.52273	MYB	myb domain protein 69
Phvul.009G160900	-0.52273	LFY	floral meristem identity control protein LEAFY (LFY)
Phvul.009G177100	-0.52273	MYB	myb domain protein 98
Phvul.009G206500	-0.52273	AP2	ARIA-interacting double AP2 domain protein
Phvul.010G016300	-0.52273	C2H2	zinc-finger protein 10
Phvul.010G053200	-0.52273	MYB	MYB family protein
Phvul.010G078400	-0.52273	G2-like	G2-like family protein
Phvul.010G092300	-0.52273	ERF	related to AP2 11
Phvul.010G130600	-0.52273	MYB	MYB family protein
Phvul.010G158300	-0.52273	bHLH	bHLH family protein
Phvul.011G008200	-0.52273	ARR-B	response regulator 2
Phvul.011G066800	-0.52273	C2H2	C2H2 family protein
Phvul.011G115245	-0.52273	C2H2	C2H2 family protein
Phvul.011G172800	-0.52273	M-type_MADS	AGAMOUS-like 91
Phvul.005G012200	-0.52273	EIL	EIL family protein
Phvul.005G124200	-0.52273	bZIP	bZIP family protein
Phvul.007G229600	-0.52273	bZIP	bZIP family protein
Phvul.003G207700	-0.524804	C2H2	relative of early flowering 6
Phvul.007G139300	-0.526282	G2-like	G2-like family protein
Phvul.007G112500	-0.531124	LBD	LOB domain-containing protein 25
Phvul.001G211400	-0.532408	C2H2	C2H2 family protein
Phvul.011G119500	-0.533509	bHLH	bHLH family protein
Phvul.003G232000	-0.546251	HD-ZIP	HD-ZIP family protein
Phvul.011G197300	-0.546663	LBD	LBD family protein
Phvul.007G101900	-0.551552	bHLH	bHLH family protein
Phvul.001G091100	-0.558623	NAC	NAC domain containing protein 41
Phvul.007G096500	-0.55949	C2H2	C2H2 family protein
Phvul.002G282200	-0.560443	ARF	auxin response factor 2
Phvul.002G126900	-0.56973	FAR1	FAR1-related sequence 5
Phvul.009G186600	-0.569764	Dof	cycling DOF factor 3
Phvul.003G236300	-0.569913	GRAS	GRAS family protein
Phvul.006G181200	-0.57328	ARF	ARF family protein
Phvul.001G100200	-0.575626	NAC	NAC domain containing protein 47
Phvul.002G084000	-0.582562	Dof	cycling DOF factor 3
Phvul.008G185400	-0.586477	AP2	AP2 family protein
Phvul.008G073800	-0.588373	MIKC_MADS	AGAMOUS-like 20
Phvul.007G185500	-0.5959	GeBP	DNA-binding storekeeper protein-related transcriptional regulator
Phvul.005G022000	-0.601909	C3H	CCCH-type zinc finger protein with ARM repeat domain
Phvul.006G114000	-0.610861	bHLH	bHLH family protein
Phvul.009G107501	-0.614383	CPP	Tesmin/TSO1-like CXC domain-containing protein
Phvul.003G017000	-0.618136	ARR-B	response regulator 2
Phvul.L010943	-0.637391	FAR1	FAR1-related sequence 4
Phvul.009G056400	-0.642409	BES1	BES1 family protein
Phvul.004G164700	-0.650011	CPP	Tesmin/TSO1-like CXC domain-containing protein
Phvul.009G183800	-0.650179	MYB_related	MYB family protein
Phvul.009G013900	-0.653141	MIKC_MADS	MIKC_MADS family protein
Phvul.008G039900	-0.654385	WRKY	WRKY DNA-binding protein 4
Phvul.007G065900	-0.662053	TCP	TCP family protein
Phvul.008G253600	-0.66547	AP2	ARIA-interacting double AP2 domain protein
Phvul.001G018400	-0.666247	B3	B3 family protein
Phvul.002G092100	-0.666247	MYB	myb domain protein 7
Phvul.003G177300	-0.666247	TCP	TCP family protein
Phvul.006G057800	-0.666247	NF-YB	NF-YB family protein
Phvul.010G087900	-0.666247	MIKC_MADS	AGAMOUS-like 6
Phvul.005G011600	-0.666247	bZIP	ABA-responsive element binding protein 3
Phvul.009G066980	-0.670385	ERF	related to AP2 1
Phvul.007G002900	-0.67175	RAV	RAV family protein
Phvul.004G011400	-0.672383	MYB	myb domain protein 98
Phvul.007G118500	-0.673198	C3H	zinc finger protein 1
Phvul.007G065100	-0.676369	MIKC_MADS	MIKC_MADS family protein
Phvul.002G058900	-0.676859	C2H2	C2H2-like zinc finger protein
Phvul.008G244300	-0.677524	B3	B3 family protein
Phvul.008G122600	-0.679004	bHLH	bHLH family protein
Phvul.011G116500	-0.679805	LBD	LOB domain-containing protein 2
Phvul.001G184900	-0.681574	HD-ZIP	homeobox 51
Phvul.002G007400	-0.682861	bHLH	bHLH family protein
Phvul.007G118200	-0.682861	WRKY	WRKY DNA-binding protein 2
Phvul.011G001800	-0.685037	bHLH	bHLH family protein
Phvul.005G121800	-0.718721	NAC	NTM1-like 8
Phvul.002G248200	-0.722513	C2H2	C2H2 family protein
Phvul.002G315900	-0.724169	ERF	ERF family protein
Phvul.011G080200	-0.733892	GATA	GATA transcription factor 10
Phvul.002G147600	-0.738414	MIKC_MADS	MIKC_MADS family protein
Phvul.010G032600	-0.745751	FAR1	FAR1 family protein
Phvul.005G105200	-0.758456	ERF	ERF family protein
Phvul.006G071300	-0.795176	bZIP	bZIP family protein
Phvul.010G124300	-0.795176	M-type_MADS	AGAMOUS-like 62
Phvul.005G134500	-0.801161	ARF	auxin response factor 16
Phvul.007G043200	-0.80421	FAR1	FAR1 family protein
Phvul.008G236500	-0.807894	MYB	myb domain protein 43
Phvul.010G009800	-0.816404	MYB	MYB family protein
Phvul.010G114900	-0.818687	ERF	ERF family protein
Phvul.002G279000	-0.819504	MYB	myb domain protein 4
Phvul.004G072500	-0.820513	LBD	LOB domain-containing protein 20
Phvul.003G222400	-0.823137	MYB	myb domain protein 66
Phvul.002G273100	-0.828305	NAC	xylem NAC domain 1
Phvul.008G182900	-0.830406	GATA	GATA-type zinc finger protein with TIFY domain
Phvul.009G136400	-0.831567	Dof	Dof family protein
Phvul.007G230700	-0.83683	B3	B3 family protein
Phvul.002G292600	-0.837847	MYB	myb domain protein 103
Phvul.005G084500	-0.838727	NAC	NAC family protein
Phvul.003G195700	-0.85302	MYB_related	MYB_related family protein
Phvul.002G221000	-0.855777	MYB	MYB-like 102
Phvul.001G212800	-0.859763	bZIP	basic region/leucine zipper motif 53
Phvul.008G190200	-0.864091	CO-like	B-box type zinc finger protein with CCT domain
Phvul.006G123000	-0.872375	WRKY	WRKY DNA-binding protein 14
Phvul.001G215200	-0.879362	MYB	myb domain protein 2
Phvul.007G170200	-0.879689	bHLH	LJRHL1-like 2
Phvul.003G246800	-0.889019	LBD	ASYMMETRIC LEAVES 2-like 1
Phvul.005G050000	-0.889165	NF-YC	nuclear factor Y, subunit C2
Phvul.007G140500	-0.889753	NAC	NAC domain containing protein 2
Phvul.011G044900	-0.906743	MYB_related	RAD-like 1
Phvul.009G061700	-0.911499	G2-like	G2-like family protein
Phvul.010G158600	-0.911499	bHLH	bHLH family protein
Phvul.001G262600	-0.921665	SBP	squamosa promoter binding protein-like 2
Phvul.001G034200	-0.922366	TALE	homeobox gene 1
Phvul.004G024200	-0.927813	MYB	MYB family protein
Phvul.004G123500	-0.939408	MIKC_MADS	AGAMOUS-like 6
Phvul.001G196100	-0.942105	Dof	Dof family protein
Phvul.006G077900	-0.951221	M-type_MADS	AGAMOUS-like 80
Phvul.007G171333	-0.956418	bHLH	bHLH family protein
Phvul.005G074500	-0.965853	NAC	NAC family protein
Phvul.001G195800	-0.966897	TALE	BEL1-like homeodomain 1
Phvul.011G187200	-0.966926	FAR1	FAR1-related sequence 3
Phvul.003G241900	-0.974648	AP2	AP2 family protein
Phvul.009G065500	-0.99607	bZIP	abscisic acid responsive elements-binding factor 2
Phvul.002G166700	-0.997649	SRS	Lateral root primordium (LRP) protein-related
Phvul.010G071300	-1.00173	C2H2	C2H2-like zinc finger protein
Phvul.005G136400	-1.01694	NAC	NAC-like, activated by AP3/PI
Phvul.002G085400	-1.01893	ZF-HD	zinc finger homeodomain 1
Phvul.002G131700	-1.02317	GRF	growth-regulating factor 5
Phvul.002G137300	-1.02509	G2-like	G2-like family protein
Phvul.005G036900	-1.02904	bHLH	bHLH family protein
Phvul.003G064800	-1.04234	ERF	DORNROSCHEN-like
Phvul.005G047600	-1.04535	G2-like	G2-like family protein
Phvul.006G086700	-1.04998	MYB_related	MYB_related family protein
Phvul.007G135300	-1.05377	ERF	ERF family protein
Phvul.003G213300	-1.06644	TCP	TCP family protein
Phvul.009G186000	-1.06745	NAC	NAC domain containing protein 100
Phvul.003G158200	-1.10205	ARR-B	response regulator 12
Phvul.001G073800	-1.11306	ERF	ERF family protein
Phvul.009G137400	-1.11657	bHLH	bHLH family protein
Phvul.003G008400	-1.12363	G2-like	G2-like family protein
Phvul.007G002700	-1.12388	C3H	C3H family protein
Phvul.008G058000	-1.12745	WRKY	WRKY DNA-binding protein 24
Phvul.009G004801	-1.14499	TALE	BEL1-like homeodomain 7
Phvul.003G252000	-1.14509	bZIP	G-box binding factor 1
Phvul.006G166600	-1.14823	TCP	TEOSINTE BRANCHED 1, cycloidea and PCF transcription factor 2
Phvul.005G180500	-1.14828	C2H2	C2H2 family protein
Phvul.005G161900	-1.14895	bHLH	bHLH family protein
Phvul.001G141700	-1.1996	G2-like	G2-like family protein
Phvul.004G070125	-1.20046	bHLH	bHLH family protein
Phvul.011G064900	-1.20128	WOX	WUSCHEL related homeobox 2
Phvul.003G260100	-1.20143	DBB	DBB family protein
Phvul.006G047800	-1.20653	ERF	ethylene responsive element binding factor 3
Phvul.006G180700	-1.20929	VOZ	vascular plant one zinc finger protein
Phvul.001G072200	-1.21184	NAC	NAC family protein
Phvul.008G146900	-1.22628	MYB	myb domain protein 40
Phvul.011G213500	-1.23814	bHLH	bHLH family protein
Phvul.005G171600	-1.28884	Trihelix	Trihelix family protein
Phvul.002G112000	-1.29323	GATA	GATA transcription factor 5
Phvul.001G071000	-1.29558	MYB	myb domain protein 5
Phvul.004G027700	-1.30708	bHLH	bHLH family protein
Phvul.010G009900	-1.32538	MYB	MYB family protein
Phvul.011G094300	-1.33106	G2-like	G2-like family protein
Phvul.007G179100	-1.34345	bHLH	bHLH family protein
Phvul.003G072000	-1.35467	bHLH	BIG PETAL P
Phvul.008G185700	-1.35988	WRKY	WRKY DNA-binding protein 70
Phvul.001G221500	-1.3628	MYB	myb domain protein 61
Phvul.003G208600	-1.37148	GRAS	GRAS family protein
Phvul.001G176200	-1.37774	C2H2	C2H2-like zinc finger protein
Phvul.009G196900	-1.37779	ERF	ERF family protein
Phvul.004G079200	-1.38687	GATA	GATA transcription factor 9
Phvul.011G148000	-1.38858	NAC	NAC domain containing protein 2
Phvul.009G094300	-1.3944	HB-other	overexpressor of cationic peroxidase 3
Phvul.002G322300	-1.40098	ARR-B	response regulator 14
Phvul.004G171200	-1.41165	MYB_related	MYB_related family protein
Phvul.011G179300	-1.41511	G2-like	G2-like family protein
Phvul.004G029250	-1.4244	B3	B3 family protein
Phvul.003G293800	-1.42447	G2-like	G2-like family protein
Phvul.009G162000	-1.42686	bHLH	bHLH family protein
Phvul.004G124000	-1.42687	Trihelix	Trihelix family protein
Phvul.011G118600	-1.43025	ERF	ERF family protein
Phvul.009G260100	-1.43281	B3	B3 family protein
Phvul.011G050800	-1.45988	B3	B3 family protein
Phvul.009G204300	-1.46479	bZIP	basic leucine-zipper 70
Phvul.001G251200	-1.47592	ERF	ERF family protein
Phvul.008G102300	-1.48495	MYB	MYB family protein
Phvul.009G025400	-1.49637	MYB_related	TRF-like 5
Phvul.003G242900	-1.49913	bHLH	bHLH family protein
Phvul.002G082200	-1.5031	C2H2	C2H2-like zinc finger protein
Phvul.007G095000	-1.5036	ARF	auxin response factor 16
Phvul.010G158500	-1.50523	bHLH	bHLH family protein
Phvul.010G035200	-1.5347	ERF	cytokinin response factor 4
Phvul.011G034900	-1.56422	MYB	myb domain protein 32
Phvul.003G046400	-1.5863	MYB	myb domain protein 16
Phvul.008G160400	-1.59644	bHLH	RHD SIX-LIKE 1
Phvul.004G072100	-1.60258	TCP	TCP family protein
Phvul.005G114100	-1.60313	MYB_related	MYB_related family protein
Phvul.001G154800	-1.604	C2H2	indeterminate(ID)-domain 12
Phvul.007G066520	-1.60878	ERF	ERF family protein
Phvul.007G033200	-1.60992	C3H	C3H family protein
Phvul.002G153300	-1.61062	TALE	KNOTTED-like homeobox of Arabidopsis thaliana 7
Phvul.007G149000	-1.6119	ARF	auxin response factor 16
Phvul.007G079800	-1.62189	Trihelix	Trihelix family protein
Phvul.001G136100	-1.63388	ERF	ERF family protein
Phvul.002G332400	-1.654	ZF-HD	homeobox protein 22
Phvul.005G000700	-1.66328	B3	B3 family protein
Phvul.001G010400	-1.66354	ERF	ERF family protein
Phvul.007G195500	-1.66375	C2H2	C2H2 family protein
Phvul.011G024600	-1.67347	GRAS	GRAS family protein
Phvul.004G151575	-1.70989	WOX	WUSCHEL related homeobox 1
Phvul.005G123900	-1.74319	G2-like	G2-like family protein
Phvul.010G138200	-1.76042	C2H2	indeterminate(ID)-domain 7
Phvul.008G278900	-1.76151	NF-YB	nuclear factor Y, subunit B3
Phvul.003G254200	-1.76495	ZF-HD	homeobox protein 33
Phvul.004G143400	-1.80094	MYB_related	MYB_related family protein
Phvul.007G221400	-1.81768	C2H2	C2H2-like zinc finger protein
Phvul.011G074100	-1.82009	C2H2	C2H2-like zinc finger protein
Phvul.004G156176	-1.83095	bHLH	BR enhanced expression 3
Phvul.004G057800	-1.83811	MYB	myb domain protein 40
Phvul.007G102800	-1.84529	RAV	RAV family protein
Phvul.004G046000	-1.86665	MYB	myb domain protein 83
Phvul.011G212000	-1.87359	MYB	myb domain protein 83
Phvul.001G161700	-1.87939	NAC	NAC domain containing protein 74
Phvul.008G103000	-1.89715	MYB_related	TRF-like 2
Phvul.003G072800	-1.90549	MYB_related	MYB_related family protein
Phvul.005G109700	-1.91075	MYB	myb domain protein 14
Phvul.003G165000	-1.91089	ERF	ERF family protein
Phvul.005G101500	-1.99812	C3H	C3H family protein
Phvul.003G131800	-2.03895	GRF	growth-regulating factor 5
Phvul.009G190200	-2.04443	HD-ZIP	homeobox 1
Phvul.004G029900	-2.05254	NAC	NAC domain containing protein 100
Phvul.011G156800	-2.06542	HD-ZIP	homeobox protein 52
Phvul.003G182800	-2.10044	MIKC_MADS	MIKC_MADS family protein
Phvul.007G240200	-2.10236	AP2	related to AP2.7
Phvul.006G217500	-2.13379	ZF-HD	homeobox protein 25
Phvul.008G192200	-2.198	MYB_related	RAD-like 6
Phvul.005G136300	-2.21714	C2H2	indeterminate(ID)-domain 2
Phvul.004G146200	-2.22355	ZF-HD	homeobox protein 31
Phvul.002G043700	-2.2248	CPP	TESMIN/TSO1-like CXC 2
Phvul.006G202200	-2.23177	MIKC_MADS	MIKC_MADS family protein
Phvul.011G110500	-2.25149	MYB	MYB-like 102
Phvul.009G008000	-2.28909	NAC	NAC family protein
Phvul.005G130300	-2.29928	C2H2	C2H2 family protein
Phvul.009G090500	-2.32284	TALE	KNOTTED1-like homeobox gene 3
Phvul.002G283100	-2.36139	bHLH	bHLH family protein
Phvul.001G032600	-2.36164	MYB	MYB family protein
Phvul.008G045100	-2.39918	HD-ZIP	homeobox-leucine zipper protein 3
Phvul.006G023100	-2.4061	NAC	NAC domain containing protein 42
Phvul.008G027900	-2.40943	MIKC_MADS	MIKC_MADS family protein
Phvul.005G157600	-2.41383	MYB	myb domain protein 26
Phvul.008G179200	-2.45585	ZF-HD	homeobox protein 22
Phvul.002G163700	-2.46404	ERF	ERF family protein
Phvul.001G109500	-2.46757	GATA	GATA transcription factor 9
Phvul.002G170600	-2.47036	Dof	cycling DOF factor 2
Phvul.010G137500	-2.51333	MYB	myb domain protein 26
Phvul.004G084800	-2.52703	GRAS	GRAS family protein
Phvul.003G149000	-2.54347	CO-like	CONSTANS-like 5
Phvul.002G006500	-2.55408	LSD	lsd one like 1
Phvul.008G262900	-2.59898	MYB	MYB family protein
Phvul.007G079700	-2.60905	Trihelix	Trihelix family protein
Phvul.006G114100	-2.6226	ERF	ERF family protein
Phvul.007G041900	-2.62298	B3	B3 family protein
Phvul.002G267800	-2.671	ERF	ERF family protein
Phvul.009G174900	-2.71393	MYB	myb domain protein 86
Phvul.001G219000	-2.73416	MYB	myb domain protein 55
Phvul.002G229100	-2.73516	bHLH	bHLH family protein
Phvul.002G171000	-2.75508	ZF-HD	zinc finger homeodomain 1
Phvul.001G023900	-2.76495	C2H2	C2H2-like zinc finger protein
Phvul.004G031900	-2.7713	ERF	related to AP2 11
Phvul.009G155500	-2.80613	NF-YB	nuclear factor Y, subunit B7
Phvul.007G255100	-2.82488	ERF	ERF family protein
Phvul.010G042700	-2.85562	bHLH	bHLH family protein
Phvul.002G159000	-2.87373	TALE	TALE family protein
Phvul.007G019000	-2.87796	bHLH	bHLH family protein
Phvul.007G135900	-2.90946	ERF	ERF family protein
Phvul.009G060500	-2.92659	TALE	BEL1-like homeodomain 11
Phvul.003G176800	-2.95423	MYB	MYB family protein
Phvul.011G168500	-2.96531	DBB	light-regulated zinc finger protein 1
Phvul.007G242300	-2.98438	MYB_related	RAD-like 1
Phvul.010G056200	-3.04026	SBP	squamosa promoter binding protein-like 8
Phvul.003G189100	-3.10947	M-type_MADS	AGAMOUS-like 65
Phvul.004G077400	-3.12855	NAC	NAC domain containing protein 47
Phvul.003G190300	-3.14715	ZF-HD	mini zinc finger 2
Phvul.008G157600	-3.17128	GATA	GATA transcription factor 9
Phvul.011G147800	-3.21578	NAC	NAC family protein
Phvul.002G310200	-3.21625	ERF	ERF family protein
Phvul.002G282300	-3.21736	bHLH	bHLH family protein
Phvul.011G124200	-3.23344	G2-like	GBF's pro-rich region-interacting factor 1
Phvul.008G185800	-3.25915	WRKY	WRKY DNA-binding protein 70
Phvul.002G016900	-3.26425	AP2	AP2 family protein
Phvul.007G174800	-3.2898	HSF	heat shock transcription factor A6B
Phvul.005G100100	-3.31973	NAC	NAC domain containing protein 73
Phvul.008G038600	-3.33968	MYB	myb domain protein 113
Phvul.002G304400	-3.34986	MYB_related	MYB_related family protein
Phvul.004G145900	-3.35438	C2H2	C2H2-like zinc finger protein
Phvul.009G200600	-3.37493	TCP	TCP family protein
Phvul.009G185950	-3.38303	MYB	myb domain protein 16
Phvul.009G058100	-3.39946	MYB_related	RAD-like 6
Phvul.011G109500	-3.43485	MYB	myb domain protein 15
Phvul.002G292000	-3.44217	TALE	TALE family protein
Phvul.002G110600	-3.44899	bZIP	basic leucine-zipper 42
Phvul.001G226500	-3.46799	GATA	GATA transcription factor 16
Phvul.005G020400	-3.4919	C2H2	WIP domain protein 5
Phvul.007G186700	-3.51675	Trihelix	Trihelix family protein
Phvul.005G067950	-3.51854	TCP	TCP family protein
Phvul.001G068200	-3.54212	MIKC_MADS	MIKC_MADS family protein
Phvul.002G170500	-3.55519	MYB	myb domain protein 105
Phvul.009G188251	-3.56021	bHLH	bHLH family protein
Phvul.001G052500	-3.64371	CPP	Tesmin/TSO1-like CXC domain-containing protein
Phvul.001G244700	-3.64615	LBD	LOB domain-containing protein 21
Phvul.005G055400	-3.65183	NAC	NAC domain containing protein 1
Phvul.001G211700	-3.65316	MYB	myb domain protein 111
Phvul.011G059800	-3.67313	MYB	myb domain protein 46
Phvul.006G106100	-3.68296	ERF	ethylene response factor 1
Phvul.004G028600	-3.7042	ZF-HD	homeobox protein 30
Phvul.005G018500	-3.70961	MYB_related	RAD-like 1
Phvul.011G116800	-3.75201	bZIP	bZIP family protein
Phvul.010G141400	-3.77585	Dof	DOF zinc finger protein 1
Phvul.008G087200	-3.87058	bHLH	bHLH family protein
Phvul.001G018300	-3.90879	G2-like	G2-like family protein
Phvul.004G028500	-3.92477	MYB	myb domain protein 30
Phvul.006G183900	-3.93944	SBP	squamosa promoter binding protein-like 3
Phvul.002G069700	-3.93957	YABBY	YABBY family protein
Phvul.011G053700	-3.94126	DBB	DBB family protein
Phvul.008G222200	-3.98457	LBD	LOB domain-containing protein 21
Phvul.L006543	-4.08072	GRAS	SCARECROW-like 14
Phvul.011G164800	-4.08462	SBP	squamosa promoter binding protein-like 4
Phvul.008G157100	-4.10739	SBP	squamosa promoter binding protein-like 10
Phvul.002G144900	-4.10978	Dof	Dof family protein
Phvul.003G213600	-4.1696	MIKC_MADS	AGAMOUS-like 19
Phvul.008G113300	-4.21734	MYB	myb domain protein 113
Phvul.010G160000	-4.29661	C2H2	C2H2 family protein
Phvul.011G086400	-4.30766	C2H2	C2H2 family protein
Phvul.003G061800	-4.31125	YABBY	YABBY family protein
Phvul.011G160400	-4.36076	NAC	NAC family protein
Phvul.008G103100	-4.40105	G2-like	G2-like family protein
Phvul.008G196200	-4.4134	G2-like	G2-like family protein
Phvul.002G316100	-4.48789	CO-like	B-box type zinc finger protein with CCT domain
Phvul.004G095200	-4.58089	Trihelix	Trihelix family protein
Phvul.008G067300	-4.59856	MYB	myb domain protein 17
Phvul.008G038000	-4.6312	MYB	myb domain protein 16
Phvul.001G014300	-4.63732	MYB_related	RAD-like 1
Phvul.001G154700	-4.65864	HSF	heat shock transcription factor A6B
Phvul.010G158700	-4.69382	ERF	ERF family protein
Phvul.009G085300	-4.71695	CO-like	CONSTANS-like 4
Phvul.011G212900	-4.74231	C2H2	C2H2 family protein
Phvul.005G109800	-4.78295	MYB	myb domain protein 14
Phvul.006G100300	-4.87824	Trihelix	Trihelix family protein
Phvul.006G153300	-4.90279	bHLH	bHLH family protein
Phvul.002G083800	-4.96079	MYB	myb domain protein 105
Phvul.001G036500	-4.96627	C2H2	indeterminate(ID)-domain 2
Phvul.010G056000	-5.01121	SBP	squamosa promoter binding protein-like 8
Phvul.004G157300	-5.02625	CO-like	B-box type zinc finger protein with CCT domain
Phvul.007G208500	-5.04441	bHLH	phytochrome interacting factor 3
Phvul.008G022800	-5.05478	CO-like	CONSTANS-like 2
Phvul.010G090300	-5.0611	HD-ZIP	HD-ZIP family protein
Phvul.008G038200	-5.12867	MYB	myb domain protein 113
Phvul.008G157200	-5.29577	SBP	squamosa promoter binding protein-like 8
Phvul.003G008100	-5.32547	C2H2	indeterminate(ID)-domain 4
Phvul.001G120400	-5.33422	MYB_related	RAD-like 1
Phvul.003G039300	-5.41619	MIKC_MADS	MIKC_MADS family protein
Phvul.002G088600	-5.5009	HD-ZIP	HD-ZIP family protein
Phvul.003G190400	-5.56576	MYB	myb domain protein 94
Phvul.008G041300	-5.58655	ZF-HD	homeobox protein 30
Phvul.006G196600	-5.6768	bHLH	bHLH family protein
Phvul.001G051550	-5.77167	ERF	ERF family protein
Phvul.003G039200	-5.81543	MIKC_MADS	MIKC_MADS family protein
Phvul.003G287600	-5.83003	Dof	Dof family protein
Phvul.006G169600	-5.97661	MIKC_MADS	MIKC_MADS family protein
Phvul.008G072700	-6.03134	HD-ZIP	HD-ZIP family protein
Phvul.011G156900	-6.08988	TCP	TEOSINTE BRANCHED 1, cycloidea and PCF transcription factor 3
Phvul.009G093600	-6.11062	ERF	ERF family protein
Phvul.002G316900	-6.29007	bHLH	BR enhanced expression 3
Phvul.009G187700	-6.3041	MYB	myb domain protein 94
Phvul.008G020400	-6.30775	TCP	TCP family protein
Phvul.007G215800	-6.61685	MYB	myb domain protein 12
Phvul.008G042200	-6.81914	HD-ZIP	homeobox 3
Phvul.001G107600	-6.82898	MYB	myb domain protein 60
Phvul.002G137000	-6.918	HD-ZIP	homeobox-7
Phvul.001G218800	-7.01552	bHLH	phytochrome interacting factor 3
Phvul.002G332500	-7.04158	C2H2	C2H2-like zinc finger protein
Phvul.005G100700	-7.10641	G2-like	GBF's pro-rich region-interacting factor 1
Phvul.003G091100	-7.31224	ZF-HD	homeobox protein 31
Phvul.005G153500	-7.38802	DBB	DBB family protein
Phvul.009G228200	-7.40488	MYB	MYB-like 102
Phvul.003G067500	-7.41494	bHLH	bHLH family protein
Phvul.004G143500	-7.72287	HD-ZIP	homeodomain GLABROUS 11
Phvul.011G104700	-7.7605	HD-ZIP	homeodomain GLABROUS 2
Phvul.008G031820	-8.02044	TCP	plastid transcription factor 1
Phvul.008G094800	-8.05294	G2-like	G2-like family protein
Phvul.008G041500	-8.05999	MYB	myb domain protein 30
Phvul.005G101900	-8.22855	SBP	squamosa promoter binding protein-like 4
Phvul.003G166100	-8.3063	YABBY	YABBY family protein
Phvul.003G008300	-8.37405	C2H2	indeterminate(ID)-domain 5
Phvul.003G183700	-8.40593	TCP	TEOSINTE BRANCHED 1, cycloidea and PCF transcription factor 5
Phvul.001G174200	-8.46909	MYB_related	MYB_related family protein
Phvul.007G020900	-8.47251	C2H2	indeterminate(ID)-domain 5
Phvul.009G037900	-8.54418	ZF-HD	homeobox protein 22
Phvul.003G217700	-8.6003	YABBY	YABBY family protein
Phvul.003G090501	-8.92527	NAC	NAC domain containing protein 35
Phvul.008G126437	-8.99012	bZIP	HY5-homolog
Phvul.009G232700	-9.01911	GATA	cytokinin-responsive gata factor 1
Phvul.009G202200	-9.39069	TCP	TEOSINTE BRANCHED 1, cycloidea and PCF transcription factor 5
Phvul.010G043400	-10.2245	bHLH	bHLH family protein
Phvul.005G114600	-10.5933	HD-ZIP	homeodomain GLABROUS 2
Phvul.008G144300	-11.3796	bHLH	bHLH family protein
Phvul.001G035600	-11.4477	GATA	cytokinin-responsive gata factor 1
Phvul.003G137100	-12.1331	GATA	cytokinin-responsive gata factor 1

## Sheet: TF Sensitive
Gene_ID	log2FoldChange	TF_family	TF_name
Phvul.002G075900	10.2064	C2H2	C2H2 family protein
Phvul.011G115230	9.79104	MYB	myb domain protein 79
Phvul.008G023800	9.58889	bZIP	basic leucine-zipper 42
Phvul.009G145800	9.54534	bHLH	beta HLH protein 93
Phvul.010G115500	9.15454	MYB	myb domain protein 111
Phvul.003G232300	9.12482	MYB	myb domain protein 84
Phvul.002G007500	8.12471	bHLH	bHLH family protein
Phvul.008G212100	7.77775	TALE	KNOX/ELK homeobox transcription factor
Phvul.005G080400	7.72119	WRKY	WRKY DNA-binding protein 70
Phvul.004G064700	7.6114	LBD	LOB domain-containing protein 41
Phvul.008G184800	7.36269	bHLH	beta HLH protein 93
Phvul.009G014100	7.33387	DBB	salt tolerance homolog2
Phvul.005G131300	7.23354	MYB	myb domain protein 36
Phvul.005G112500	7.08722	bHLH	bHLH family protein
Phvul.001G084000	7.06067	ERF	ERF family protein
Phvul.009G033800	6.98222	bHLH	bHLH family protein
Phvul.007G211900	6.82583	MYB	myb domain protein 2
Phvul.006G105200	6.67237	MYB	myb domain protein 15
Phvul.002G008800	6.63721	MYB	myb domain protein 84
Phvul.004G156700	6.56915	NAC	NAC domain containing protein 58
Phvul.007G181900	6.5628	bHLH	bHLH family protein
Phvul.007G231800	6.25592	MYB	myb domain protein 79
Phvul.002G064100	6.22755	TALE	KNOTTED1-like homeobox gene 6
Phvul.008G005500	6.15175	LBD	LOB domain-containing protein 41
Phvul.006G114700	6.08749	LBD	LOB domain-containing protein 11
Phvul.007G193300	6.06964	ERF	ethylene response factor 1
Phvul.005G087400	6.04736	MYB	MYB-like 102
Phvul.007G272800	5.9735	ERF	ERF family protein
Phvul.009G075000	5.89971	MYB	myb domain protein 84
Phvul.007G195900	5.87424	NF-YB	nuclear factor Y, subunit B4
Phvul.007G165100	5.83267	NF-YB	nuclear factor Y, subunit B5
Phvul.001G215100	5.83203	MYB	myb domain protein 2
Phvul.003G243350	5.81346	bHLH	bHLH family protein
Phvul.003G231000	5.80566	bHLH	bHLH family protein
Phvul.007G147600	5.78667	MYB	MYB family protein
Phvul.003G248500	5.78288	Dof	OBF binding protein 1
Phvul.009G176750	5.76936	TALE	KNOTTED1-like homeobox gene 6
Phvul.005G094600	5.76653	G2-like	G2-like family protein
Phvul.011G105600	5.76354	MYB_related	MYB_related family protein
Phvul.007G128000	5.76077	ERF	ERF family protein
Phvul.009G018700	5.75493	bZIP	ABA-responsive element binding protein 3
Phvul.003G148200	5.74204	MYB	myb domain protein 36
Phvul.002G228400	5.65528	HSF	heat shock transcription factor B2A
Phvul.007G193700	5.63438	ERF	ethylene response factor 1
Phvul.009G187500	5.62663	ZF-HD	mini zinc finger
Phvul.005G132700	5.55231	TALE	BEL1-like homeodomain 8
Phvul.009G123300	5.50878	ERF	ERF family protein
Phvul.009G225000	5.50191	ERF	ERF family protein
Phvul.006G114800	5.39541	MYB	myb domain protein 5
Phvul.004G081200	5.38307	ERF	related to AP2 11
Phvul.010G050800	5.3677	ERF	ethylene-responsive element binding factor 13
Phvul.003G036400	5.32714	MYB	myb domain protein 92
Phvul.002G177100	5.31355	ARR-B	response regulator 11
Phvul.005G130100	5.28535	C2H2	C2H2 family protein
Phvul.008G043000	5.24413	WRKY	WRKY DNA-binding protein 72
Phvul.001G031200	5.17004	AP2	AP2 family protein
Phvul.004G076900	5.15037	NAC	Arabidopsis NAC domain containing protein 87
Phvul.002G238400	5.14236	Dof	Dof family protein
Phvul.003G182700	5.12458	MIKC_MADS	AGAMOUS-like 8
Phvul.009G251600	5.11638	ERF	ethylene-responsive element binding protein
Phvul.011G058600	5.10841	C2H2	WIP domain protein 5
Phvul.001G032150	5.10677	HD-ZIP	HD-ZIP family protein
Phvul.005G080300	5.09785	WRKY	WRKY DNA-binding protein 70
Phvul.005G060000	5.0515	MYB	myb domain protein 63
Phvul.007G127800	5.03931	ERF	ethylene response factor 1
Phvul.011G109600	5.02457	MYB	myb domain protein 15
Phvul.001G131000	4.9678	HSF	heat shock transcription factor B3
Phvul.011G109700	4.954	MYB	myb domain protein 14
Phvul.006G011220	4.95392	bHLH	bHLH family protein
Phvul.004G144900	4.93545	MYB	myb domain protein 52
Phvul.011G134300	4.93296	bHLH	bHLH family protein
Phvul.002G240900	4.88866	WRKY	WRKY DNA-binding protein 65
Phvul.007G108500	4.88753	MYB	myb domain protein 15
Phvul.009G089000	4.88402	C2H2	C2H2 family protein
Phvul.002G237300	4.8705	ERF	related to AP2 11
Phvul.007G195100	4.86096	LBD	lateral organ boundaries-domain 16
Phvul.007G201400	4.85141	TALE	KNOTTED-like from Arabidopsis thaliana 2
Phvul.009G077300	4.79951	MYB_related	MYB_related family protein
Phvul.009G189700	4.78041	WRKY	WRKY DNA-binding protein 72
Phvul.001G159400	4.7745	LBD	lateral organ boundaries-domain 29
Phvul.008G050901	4.74681	bHLH	bHLH family protein
Phvul.007G278200	4.69665	HSF	heat shock transcription factor A6B
Phvul.002G009200	4.62443	bZIP	basic leucine-zipper 6
Phvul.010G000200	4.60303	Trihelix	Trihelix family protein
Phvul.010G129400	4.5764	GRAS	GRAS family protein
Phvul.001G170701	4.57479	C2H2	C2H2 family protein
Phvul.002G019100	4.56787	HSF	heat shock factor 4
Phvul.011G109400	4.54862	MYB	myb domain protein 15
Phvul.004G028300	4.50137	NAC	NAC domain containing protein 94
Phvul.005G080200	4.45999	WRKY	WRKY DNA-binding protein 70
Phvul.004G053300	4.42946	bZIP	ABA-responsive element binding protein 3
Phvul.006G120800	4.40285	MYB	myb domain protein 78
Phvul.007G280700	4.3989	bHLH	bHLH family protein
Phvul.007G222800	4.3214	Trihelix	Trihelix family protein
Phvul.009G133700	4.31178	MYB	myb domain protein 52
Phvul.009G012200	4.29916	WOX	WUSCHEL related homeobox 13
Phvul.005G181300	4.28391	bHLH	bHLH family protein
Phvul.007G195000	4.27795	LBD	lateral organ boundaries-domain 29
Phvul.011G041200	4.24527	SRS	SHI-related sequence3
Phvul.006G101700	4.24334	bZIP	bZIP family protein
Phvul.001G046500	4.21803	C2H2	C2H2 family protein
Phvul.004G068900	4.21542	ERF	ERF family protein
Phvul.007G222600	4.19545	ERF	ERF family protein
Phvul.010G104200	4.16182	WRKY	WRKY family protein
Phvul.L010143	4.15223	C2H2	C2H2 family protein
Phvul.005G044600	4.11047	NAC	NAC family protein
Phvul.009G004300	4.08849	SRS	Lateral root primordium (LRP) protein-related
Phvul.008G052001	4.07178	AP2	AP2 family protein
Phvul.002G146400	4.06306	AP2	AINTEGUMENTA-like 6
Phvul.006G179700	4.06167	ERF	ERF family protein
Phvul.009G062700	4.04669	MYB	myb domain protein 77
Phvul.006G116000	4.03556	HD-ZIP	homeobox 7
Phvul.002G253900	4.03175	EIL	EIL family protein
Phvul.007G044500	4.01507	C2H2	salt tolerance zinc finger
Phvul.010G159500	4.01239	ERF	ERF family protein
Phvul.005G026300	4.01027	SRS	Lateral root primordium (LRP) protein-related
Phvul.003G233200	4.00599	bZIP	basic leucine-zipper 5
Phvul.006G183200	3.97325	ERF	ERF domain protein 12
Phvul.008G249100	3.91201	LBD	LOB domain-containing protein 13
Phvul.002G021200	3.86654	LBD	ASYMMETRIC LEAVES 2-like 1
Phvul.004G120500	3.85463	HD-ZIP	HD-ZIP family protein
Phvul.002G170200	3.82627	NAC	NAC-like, activated by AP3/PI
Phvul.009G084400	3.82288	ERF	ERF family protein
Phvul.006G130622	3.82191	LBD	LOB domain-containing protein 4
Phvul.002G009100	3.82085	AP2	AP2 family protein
Phvul.011G019200	3.8063	MYB	myb domain protein 9
Phvul.003G036000	3.78193	CO-like	B-box type zinc finger protein with CCT domain
Phvul.007G192100	3.77994	NAC	NAC domain containing protein 74
Phvul.003G292400	3.73517	ERF	redox responsive transcription factor 1
Phvul.002G153900	3.7217	ERF	ERF family protein
Phvul.001G099700	3.72088	ERF	ERF family protein
Phvul.001G088200	3.71172	WRKY	WRKY DNA-binding protein 75
Phvul.007G272900	3.70715	ERF	ERF family protein
Phvul.008G014600	3.69792	C2H2	C2H2 family protein
Phvul.001G019200	3.68768	MYB	myb domain protein 73
Phvul.001G170800	3.64624	C2H2	C2H2 family protein
Phvul.002G237600	3.63849	bZIP	basic leucine-zipper 44
Phvul.001G062100	3.63407	Dof	Dof family protein
Phvul.009G060900	3.63399	bZIP	basic leucine-zipper 44
Phvul.008G046400	3.616	ERF	ethylene-responsive element binding factor 13
Phvul.006G093900	3.61074	bHLH	bHLH family protein
Phvul.007G273400	3.59619	MYB	myb domain protein 15
Phvul.006G183100	3.59469	ERF	erf domain protein 9
Phvul.005G059000	3.57381	NAC	NAC domain containing protein 42
Phvul.011G084500	3.57254	MYB	myb domain protein 36
Phvul.004G156154	3.56974	MYB	myb domain protein 62
Phvul.011G058000	3.55779	AP2	AP2 family protein
Phvul.008G019600	3.54734	ERF	related to AP2 6l
Phvul.009G152800	3.53985	NAC	NAC family protein
Phvul.007G193900	3.4918	ERF	ERF family protein
Phvul.010G050700	3.48195	ERF	ethylene-responsive element binding factor 13
Phvul.008G107000	3.48044	MYB	MYB family protein
Phvul.009G031200	3.4765	MYB	myb domain protein 93
Phvul.002G017600	3.46696	bHLH	bHLH family protein
Phvul.001G026700	3.4667	C2H2	salt tolerance zinc finger
Phvul.002G226100	3.46324	Dof	OBF binding protein 4
Phvul.001G029500	3.45905	bZIP	basic leucine-zipper 5
Phvul.007G193400	3.44461	ERF	ERF family protein
Phvul.001G011800	3.42852	bZIP	basic leucine-zipper 44
Phvul.005G109100	3.42208	MYB	MYB-like 102
Phvul.011G086200	3.41031	bHLH	FER-like regulator of iron uptake
Phvul.005G089000	3.40858	bHLH	bHLH family protein
Phvul.001G224900	3.40342	TALE	KNOTTED1-like homeobox gene 6
Phvul.002G266400	3.40124	WRKY	WRKY DNA-binding protein 13
Phvul.009G233900	3.39079	WRKY	WRKY DNA-binding protein 11
Phvul.008G165000	3.37498	ERF	ERF family protein
Phvul.004G045800	3.37129	bZIP	basic leucine-zipper 42
Phvul.001G187000	3.36956	Trihelix	Trihelix family protein
Phvul.011G162900	3.33591	ERF	ethylene responsive element binding factor 4
Phvul.009G189200	3.33274	bHLH	BANQUO 3
Phvul.008G043500	3.32982	AP2	AP2 family protein
Phvul.002G040900	3.32969	MYB	myb domain protein 9
Phvul.005G170600	3.25099	ERF	ERF family protein
Phvul.003G192000	3.20761	WRKY	WRKY DNA-binding protein 72
Phvul.001G228600	3.18698	M-type_MADS	AGAMOUS-like 80
Phvul.001G213600	3.1865	WRKY	WRKY DNA-binding protein 69
Phvul.007G158900	3.18088	C2H2	C2H2 family protein
Phvul.007G104900	3.17886	Trihelix	Trihelix family protein
Phvul.001G245800	3.1784	LBD	LBD family protein
Phvul.005G181800	3.17544	WRKY	WRKY DNA-binding protein 40
Phvul.011G153000	3.1414	bHLH	bHLH family protein
Phvul.011G093300	3.13337	C2H2	WIP domain protein 3
Phvul.007G255500	3.12768	C2H2	C2H2 family protein
Phvul.007G019900	3.12706	G2-like	G2-like family protein
Phvul.003G135400	3.11948	HSF	heat shock transcription factor A2
Phvul.007G099900	3.11703	MYB	myb domain protein 5
Phvul.006G139401	3.11667	NF-YB	nuclear factor Y, subunit B3
Phvul.006G074600	3.11102	WRKY	WRKY DNA-binding protein 33
Phvul.003G139500	3.10233	WRKY	WRKY DNA-binding protein 11
Phvul.009G213800	3.09124	M-type_MADS	M-type_MADS family protein
Phvul.004G116500	3.08439	MYB	myb domain protein 45
Phvul.003G231200	3.08137	bHLH	bHLH family protein
Phvul.003G068700	3.07641	WRKY	WRKY DNA-binding protein 72
Phvul.005G180600	3.07479	ERF	ERF family protein
Phvul.004G092100	3.05959	ERF	ERF family protein
Phvul.009G240800	3.04568	ERF	ERF family protein
Phvul.009G235700	3.0434	bHLH	bHLH family protein
Phvul.002G021400	3.04151	G2-like	G2-like family protein
Phvul.009G101900	3.03569	WRKY	WRKY DNA-binding protein 11
Phvul.009G075300	3.01759	HD-ZIP	homeobox from Arabidopsis thaliana
Phvul.006G025400	3.00749	G2-like	G2-like family protein
Phvul.003G086800	3.00431	NF-YB	nuclear factor Y, subunit B3
Phvul.001G258000	3.00146	ARR-B	response regulator 11
Phvul.003G138200	2.99477	HD-ZIP	homeobox protein 2
Phvul.007G273000	2.985	ERF	ethylene response factor 1
Phvul.003G069000	2.97427	AP2	AP2 family protein
Phvul.008G058300	2.95838	WRKY	WRKY family protein
Phvul.009G183300	2.95569	MYB_related	MYB_related family protein
Phvul.007G211800	2.93796	MYB	myb domain protein 112
Phvul.006G047300	2.93287	WRKY	WRKY family protein
Phvul.002G160100	2.93181	WRKY	WRKY DNA-binding protein 27
Phvul.010G115600	2.92965	Dof	Dof family protein
Phvul.007G019600	2.89685	B3	B3 family protein
Phvul.001G179400	2.894	MYB	myb domain protein 68
Phvul.007G187500	2.88671	bHLH	bHLH family protein
Phvul.002G260700	2.85681	HD-ZIP	homeobox protein 6
Phvul.001G008200	2.85259	ARF	ARF family protein
Phvul.003G144500	2.8493	AP2	AINTEGUMENTA-like 5
Phvul.008G226100	2.84636	WOX	WUSCHEL related homeobox 5
Phvul.010G050600	2.83295	ERF	ethylene-responsive element binding factor 13
Phvul.002G022000	2.83207	Dof	Dof family protein
Phvul.009G161000	2.82736	ERF	ERF family protein
Phvul.002G027500	2.81507	GRAS	GRAS family protein
Phvul.009G074300	2.81036	AP2	AP2 family protein
Phvul.001G044500	2.80549	ERF	ERF family protein
Phvul.006G064800	2.80296	C2H2	C2H2 family protein
Phvul.005G124800	2.79871	C2H2	WIP domain protein 3
Phvul.007G019500	2.77994	B3	B3 family protein
Phvul.006G100700	2.77472	B3	B3 family protein
Phvul.007G061800	2.75292	HSF	heat shock transcription factor A6B
Phvul.003G232600	2.73434	AP2	AP2 family protein
Phvul.010G054000	2.69476	ERF	ERF family protein
Phvul.002G027200	2.69078	HD-ZIP	homeobox protein 40
Phvul.009G137500	2.67698	WRKY	WRKY family protein
Phvul.001G161000	2.66228	MYB	myb domain protein 15
Phvul.L002044	2.65544	GRAS	GRAS family protein
Phvul.005G154500	2.64148	GRAS	GRAS family protein
Phvul.004G124300	2.62072	bHLH	bHLH family protein
Phvul.003G135200	2.60272	HSF	heat shock transcription factor A2
Phvul.011G005800	2.59806	MIKC_MADS	AGAMOUS-like 12
Phvul.006G090800	2.57714	C2H2	C2H2-like zinc finger protein
Phvul.010G062500	2.57695	WRKY	WRKY DNA-binding protein 33
Phvul.009G073800	2.56654	bZIP	basic leucine-zipper 5
Phvul.001G251100	2.56085	EIL	EIL family protein
Phvul.002G196800	2.56005	WRKY	WRKY DNA-binding protein 28
Phvul.003G135700	2.55812	bHLH	bHLH family protein
Phvul.009G089300	2.5503	ERF	ERF family protein
Phvul.009G246400	2.5306	NF-YB	nuclear factor Y, subunit B5
Phvul.004G122000	2.52517	ERF	C-repeat-binding factor 4
Phvul.003G246700	2.52315	LBD	ASYMMETRIC LEAVES 2-like 1
Phvul.005G089900	2.51438	GRAS	GRAS family protein
Phvul.007G159000	2.50653	C2H2	C2H2 family protein
Phvul.002G297100	2.50456	WRKY	WRKY family protein
Phvul.001G266300	2.49813	HSF	HSF family protein
Phvul.009G158200	2.4962	MYB	myb domain protein 6
Phvul.009G070800	2.49143	C2H2	salt tolerance zinc finger
Phvul.011G109900	2.48635	MYB_related	myb domain protein 14
Phvul.005G161200	2.47769	Dof	DOF zinc finger protein 1
Phvul.008G169000	2.47256	bZIP	bZIP family protein
Phvul.001G261300	2.46773	NF-YC	nuclear factor Y, subunit C13
Phvul.007G257100	2.46456	bHLH	bHLH family protein
Phvul.003G212700	2.45539	ERF	ERF family protein
Phvul.003G288500	2.45318	AP2	AINTEGUMENTA-like 7
Phvul.004G069900	2.43397	ERF	ERF family protein
Phvul.009G109600	2.42478	ERF	ERF family protein
Phvul.008G133600	2.42474	bHLH	bHLH family protein
Phvul.008G246000	2.42451	ERF	cytokinin response factor 4
Phvul.006G134800	2.42117	G2-like	G2-like family protein
Phvul.002G275000	2.41962	NAC	NAC family protein
Phvul.003G231100	2.40653	bHLH	bHLH family protein
Phvul.003G162600	2.40363	C3H	C3H family protein
Phvul.001G252500	2.39868	C2H2	C2H2 family protein
Phvul.004G004900	2.39574	NAC	NAC family protein
Phvul.001G187500	2.38745	GRF	growth-regulating factor 4
Phvul.008G165200	2.3873	GRAS	GRAS family protein
Phvul.011G017700	2.38462	GRF	growth-regulating factor 5
Phvul.001G193100	2.37132	B3	B3 family protein
Phvul.009G233400	2.36694	HD-ZIP	homeobox-leucine zipper protein 3
Phvul.002G035100	2.35474	ERF	ERF family protein
Phvul.007G223401	2.3535	HSF	heat shock transcription factor A3
Phvul.008G222700	2.33736	bHLH	bHLH family protein
Phvul.009G075500	2.3258	C3H	C3H family protein
Phvul.003G189000	2.32279	NAC	NAC domain containing protein 100
Phvul.010G146200	2.29815	HD-ZIP	HD-ZIP family protein
Phvul.007G128100	2.29496	ERF	ERF family protein
Phvul.009G005800	2.29383	bZIP	basic leucine-zipper 44
Phvul.009G190665	2.28839	C2H2	C2H2-like zinc finger protein
Phvul.005G112100	2.28126	bHLH	bHLH family protein
Phvul.002G246800	2.27569	HD-ZIP	HD-ZIP family protein
Phvul.001G214400	2.2503	WRKY	WRKY DNA-binding protein 23
Phvul.001G121200	2.2453	bHLH	bHLH family protein
Phvul.009G175200	2.23988	LBD	LBD family protein
Phvul.L006743	2.23496	GRAS	GRAS family protein
Phvul.009G065800	2.23138	HSF	heat shock transcription factor B4
Phvul.002G094100	2.228	HD-ZIP	homeobox-leucine zipper protein 17
Phvul.005G136900	2.21376	ARF	auxin response factor 4
Phvul.006G080000	2.21374	ERF	cytokinin response factor 4
Phvul.010G084900	2.21367	LBD	LOB domain-containing protein 31
Phvul.010G096400	2.21265	MYB	myb domain protein 17
Phvul.003G244000	2.20492	HSF	heat shock factor 4
Phvul.001G023600	2.19799	WOX	WUSCHEL related homeobox 4
Phvul.009G137900	2.19474	ERF	ERF family protein
Phvul.009G104100	2.18901	bZIP	basic leucine zipper 9
Phvul.002G089700	2.17985	WRKY	WRKY DNA-binding protein 72
Phvul.001G009700	2.17778	DBB	salt tolerance homolog2
Phvul.009G156300	2.16682	NAC	xylem NAC domain 1
Phvul.003G260500	2.16489	NAC	vascular related NAC-domain protein 1
Phvul.001G126400	2.14807	bHLH	bHLH family protein
Phvul.003G212800	2.1479	ERF	C-repeat/DRE binding factor 2
Phvul.003G247900	2.07953	Dof	TARGET OF MONOPTEROS 6
Phvul.005G122501	2.0739	NAC	NAC domain containing protein 61
Phvul.L001618	2.07388	C2H2	C2H2-like zinc finger protein
Phvul.003G273600	2.07043	C2H2	C2H2 family protein
Phvul.003G223624	2.06799	ERF	ethylene responsive element binding factor 5
Phvul.003G235000	2.05773	GRAS	GRAS family protein
Phvul.011G072200	2.05099	LBD	LOB domain-containing protein 11
Phvul.003G058800	2.05004	bHLH	bHLH family protein
Phvul.006G208600	2.04867	NAC	xylem NAC domain 1
Phvul.008G094400	2.04663	GRAS	GRAS family protein
Phvul.006G114300	2.04055	ARF	auxin response factor 18
Phvul.001G235000	2.03536	C2H2	zinc-finger protein 10
Phvul.011G062100	2.03018	G2-like	G2-like family protein
Phvul.002G317000	2.02649	MYB	myb domain protein 62
Phvul.004G173600	2.02381	C3H	C3H family protein
Phvul.010G118700	2.01327	NAC	NAC family protein
Phvul.008G114300	2.0075	TALE	TALE family protein
Phvul.005G040000	2.00271	HD-ZIP	homeobox from Arabidopsis thaliana
Phvul.009G199700	1.9982	G2-like	G2-like family protein
Phvul.009G058500	1.98247	MYB_related	RAD-like 6
Phvul.003G085000	1.97994	GRAS	SCARECROW-like 13
Phvul.009G056800	1.97021	C2H2	C2H2-like zinc finger protein
Phvul.007G092000	1.96689	LBD	LOB domain-containing protein 1
Phvul.006G061600	1.95894	MYB	myb domain protein 103
Phvul.001G141600	1.9565	G2-like	G2-like family protein
Phvul.001G213401	1.94762	GRAS	GRAS family protein
Phvul.002G055700	1.93556	ERF	ethylene responsive element binding factor 1
Phvul.002G055800	1.92552	ERF	ethylene responsive element binding factor 5
Phvul.004G105800	1.92039	WRKY	WRKY DNA-binding protein 27
Phvul.002G224900	1.9199	NAC	NAC domain containing protein 25
Phvul.007G212900	1.91675	WRKY	WRKY DNA-binding protein 23
Phvul.001G189400	1.88206	bZIP	bZIP family protein
Phvul.006G188900	1.87799	NAC	NAC domain containing protein 25
Phvul.006G015700	1.873	HSF	heat shock transcription factor B4
Phvul.007G114300	1.86803	ZF-HD	homeobox protein 21
Phvul.009G224800	1.86641	ARF	auxin response factor 19
Phvul.005G166900	1.86224	HD-ZIP	HD-ZIP family protein
Phvul.011G071900	1.86221	Dof	Dof family protein
Phvul.004G169800	1.85283	ERF	ERF family protein
Phvul.002G265400	1.84691	WRKY	WRKY DNA-binding protein 51
Phvul.003G257100	1.84596	bHLH	bHLH family protein
Phvul.002G230100	1.82784	Dof	Dof family protein
Phvul.002G184700	1.81561	C2H2	C2H2-like zinc finger protein
Phvul.007G027000	1.81313	ERF	ERF family protein
Phvul.002G035900	1.80864	ERF	ERF family protein
Phvul.007G069200	1.80187	MYB	myb domain protein 45
Phvul.008G271100	1.78487	ERF	ethylene responsive element binding factor 3
Phvul.010G075500	1.77381	MYB	myb domain protein 1
Phvul.005G047300	1.75851	NAC	NAC domain containing protein 20
Phvul.011G047100	1.75626	bZIP	G-box binding factor 1
Phvul.002G008600	1.74631	HD-ZIP	HD-ZIP family protein
Phvul.003G118450	1.74353	MYB	myb domain protein 78
Phvul.010G104700	1.74204	WRKY	WRKY DNA-binding protein 56
Phvul.001G022900	1.72954	HSF	heat shock transcription factor B4
Phvul.010G130000	1.71855	GRF	growth-regulating factor 5
Phvul.007G064400	1.718	bHLH	bHLH family protein
Phvul.011G125300	1.7132	C3H	C3H family protein
Phvul.009G163200	1.7099	NAC	NAC domain containing protein 83
Phvul.003G196600	1.70845	E2F/DP	DP-E2F-like 1
Phvul.003G223686	1.67046	ERF	ethylene responsive element binding factor 1
Phvul.003G180000	1.66422	ERF	related to AP2 11
Phvul.011G125200	1.66248	ERF	erf domain protein 9
Phvul.008G226600	1.65406	MYB	MYB family protein
Phvul.003G153100	1.65031	AP2	ARIA-interacting double AP2 domain protein
Phvul.002G256900	1.64948	C2H2	C2H2 family protein
Phvul.008G200700	1.64678	SRS	Lateral root primordium (LRP) protein-related
Phvul.001G060200	1.64621	WRKY	WRKY DNA-binding protein 11
Phvul.001G229900	1.63698	MYB	myb domain protein 20
Phvul.008G159400	1.63239	ERF	cytokinin response factor 4
Phvul.002G264300	1.6287	NF-YB	nuclear factor Y, subunit B3
Phvul.010G120850	1.62556	NAC	NAC transcription factor-like 9
Phvul.003G027100	1.61955	NAC	NAC family protein
Phvul.009G207000	1.61534	bHLH	LJRHL1-like 1
Phvul.005G074700	1.61482	ERF	ethylene responsive element binding factor 4
Phvul.011G174300	1.61391	LBD	LOB domain-containing protein 4
Phvul.009G027700	1.61353	LBD	ASYMMETRIC LEAVES 2-like 1
Phvul.007G023600	1.61009	MYB_related	MYB family protein
Phvul.010G120701	1.60968	NAC	NAC transcription factor-like 9
Phvul.005G137700	1.60945	Dof	Dof family protein
Phvul.007G053200	1.60909	HD-ZIP	protodermal factor 2
Phvul.002G085700	1.6023	NAC	NAC family protein
Phvul.008G090300	1.59218	WRKY	WRKY DNA-binding protein 33
Phvul.003G133100	1.58957	NF-YA	nuclear factor Y, subunit A3
Phvul.009G110400	1.58925	GATA	GATA transcription factor 12
Phvul.009G087400	1.58478	WRKY	WRKY DNA-binding protein 40
Phvul.010G120700	1.57549	NAC	NAC transcription factor-like 9
Phvul.001G159300	1.57055	LBD	lateral organ boundaries-domain 16
Phvul.003G240900	1.56054	WRKY	WRKY DNA-binding protein 15
Phvul.010G052200	1.55525	HD-ZIP	homeobox-leucine zipper protein 3
Phvul.002G141500	1.55448	bHLH	bHLH family protein
Phvul.011G063100	1.54424	GRAS	GRAS family protein
Phvul.005G079400	1.54321	BES1	BES1/BZR1 homolog 4
Phvul.010G050500	1.54011	ERF	ethylene-responsive element binding factor 13
Phvul.003G012400	1.53081	G2-like	G2-like family protein
Phvul.011G042600	1.52951	bZIP	basic leucine-zipper 44
Phvul.003G236200	1.52864	LBD	LOB domain-containing protein 39
Phvul.006G179800	1.51949	ERF	ethylene responsive element binding factor 2
Phvul.007G066500	1.51822	ERF	ERF family protein
Phvul.001G077200	1.50161	bZIP	basic leucine zipper 9
Phvul.004G053500	1.48394	MYB	myb domain protein 105
Phvul.011G079800	1.48333	HD-ZIP	HD-ZIP family protein
Phvul.002G052100	1.46936	bHLH	bHLH family protein
Phvul.007G214300	1.4623	bZIP	basic region/leucine zipper motif 53
Phvul.001G150300	1.46183	bHLH	bHLH family protein
Phvul.002G036000	1.44766	ERF	ERF family protein
Phvul.001G160100	1.42807	ERF	ERF family protein
Phvul.007G095300	1.42621	GATA	GATA transcription factor 9
Phvul.008G092800	1.42419	ERF	ERF family protein
Phvul.008G019400	1.41458	Trihelix	Trihelix family protein
Phvul.002G028100	1.41439	C2H2	C2H2-like zinc finger protein
Phvul.010G117900	1.40349	bHLH	bHLH family protein
Phvul.009G152900	1.40334	NAC	NAC family protein
Phvul.011G187400	1.39626	AP2	AP2 family protein
Phvul.003G266100	1.39092	bZIP	basic region/leucine zipper motif 27
Phvul.001G023400	1.38682	NAC	NAC domain containing protein 11
Phvul.010G130200	1.38581	AP2	AP2 family protein
Phvul.006G077700	1.3845	M-type_MADS	AGAMOUS-like 80
Phvul.007G241600	1.37924	ERF	ERF family protein
Phvul.007G060500	1.37678	CPP	TESMIN/TSO1-like CXC 2
Phvul.009G231600	1.37125	bHLH	bHLH family protein
Phvul.009G003800	1.36845	GATA	GATA transcription factor 7
Phvul.001G089100	1.36833	TCP	TCP family protein
Phvul.005G049700	1.36439	LBD	LOB domain-containing protein 4
Phvul.009G220700	1.36334	WRKY	WRKY family protein
Phvul.008G251800	1.36104	WRKY	WRKY DNA-binding protein 3
Phvul.002G116000	1.35667	Nin-like	RWP-RK domain-containing protein
Phvul.006G078500	1.35441	bZIP	bZIP family protein
Phvul.008G223400	1.35281	C3H	C3H family protein
Phvul.L004643	1.34678	Dof	OBF-binding protein 3
Phvul.001G100500	1.34562	NAC	Arabidopsis NAC domain containing protein 87
Phvul.010G073400	1.34323	bHLH	APRATAXIN-like
Phvul.001G106400	1.33021	Dof	cycling DOF factor 2
Phvul.008G141000	1.3238	ERF	ERF family protein
Phvul.006G073100	1.31689	LBD	LBD family protein
Phvul.002G306100	1.31613	C3H	C3H family protein
Phvul.001G244500	1.31588	bHLH	bHLH family protein
Phvul.004G109900	1.31516	GRAS	SCARECROW-like 8
Phvul.002G126400	1.31514	Trihelix	Trihelix family protein
Phvul.006G111700	1.31416	WRKY	WRKY DNA-binding protein 30
Phvul.010G126400	1.31307	Trihelix	sequence-specific DNA binding transcription factors
Phvul.001G132000	1.3118	FAR1	FAR1-related sequence 6
Phvul.L003043	1.31121	C2H2	C2H2 family protein
Phvul.007G067800	1.30123	HSF	heat shock transcription factor B2A
Phvul.008G192500	1.30062	LBD	LOB domain-containing protein 33
Phvul.006G184100	1.29946	Dof	TARGET OF MONOPTEROS 6
Phvul.001G025200	1.28591	MYB	myb domain protein 73
Phvul.003G102500	1.28292	ERF	ERF family protein
Phvul.005G158800	1.27306	LBD	LOB domain-containing protein 22
Phvul.001G009800	1.26875	SRS	SHI-related sequence 7
Phvul.009G137000	1.26796	ERF	cytokinin response factor 4
Phvul.010G111900	1.26596	WRKY	WRKY family protein
Phvul.008G099400	1.2655	Dof	DNA binding with one finger 2.4
Phvul.003G203900	1.26492	MYB	myb domain protein 86
Phvul.004G033400	1.2605	ZF-HD	mini zinc finger 2
Phvul.003G253900	1.25514	GATA	GATA family protein
Phvul.010G121000	1.25279	NAC	NAC transcription factor-like 9
Phvul.008G118400	1.23072	ARF	auxin response factor 9
Phvul.008G169100	1.22596	bZIP	ABA-responsive element binding protein 3
Phvul.007G064300	1.21759	bHLH	bHLH family protein
Phvul.007G003600	1.20653	bZIP	TGACG motif-binding factor 6
Phvul.006G128600	1.1946	HD-ZIP	HD-ZIP family protein
Phvul.010G016300	1.18795	C2H2	zinc-finger protein 10
Phvul.002G295700	1.18479	ERF	cytokinin response factor 2
Phvul.002G309200	1.18451	M-type_MADS	AGAMOUS-like 29
Phvul.008G168700	1.18361	ARF	auxin response factor 17
Phvul.006G184600	1.1641	bHLH	bHLH family protein
Phvul.007G002200	1.15737	bHLH	bHLH family protein
Phvul.005G093800	1.1569	WRKY	WRKY DNA-binding protein 69
Phvul.009G049600	1.15617	HD-ZIP	homeobox 7
Phvul.007G075400	1.15299	WRKY	WRKY DNA-binding protein 27
Phvul.008G117300	1.15188	C2H2	zinc-finger protein 10
Phvul.007G177900	1.15055	WRKY	WRKY DNA-binding protein 21
Phvul.002G215500	1.14455	MIKC_MADS	AGAMOUS-like 21
Phvul.003G290200	1.13743	ARF	ARF family protein
Phvul.001G192000	1.13582	NAC	NAC domain containing protein 90
Phvul.008G235500	1.12927	GRAS	RGA-like 1
Phvul.001G160500	1.12914	ERF	ethylene response factor 1
Phvul.008G037000	1.12866	Dof	cycling DOF factor 2
Phvul.006G173500	1.12661	ERF	related to AP2 11
Phvul.001G046300	1.12042	ARR-B	response regulator 12
Phvul.003G045600	1.11787	NAC	NAC-like, activated by AP3/PI
Phvul.007G166100	1.11363	CO-like	B-box type zinc finger protein with CCT domain
Phvul.007G107500	1.11122	S1Fa-like	S1FA-like DNA-binding protein
Phvul.007G251900	1.10601	HSF	heat shock transcription factor B3
Phvul.004G113400	1.10166	C2H2	C2H2-like zinc finger protein
Phvul.004G163300	1.10055	HSF	heat shock transcription factor C1
Phvul.001G156400	1.08922	bHLH	bHLH family protein
Phvul.003G120700	1.08056	SBP	squamosa promoter-binding protein-like 12
Phvul.001G243400	1.07112	NF-X1	sequence-specific DNA binding transcription factors;zinc ion binding;sequence-specific DNA binding transcription factors
Phvul.007G241800	1.06652	ERF	ERF family protein
Phvul.002G010700	1.06279	GRAS	GRAS family protein
Phvul.001G119300	1.06021	bZIP	basic region/leucine zipper motif protein 49
Phvul.001G007100	1.05325	C2H2	C2H2-like zinc finger protein
Phvul.008G220900	1.04905	LBD	LBD family protein
Phvul.001G042200	1.04758	WRKY	WRKY DNA-binding protein 40
Phvul.007G174900	1.04585	C2H2	indeterminate(ID)-domain 12
Phvul.006G099400	1.04261	GeBP	DNA-binding storekeeper protein-related transcriptional regulator
Phvul.009G080000	1.03681	WRKY	WRKY DNA-binding protein 50
Phvul.007G191300	1.03461	GRAS	GRAS family protein
Phvul.001G023700	1.03395	ERF	related to AP2 1
Phvul.003G258900	1.00839	GATA	GATA transcription factor 5
Phvul.011G080100	1.00774	ARF	auxin response factor 10
Phvul.011G020600	0.997207	GRAS	GRAS family protein
Phvul.011G091400	0.988052	ERF	C-repeat/DRE binding factor 2
Phvul.003G110400	0.984333	GATA	GATA transcription factor 16
Phvul.001G136700	0.983864	C2H2	C2H2 family protein
Phvul.003G075800	0.982453	ARF	auxin response factor 1
Phvul.002G162500	0.981283	ERF	cytokinin response factor 2
Phvul.003G067800	0.977632	MYB	myb domain protein 88
Phvul.007G086600	0.974913	ERF	ERF family protein
Phvul.011G063000	0.971686	GRAS	SCARECROW-like 14
Phvul.009G262200	0.967216	ERF	related to AP2 12
Phvul.007G243000	0.962588	bHLH	bHLH family protein
Phvul.002G242000	0.958405	HSF	heat shock transcription factor A4A
Phvul.008G098300	0.957023	Trihelix	Trihelix family protein
Phvul.003G222900	0.956588	MYB_related	MYB_related family protein
Phvul.009G115800	0.954144	Nin-like	Nin-like family protein
Phvul.008G075900	0.940264	LBD	LOB domain-containing protein 18
Phvul.011G203400	0.926193	bZIP	TGACG motif-binding factor 6
Phvul.007G027200	0.924097	CO-like	B-box type zinc finger protein with CCT domain
Phvul.004G061600	0.92378	M-type_MADS	M-type_MADS family protein
Phvul.003G252400	0.92372	C2H2	C2H2-like zinc finger protein
Phvul.005G137300	0.917117	LBD	LOB domain-containing protein 11
Phvul.010G024800	0.915989	bHLH	bHLH family protein
Phvul.001G218500	0.915189	WRKY	WRKY family protein
Phvul.007G193800	0.911353	ERF	ethylene response factor 1
Phvul.011G094600	0.909129	NF-YB	nuclear factor Y, subunit B11
Phvul.010G124700	0.89541	ERF	related to AP2 2
Phvul.009G138900	0.893296	WRKY	WRKY DNA-binding protein 51
Phvul.001G016100	0.890468	BES1	BES1 family protein
Phvul.002G333100	0.887559	HD-ZIP	homeodomain GLABROUS 11
Phvul.007G224400	0.882222	Trihelix	Trihelix family protein
Phvul.007G073500	0.875812	GRAS	SCARECROW-like 8
Phvul.011G107800	0.875027	ERF	ERF family protein
Phvul.007G258700	0.871779	G2-like	G2-like family protein
Phvul.005G175200	0.870456	C3H	C3H family protein
Phvul.009G066960	0.869945	WOX	WUSCHEL related homeobox 4
Phvul.009G037300	0.862605	MIKC_MADS	MIKC_MADS family protein
Phvul.010G057900	0.85312	WRKY	WRKY DNA-binding protein 70
Phvul.002G119401	0.844142	FAR1	FAR1-related sequence 5
Phvul.002G283600	0.842625	NAC	NAC domain containing protein 83
Phvul.007G125400	0.840916	C2H2	C2H2 family protein
Phvul.007G015000	0.840125	TCP	TCP family protein
Phvul.011G038200	0.836658	bZIP	bZIP family protein
Phvul.007G072400	0.835495	C2H2	C2H2-like zinc finger protein
Phvul.006G011300	0.831202	EIL	EIL family protein
Phvul.002G219600	0.83091	bHLH	bHLH family protein
Phvul.008G197600	0.829	ARF	auxin response factor 8
Phvul.009G194200	0.822529	ARR-B	response regulator 12
Phvul.001G039900	0.821477	WRKY	WRKY DNA-binding protein 50
Phvul.008G251700	0.811404	WRKY	WRKY DNA-binding protein 33
Phvul.008G238900	0.805425	G2-like	G2-like family protein
Phvul.003G214300	0.79662	MYB	myb domain protein 85
Phvul.005G035900	0.790415	MIKC_MADS	AGAMOUS-like 15
Phvul.003G103500	0.790046	NF-YB	nuclear factor Y, subunit B5
Phvul.011G086600	0.788636	C2H2	C2H2 family protein
Phvul.008G251300	0.777553	WRKY	WRKY DNA-binding protein 33
Phvul.011G077500	0.774944	NF-YC	nuclear factor Y, subunit C10
Phvul.003G207900	0.76584	C3H	C3H family protein
Phvul.003G035500	0.764216	ERF	ERF family protein
Phvul.006G141700	0.758749	GRAS	SCARECROW-like 13
Phvul.005G152800	0.757623	FAR1	FAR1 family protein
Phvul.003G182100	0.757088	Dof	OBF binding protein 4
Phvul.009G203400	0.748167	MIKC_MADS	AGAMOUS-like 8
Phvul.008G192800	0.739973	WRKY	WRKY DNA-binding protein 28
Phvul.003G244400	0.737105	B3	B3 family protein
Phvul.003G223200	0.736119	HD-ZIP	homeobox protein 2
Phvul.008G177500	0.73254	bHLH	bHLH family protein
Phvul.001G160200	0.723684	ERF	ethylene response factor 1
Phvul.002G234100	0.711738	LSD	lsd one like 2
Phvul.010G158200	0.71117	bHLH	bHLH family protein
Phvul.001G157600	0.704613	ERF	erf domain protein 9
Phvul.001G111800	0.704374	ERF	related to AP2 11
Phvul.010G146600	0.699642	ERF	ERF family protein
Phvul.011G063200	0.699333	GRAS	SCARECROW-like 14
Phvul.009G043100	0.694791	WRKY	WRKY DNA-binding protein 70
Phvul.007G134000	0.683169	NF-YB	nuclear factor Y, subunit B8
Phvul.003G116300	0.677264	WRKY	WRKY DNA-binding protein 48
Phvul.006G030400	0.676649	SRS	Lateral root primordium (LRP) protein-related
Phvul.002G012200	0.676006	LBD	LOB domain-containing protein 38
Phvul.003G067700	0.675838	HD-ZIP	HD-ZIP family protein
Phvul.006G184000	0.675794	Dof	Dof family protein
Phvul.005G132500	0.66826	TCP	TCP family protein
Phvul.008G222600	0.663985	MYB	myb domain protein 73
Phvul.001G061200	0.662807	MYB	Homeodomain-like protein
Phvul.011G211700	0.633632	C3H	CCCH-type zinc finger protein with ARM repeat domain
Phvul.006G011200	0.627066	EIL	EIL family protein
Phvul.001G106700	0.61659	WOX	WUSCHEL related homeobox 12
Phvul.003G250700	0.615977	LBD	ASYMMETRIC LEAVES 2-like 1
Phvul.001G263000	0.614919	CAMTA	Calmodulin-binding transcription activator protein with CG-1 and Ankyrin domains
Phvul.001G176100	0.611157	NAC	NAC domain containing protein 25
Phvul.006G139200	0.609114	Trihelix	Trihelix family protein
Phvul.004G097200	0.601732	bZIP	VIRE2-interacting protein 1
Phvul.002G269900	0.601432	MYB_related	MYB_related family protein
Phvul.007G135300	0.593209	ERF	ERF family protein
Phvul.007G176900	0.591037	bHLH	bHLH family protein
Phvul.002G026700	0.586291	BES1	BES1 family protein
Phvul.005G127600	0.583436	C2H2	histone deacetylase 2C
Phvul.006G034200	0.582558	HSF	HSF family protein
Phvul.003G028000	0.582267	G2-like	G2-like family protein
Phvul.009G122700	0.579586	GRAS	GRAS family protein
Phvul.002G269800	0.571728	GRAS	GRAS family protein
Phvul.001G211400	0.56923	C2H2	C2H2 family protein
Phvul.008G054100	0.563658	WRKY	WRKY DNA-binding protein 2
Phvul.004G143100	0.553316	NAC	NAC domain containing protein 57
Phvul.009G106700	0.544871	MYB	Homeodomain-like protein
Phvul.004G061300	0.543726	M-type_MADS	M-type_MADS family protein
Phvul.009G169700	0.542479	C2H2	relative of early flowering 6
Phvul.003G039600	0.542295	SBP	SBP family protein
Phvul.001G186300	0.540499	C2H2	histone deacetylase 3
Phvul.001G134900	0.539912	C2H2	C2H2 family protein
Phvul.001G264600	0.537723	C2H2	C2H2 family protein
Phvul.004G090900	0.528772	MYB	cell division cycle 5
Phvul.008G242400	0.528253	ARF	auxin response factor 8
Phvul.008G275500	0.515842	GRAS	scarecrow-like 5
Phvul.009G047500	0.507994	Dof	Dof family protein
Phvul.008G204500	0.506297	NF-YC	nuclear factor Y, subunit C11
Phvul.001G175700	0.50453	S1Fa-like	S1FA-like DNA-binding protein
Phvul.011G196500	0.503459	NF-YC	nuclear factor Y, subunit C11
Phvul.001G138600	0.495876	bHLH	bHLH family protein
Phvul.003G111900	0.472444	CAMTA	calmodulin binding;transcription regulators
Phvul.010G117200	0.465385	HD-ZIP	homeobox 7
Phvul.L009943	0.464849	Trihelix	sequence-specific DNA binding transcription factors
Phvul.008G081800	0.460151	WRKY	WRKY DNA-binding protein 70
Phvul.003G037600	0.459803	bHLH	BES1-interacting Myc-like protein 2
Phvul.009G068000	0.45793	MYB	myb domain protein 73
Phvul.005G020000	0.455465	C3H	C3H family protein
Phvul.005G039500	0.450898	MYB_related	DNA-binding bromodomain-containing protein
Phvul.007G222300	0.450433	GRF	growth-regulating factor 4
Phvul.008G286000	0.447113	GRAS	GRAS family protein
Phvul.006G188300	0.447031	Dof	Dof family protein
Phvul.001G141000	0.444737	SBP	squamosa promoter binding protein-like 9
Phvul.001G187100	0.44356	ERF	ERF family protein
Phvul.007G208400	0.438224	MYB	myb domain protein 55
Phvul.003G241700	0.436588	ERF	DREB and EAR motif protein 2
Phvul.005G181400	0.433748	bHLH	bHLH family protein
Phvul.008G049300	0.432831	Trihelix	Trihelix family protein
Phvul.009G161900	0.429678	ARF	auxin response factor 2
Phvul.003G182900	0.42763	SBP	SBP family protein
Phvul.002G316500	0.425769	NAC	NAC domain containing protein 58
Phvul.001G196100	0.422062	Dof	Dof family protein
Phvul.002G060500	0.417146	MYB	myb domain protein 42
Phvul.006G206400	0.411197	CAMTA	Calmodulin-binding transcription activator protein with CG-1 and Ankyrin domains
Phvul.002G306000	0.405946	MYB	myb domain protein 68
Phvul.007G102900	0.396217	G2-like	G2-like family protein
Phvul.003G097500	0.394203	Trihelix	Trihelix family protein
Phvul.008G247800	0.391806	bZIP	bZIP family protein
Phvul.008G214700	0.38739	ERF	ethylene responsive element binding factor 3
Phvul.001G174400	0.387347	AP2	related to AP2.7
Phvul.003G008800	0.38269	SBP	squamosa promoter binding protein-like 14
Phvul.010G108800	0.376871	bZIP	G-box binding factor 3
Phvul.001G093000	0.376446	C2H2	zinc ion binding;nucleic acid binding;zinc ion binding
Phvul.005G084600	0.367128	NAC	NAC domain containing protein 2
Phvul.003G110100	0.36469	ARR-B	response regulator 2
Phvul.002G279000	0.356964	MYB	myb domain protein 4
Phvul.008G122100	0.35676	B3	B3 family protein
Phvul.002G026800	0.355113	BES1	BES1 family protein
Phvul.009G179600	0.353191	bHLH	bHLH family protein
Phvul.008G268500	0.353113	LBD	LOB domain-containing protein 24
Phvul.001G032100	0.344122	MYB	myb domain protein 84
Phvul.002G312100	0.338681	CPP	Tesmin/TSO1-like CXC domain-containing protein
Phvul.008G220400	0.337462	ERF	ERF family protein
Phvul.009G039000	0.331073	NAC	NAC transcription factor-like 9
Phvul.007G253000	0.330419	C2H2	C2H2 family protein
Phvul.009G125900	0.325992	NAC	NAC family protein
Phvul.003G200600	0.320926	Dof	Dof family protein
Phvul.001G160400	0.320909	ERF	ERF family protein
Phvul.009G029600	0.306589	ERF	related to AP2 4
Phvul.003G185100	0.299711	C2H2	DNAJ heat shock N-terminal domain-containing protein
Phvul.002G285800	0.296191	WRKY	WRKY DNA-binding protein 75
Phvul.001G204700	0.295518	C2H2	indeterminate(ID)-domain 2
Phvul.007G048000	0.293125	M-type_MADS	AGAMOUS-like 62
Phvul.009G188100	0.288891	TCP	TEOSINTE BRANCHED, cycloidea and PCF (TCP) 14
Phvul.003G240200	0.28688	MYB	myb domain protein 73
Phvul.002G015100	0.283901	MYB	myb domain protein 73
Phvul.011G191300	0.279939	MYB	myb domain protein 33
Phvul.005G025700	0.279228	Trihelix	sequence-specific DNA binding transcription factors
Phvul.006G020200	0.267642	MYB	myb domain protein 33
Phvul.004G047600	0.266454	bZIP	G-box binding factor 4
Phvul.002G101200	0.25912	FAR1	FAR1-related sequence 6
Phvul.007G185400	0.250387	GeBP	DNA-binding storekeeper protein-related transcriptional regulator
Phvul.009G253200	0.249941	ARR-B	response regulator 1
Phvul.008G095100	0.246554	bHLH	APRATAXIN-like
Phvul.010G103200	0.24478	MYB_related	MYB_related family protein
Phvul.007G254100	0.23565	C3H	CCCH-type zinc finger protein with ARM repeat domain
Phvul.007G163100	0.23497	NF-YB	nuclear factor Y, subunit B8
Phvul.002G331600	0.227794	NF-X1	NF-X-like 1
Phvul.003G014800	0.227193	C2H2	zinc finger protein 4
Phvul.006G087000	0.226037	NAC	NAC domain containing protein 28
Phvul.005G014300	0.224243	NF-YC	nuclear factor Y, subunit C11
Phvul.005G005800	0.222996	WRKY	WRKY DNA-binding protein 2
Phvul.003G070300	0.222358	HD-ZIP	homeobox 1
Phvul.001G010400	0.218559	ERF	ERF family protein
Phvul.009G088850	0.213365	ARR-B	response regulator 12
Phvul.007G028700	0.213098	MYB	myb domain protein 62
Phvul.006G192900	0.199532	MYB	MYB-like 102
Phvul.006G159700	0.199446	SBP	squamosa promoter binding protein-like 7
Phvul.008G208300	0.198607	FAR1	FAR1-related sequence 3
Phvul.010G084000	0.191809	C3H	C3H family protein
Phvul.009G140600	0.188872	LBD	LOB domain-containing protein 15
Phvul.006G147800	0.18167	WRKY	WRKY family protein
Phvul.007G244100	0.179339	G2-like	G2-like family protein
Phvul.006G056950	0.178686	NF-YB	nuclear factor Y, subunit B3
Phvul.005G011500	0.178504	C2H2
Phvul.003G275800	0.176867	Dof	cycling DOF factor 2
Phvul.006G179900	0.173491	WOX	homeobox-3
Phvul.010G148700	0.173209	HD-ZIP	HD-ZIP family protein
Phvul.008G254600	0.168985	GATA	ZIM-LIKE 2
Phvul.005G095000	0.165248	Trihelix	sequence-specific DNA binding transcription factors
Phvul.006G163300	0.161997	C3H	C3H family protein
Phvul.007G149700	0.156475	TCP	TCP family protein
Phvul.002G256500	0.154563	CAMTA	Calmodulin-binding transcription activator protein with CG-1 and Ankyrin domains
Phvul.009G196900	0.144172	ERF	ERF family protein
Phvul.003G033400	0.141844	B3	B3 family protein
Phvul.003G213500	0.133897	TALE	KNOTTED-like homeobox of Arabidopsis thaliana 7
Phvul.001G258700	0.132628	Trihelix	Trihelix family protein
Phvul.006G217200	0.131497	MYB	DnaJ domain ;Myb-like DNA-binding domain
Phvul.002G203300	0.130555	bZIP	bZIP family protein
Phvul.003G227100	0.126313	SRS
Phvul.010G013500	0.125391	Dof	OBF-binding protein 3
Phvul.008G189100	0.122984	NAC	NAC transcription factor-like 9
Phvul.008G241200	0.119931	NAC	NAC domain containing protein 28
Phvul.008G244300	0.116033	B3	B3 family protein
Phvul.010G114800	0.112004	bHLH	bHLH family protein
Phvul.008G039300	0.111394	ERF	related to AP2 11
Phvul.002G007400	0.104863	bHLH	bHLH family protein
Phvul.001G204600	0.101933	HB-other	HB-other family protein
Phvul.003G102600	0.10121	C3H	C3H family protein
Phvul.002G039700	0.0995356	MYB_related	MYB_related family protein
Phvul.007G187400	0.0990439	bZIP	bZIP family protein
Phvul.002G281300	0.0858135	ERF	ERF family protein
Phvul.002G322700	0.0837812	HSF	heat shock transcription factor A8
Phvul.010G093300	0.081762	FAR1	FAR1 family protein
Phvul.011G053500	0.0806041	bZIP	bZIP family protein
Phvul.002G001500	0.0796663	GATA	GATA transcription factor 26
Phvul.008G138000	0.0733805	FAR1	FAR1 family protein
Phvul.003G119800	0.058588	CAMTA	ethylene induced calmodulin binding protein
Phvul.009G036300	0.0576561	MYB_related	MYB_related family protein
Phvul.002G092100	0.0575424	MYB	myb domain protein 7
Phvul.007G272600	0.0574342	bHLH	bHLH family protein
Phvul.001G119500	0.0561515	G2-like	G2-like family protein
Phvul.L006643	0.0553592	GRAS	SCARECROW-like 14
Phvul.005G069050	0.0551344	C2H2
Phvul.011G003900	0.0520413	NAC	NAC domain containing protein 70
Phvul.003G222600	0.0510137	ERF	ERF family protein
Phvul.010G120600	0.0509617	NAC	NAC transcription factor-like 9
Phvul.011G035700	0.0502365	bZIP	bZIP family protein
Phvul.007G195600	0.0494405	C2H2	C2H2 family protein
Phvul.007G247600	0.047871	bZIP	basic region/leucine zipper motif 60
Phvul.011G097700	0.046968	E2F/DP	E2F transcription factor 1
Phvul.002G230200	0.046449	Dof	Dof family protein
Phvul.009G015000	0.0456804	BBR-BPC	basic pentacysteine 6
Phvul.006G176000	0.0406695	Trihelix	sequence-specific DNA binding transcription factors
Phvul.004G119600	0.0381686	HSF	heat shock transcription factor B2A
Phvul.007G019400	0.0326647	B3	B3 family protein
Phvul.002G016700	0.0286515	ERF	cooperatively regulated by ethylene and jasmonate 1
Phvul.002G271700	0.0265276	NAC	NAC domain containing protein 82
Phvul.002G078600	0.0177987	MYB_related	MYB_related family protein
Phvul.005G111200	0.0175299	ERF	ERF family protein
Phvul.005G010700	0.0149073	C2H2
Phvul.010G146300	0.0104209	GATA	GATA transcription factor 9
Phvul.008G172200	0.005698	ERF	related to AP2 4
Phvul.003G224500	0.00280429	GATA	GATA transcription factor 26
Phvul.007G181400	0.00205954	NF-YC	nuclear factor Y, subunit C9
Phvul.009G119900	-0.00260323	MYB	myb domain protein 4
Phvul.001G215200	-0.00373224	MYB	myb domain protein 2
Phvul.002G110500	-0.0108735	bHLH	bHLH family protein
Phvul.010G102300	-0.0130661	NF-YC	nuclear factor Y, subunit C1
Phvul.011G024700	-0.0158157	NAC	NAC domain containing protein 36
Phvul.002G202000	-0.0311479	WRKY	WRKY DNA-binding protein 14
Phvul.011G061500	-0.0326049	C2H2	C2H2 family protein
Phvul.010G136000	-0.0356964	MYB_related	MYB_related family protein
Phvul.002G040500	-0.0409201	HSF	heat shock factor 3
Phvul.L001860	-0.0437782	MYB	cell division cycle 5
Phvul.002G039800	-0.0458066	E2F/DP	Transcription factor DP
Phvul.003G283300	-0.0464746	HSF	heat shock transcription factor A1D
Phvul.009G201500	-0.0475166	NF-YB	nuclear factor Y, subunit B13
Phvul.001G241000	-0.0516619	WOX	WUSCHEL related homeobox 5
Phvul.008G119700	-0.0568726	GRAS	GRAS family protein
Phvul.002G165500	-0.0569036	GRAS	scarecrow-like 3
Phvul.003G111800	-0.0583075	RAV	RAV family protein
Phvul.008G284100	-0.0630639	SAP	SAP family protein
Phvul.004G078200	-0.0640613	G2-like	G2-like family protein
Phvul.003G212200	-0.0671417	GRAS	GRAS family protein
Phvul.001G254000	-0.068721	HD-ZIP	homeobox protein 6
Phvul.007G229600	-0.0716429	bZIP	bZIP family protein
Phvul.006G065700	-0.0723743	MYB	Homeodomain-like transcriptional regulator
Phvul.011G063300	-0.0728813	GRAS	SCARECROW-like 14
Phvul.009G026200	-0.0740015	ARF	auxin response factor 17
Phvul.010G011600	-0.0769306	ARF	auxin response factor 9
Phvul.006G157300	-0.0787056	FAR1	FAR1-related sequence 7
Phvul.006G221300	-0.0836481	C3H	C3H family protein
Phvul.002G091100	-0.0840592	WRKY	WRKY DNA-binding protein 4
Phvul.011G141300	-0.0854035	bHLH	bHLH family protein
Phvul.006G134700	-0.0863092	G2-like	G2-like family protein
Phvul.009G149100	-0.0879389	C3H	C3H family protein
Phvul.006G196300	-0.0915474	GeBP	DNA-binding storekeeper protein-related transcriptional regulator
Phvul.002G088400	-0.0981511	bHLH	bHLH family protein
Phvul.003G147100	-0.106359	C2H2	zinc finger protein 2
Phvul.004G095500	-0.113064	Trihelix	sequence-specific DNA binding transcription factors
Phvul.007G140332	-0.117389	NAC	NAC domain containing protein 52
Phvul.005G099800	-0.11874	C2H2	C2H2 family protein
Phvul.002G067200	-0.120531	HD-ZIP	homeobox 1
Phvul.011G018600	-0.122834	C3H	C3H family protein
Phvul.003G101300	-0.12438	bHLH	bHLH family protein
Phvul.008G207000	-0.130278	EIL	EIL family protein
Phvul.008G102000	-0.130819	MYB	myb domain protein 3r-3
Phvul.005G114100	-0.131436	MYB_related	MYB_related family protein
Phvul.008G014000	-0.132686	WOX	WUSCHEL related homeobox 13
Phvul.007G269500	-0.13315	E2F/DP	E2F transcription factor 3
Phvul.008G065600	-0.148176	BES1	beta-amylase 7
Phvul.005G011700	-0.15943	FAR1	far-red elongated hypocotyls 3
Phvul.007G205700	-0.164598	M-type_MADS	AGAMOUS-like 38
Phvul.011G176900	-0.165001	GRAS	RGA-like 1
Phvul.010G011900	-0.165059	TALE	TALE family protein
Phvul.002G081600	-0.174043	WRKY	WRKY DNA-binding protein 57
Phvul.001G091400	-0.174114	SBP	SBP family protein
Phvul.007G004800	-0.180123	C2H2	C2H2-like zinc finger protein
Phvul.009G064100	-0.180552	B3	B3 family protein
Phvul.L001663	-0.18076	ERF	ethylene response factor 1
Phvul.005G124100	-0.183371	bZIP	bZIP family protein
Phvul.008G027800	-0.185494	MIKC_MADS	AGAMOUS-like 8
Phvul.002G049800	-0.186572	M-type_MADS	AGAMOUS-like 61
Phvul.009G149200	-0.186572	bHLH	bHLH family protein
Phvul.009G147500	-0.187017	Trihelix	Trihelix family protein
Phvul.001G091100	-0.187192	NAC	NAC domain containing protein 41
Phvul.007G210600	-0.187711	SBP	squamosa promoter binding protein-like 1
Phvul.008G119400	-0.189221	WRKY	WRKY DNA-binding protein 49
Phvul.007G170200	-0.190751	bHLH	LJRHL1-like 2
Phvul.006G220900	-0.192328	FAR1	FAR1-related sequence 11
Phvul.007G105700	-0.195561	Trihelix	Trihelix family protein
Phvul.004G122600	-0.195878	C3H	zinc finger WD40 repeat protein 1
Phvul.009G066980	-0.198415	ERF	related to AP2 1
Phvul.005G105200	-0.199449	ERF	ERF family protein
Phvul.004G052300	-0.204697	GeBP	DNA-binding storekeeper protein-related transcriptional regulator
Phvul.006G117200	-0.205298	GRAS	RGA-like 2
Phvul.007G230700	-0.205767	B3	B3 family protein
Phvul.001G214900	-0.207033	MYB_related	MYB_related family protein
Phvul.010G136100	-0.210097	MYB_related	MYB_related family protein
Phvul.002G010300	-0.212976	MYB_related	MYB_related family protein
Phvul.010G089000	-0.220245	NF-YB	nuclear factor Y, subunit B10
Phvul.004G060500	-0.220378	M-type_MADS	M-type_MADS family protein
Phvul.011G064900	-0.220837	WOX	WUSCHEL related homeobox 2
Phvul.002G136000	-0.225655	bZIP	basic region/leucine zipper transcription factor 16
Phvul.007G085600	-0.228787	NAC	NAC domain containing protein 17
Phvul.004G084300	-0.232825	C2H2	C2H2 family protein
Phvul.009G150100	-0.240709	NAC	NAC domain containing protein 103
Phvul.L011743	-0.24162	EIL	ETHYLENE-INSENSITIVE3-like 3
Phvul.009G013900	-0.246562	MIKC_MADS	MIKC_MADS family protein
Phvul.007G101900	-0.247804	bHLH	bHLH family protein
Phvul.002G139500	-0.260607	MYB	myb domain protein 9
Phvul.011G054000	-0.261768	FAR1	FAR1 family protein
Phvul.002G111400	-0.262255	DBB	DBB family protein
Phvul.002G138500	-0.265947	HSF	heat shock transcription factor A1D
Phvul.002G024800	-0.267537	TALE	BEL1-like homeodomain 2
Phvul.009G219200	-0.268398	SBP	squamosa promoter binding protein-like 1
Phvul.003G181500	-0.272406	bZIP	basic leucine-zipper 70
Phvul.006G132600	-0.274369	FAR1	FAR1-related sequence 6
Phvul.002G186300	-0.274977	C3H
Phvul.009G107501	-0.278852	CPP	Tesmin/TSO1-like CXC domain-containing protein
Phvul.006G183400	-0.282657	C3H	C3H family protein
Phvul.010G089100	-0.284203	TCP	TCP family protein
Phvul.003G284000	-0.290287	MYB	myb domain protein 9
Phvul.009G177900	-0.290287	MYB_related	myb domain protein 98
Phvul.009G204300	-0.291625	bZIP	basic leucine-zipper 70
Phvul.008G257400	-0.293919	LBD	LBD family protein
Phvul.009G204000	-0.294051	Dof	OBF binding protein 4
Phvul.003G289700	-0.295493	ZF-HD	homeobox protein 22
Phvul.003G285700	-0.295899	bHLH	bHLH family protein
Phvul.009G183800	-0.296007	MYB_related	MYB family protein
Phvul.005G012900	-0.29735	MYB	myb domain protein 33
Phvul.002G170000	-0.304924	MYB	myb domain protein 106
Phvul.007G100100	-0.304924	MYB	myb domain protein 82
Phvul.008G155900	-0.304924	MYB	myb domain protein 21
Phvul.003G128800	-0.306838	ARF	ARF family protein
Phvul.006G086700	-0.307523	MYB_related	MYB_related family protein
Phvul.002G147600	-0.308977	MIKC_MADS	MIKC_MADS family protein
Phvul.003G107400	-0.310604	M-type_MADS	AGAMOUS-like 62
Phvul.005G032900	-0.313622	GRAS	scarecrow-like 3
Phvul.007G244400	-0.313622	C2H2	zinc finger protein 2
Phvul.008G008900	-0.313622	NF-YC	nuclear factor Y, subunit C3
Phvul.008G222400	-0.313622	ERF	ERF family protein
Phvul.010G078400	-0.313622	G2-like	G2-like family protein
Phvul.010G124300	-0.313622	M-type_MADS	AGAMOUS-like 62
Phvul.011G015000	-0.313622	GRAS	scarecrow-like 3
Phvul.004G177600	-0.319924	ARF	auxin response factor 19
Phvul.004G107600	-0.320871	MYB_related	MYB_related family protein
Phvul.011G180700	-0.322769	C3H	floral homeotic protein (HUA1)
Phvul.010G154900	-0.328728	ERF	ERF family protein
Phvul.005G087800	-0.336426	NZZ/SPL	sporocyteless (SPL)
Phvul.006G221500	-0.337401	ARF	auxin response factor 1
Phvul.008G181500	-0.337728	bHLH	basic helix-loop-helix 32
Phvul.008G233800	-0.338233	MYB	myb domain protein 4
Phvul.006G191700	-0.343478	B3	HSI2-like 1
Phvul.002G281800	-0.34466	Trihelix	Trihelix family protein
Phvul.002G309500	-0.344808	M-type_MADS	AGAMOUS-like 91
Phvul.003G003300	-0.345124	TCP	TCP family protein
Phvul.011G057400	-0.346974	bHLH	bHLH family protein
Phvul.002G079400	-0.351399	bHLH	BIG PETAL P
Phvul.005G084500	-0.354733	NAC	NAC family protein
Phvul.002G085400	-0.357502	ZF-HD	zinc finger homeodomain 1
Phvul.008G182100	-0.358892	MYB_related	MYB_related family protein
Phvul.008G286100	-0.360101	WRKY	zinc-dependent activator protein-1
Phvul.003G261500	-0.368219	MYB_related	TSL-kinase interacting protein 1
Phvul.009G136400	-0.377826	Dof	Dof family protein
Phvul.004G161800	-0.381479	Trihelix	Trihelix family protein
Phvul.008G143900	-0.382494	C2H2	C2H2-like zinc finger protein
Phvul.003G232000	-0.398552	HD-ZIP	HD-ZIP family protein
Phvul.002G086600	-0.406949	TCP	TCP family protein
Phvul.006G053400	-0.412148	GRAS	scarecrow-like 5
Phvul.003G252200	-0.416178	GRAS	GRAS family protein
Phvul.008G025500	-0.42022	bHLH	BES1-interacting Myc-like protein 2
Phvul.007G112500	-0.424278	LBD	LOB domain-containing protein 25
Phvul.006G205800	-0.424355	C2H2
Phvul.007G067000	-0.424606	FAR1	FAR1-related sequence 5
Phvul.L009043	-0.424672	MYB	myb domain protein 46
Phvul.008G073800	-0.425238	MIKC_MADS	AGAMOUS-like 20
Phvul.007G267900	-0.425404	TALE	BEL1-like homeodomain 1
Phvul.002G056300	-0.426154	HD-ZIP	Homeobox-leucine zipper protein 4 (HB-4) / HD-ZIP protein
Phvul.003G159800	-0.427518	G2-like	G2-like family protein
Phvul.001G230500	-0.427852	GRAS	GRAS family protein
Phvul.003G004600	-0.430671	MYB	myb domain protein 4r1
Phvul.009G253800	-0.441461	FAR1	FAR1-related sequence 11
Phvul.002G089800	-0.44397	Whirly	ssDNA-binding transcriptional regulator
Phvul.005G091000	-0.445772	bHLH	bHLH family protein
Phvul.004G157600	-0.450382	ERF	ERF family protein
Phvul.008G039900	-0.451125	WRKY	WRKY DNA-binding protein 4
Phvul.001G006100	-0.454343	bHLH	bHLH family protein
Phvul.001G086800	-0.454343	B3	B3 family protein
Phvul.001G087900	-0.454343	C2H2	C2H2 family protein
Phvul.001G137500	-0.454343	AP2	AP2 family protein
Phvul.001G184800	-0.454343	HD-ZIP	homeobox 51
Phvul.002G109400	-0.454343	WOX	WOX family protein
Phvul.002G148000	-0.454343	bHLH	bHLH family protein
Phvul.002G183400	-0.454343	M-type_MADS	M-type_MADS family protein
Phvul.002G187900	-0.454343	HD-ZIP	homeodomain GLABROUS 12
Phvul.002G194600	-0.454343	M-type_MADS	AGAMOUS-like 58
Phvul.002G250800	-0.454343	GATA	GATA transcription factor 27
Phvul.002G273800	-0.454343	NF-YB	nuclear factor Y, subunit B7
Phvul.002G322000	-0.454343	ARR-B	response regulator 14
Phvul.003G003800	-0.454343	MIKC_MADS	MIKC_MADS family protein
Phvul.003G007400	-0.454343	B3	B3 family protein
Phvul.003G007800	-0.454343	Trihelix	Trihelix family protein
Phvul.003G027900	-0.454343	C2H2	C2H2-like zinc finger protein
Phvul.003G048100	-0.454343	bHLH	bHLH family protein
Phvul.003G132100	-0.454343	MYB	MYB family protein
Phvul.003G281000	-0.454343	MIKC_MADS	MIKC_MADS family protein
Phvul.004G024200	-0.454343	MYB	MYB family protein
Phvul.004G053700	-0.454343	WOX	WUSCHEL related homeobox 11
Phvul.004G061500	-0.454343	M-type_MADS	M-type_MADS family protein
Phvul.004G126000	-0.454343	MYB_related	MYB family protein
Phvul.004G173500	-0.454343	MYB	myb domain protein 36
Phvul.005G031300	-0.454343	B3	B3 family protein
Phvul.005G081800	-0.454343	C2H2	C2H2 family protein
Phvul.005G102800	-0.454343	bHLH	bHLH family protein
Phvul.005G109900	-0.454343	MYB	myb domain protein 15
Phvul.005G115500	-0.454343	MYB	myb domain protein 101
Phvul.005G126300	-0.454343	ERF	C-repeat/DRE binding factor 2
Phvul.006G057800	-0.454343	NF-YB	NF-YB family protein
Phvul.006G077400	-0.454343	M-type_MADS	AGAMOUS-like 80
Phvul.006G077900	-0.454343	M-type_MADS	AGAMOUS-like 80
Phvul.006G163100	-0.454343	ERF	ERF family protein
Phvul.007G002900	-0.454343	RAV	RAV family protein
Phvul.007G019700	-0.454343	B3	B3 family protein
Phvul.007G045000	-0.454343	bHLH	bHLH family protein
Phvul.007G060100	-0.454343	TCP	TCP family protein
Phvul.007G118200	-0.454343	WRKY	WRKY DNA-binding protein 2
Phvul.007G224800	-0.454343	HD-ZIP	homeobox 51
Phvul.007G266800	-0.454343	M-type_MADS	AGAMOUS-like 62
Phvul.008G038400	-0.454343	MYB	myb domain protein 114
Phvul.008G038500	-0.454343	MYB_related	myb domain protein 6
Phvul.008G117400	-0.454343	C2H2	C2H2 family protein
Phvul.008G170400	-0.454343	MIKC_MADS	AGAMOUS-like 104
Phvul.008G220000	-0.454343	B3	B3 family protein
Phvul.008G231300	-0.454343	C2H2	C2H2 family protein
Phvul.008G234300	-0.454343	bHLH	RHD SIX-LIKE 1
Phvul.008G247500	-0.454343	B3	high-level expression of sugar-inducible gene 2
Phvul.008G262700	-0.454343	MYB	myb domain protein 64
Phvul.009G013200	-0.454343	ERF	ERF family protein
Phvul.009G043700	-0.454343	C2H2	zinc finger protein 3
Phvul.009G069300	-0.454343	M-type_MADS	AGAMOUS-like 104
Phvul.009G077500	-0.454343	GATA	cytokinin-responsive gata factor 1
Phvul.009G080800	-0.454343	Nin-like	RWP-RK domain-containing protein
Phvul.009G151000	-0.454343	MYB	myb domain protein 69
Phvul.009G240900	-0.454343	ERF	ERF family protein
Phvul.010G043200	-0.454343	bHLH	bHLH family protein
Phvul.010G087900	-0.454343	MIKC_MADS	AGAMOUS-like 6
Phvul.010G138500	-0.454343	LBD	LOB domain-containing protein 22
Phvul.011G008200	-0.454343	ARR-B	response regulator 2
Phvul.008G158800	-0.454343	bHLH	bHLH family protein
Phvul.005G012200	-0.454343	EIL	EIL family protein
Phvul.002G329500	-0.454727	WOX	WUSCHEL related homeobox 1
Phvul.009G160900	-0.463228	LFY	floral meristem identity control protein LEAFY (LFY)
Phvul.004G083100	-0.466572	GATA	GATA transcription factor 9
Phvul.005G109700	-0.467792	MYB	myb domain protein 14
Phvul.007G165133	-0.471278	C2H2	indeterminate(ID)-domain 2
Phvul.009G061700	-0.471278	G2-like	G2-like family protein
Phvul.002G126900	-0.473592	FAR1	FAR1-related sequence 5
Phvul.011G173500	-0.480436	STAT	SH2 domain protein B
Phvul.008G253600	-0.48065	AP2	ARIA-interacting double AP2 domain protein
Phvul.004G058200	-0.484433	FAR1	FAR1-related sequence 5
Phvul.011G178100	-0.48663	bHLH	bHLH family protein
Phvul.004G164700	-0.48694	CPP	Tesmin/TSO1-like CXC domain-containing protein
Phvul.L010943	-0.488126	FAR1	FAR1-related sequence 4
Phvul.010G072900	-0.488721	GRAS	GRAS family protein
Phvul.001G011100	-0.488853	TALE	BEL1-like homeodomain 10
Phvul.011G119500	-0.490228	bHLH	bHLH family protein
Phvul.007G140500	-0.491594	NAC	NAC domain containing protein 2
Phvul.003G207700	-0.492946	C2H2	relative of early flowering 6
Phvul.009G035300	-0.498022	GATA	ZIM-like 1
Phvul.008G236500	-0.498305	MYB	myb domain protein 43
Phvul.001G222000	-0.499329	C2H2
Phvul.006G078200	-0.501802	MYB_related	MYB_related family protein
Phvul.009G186000	-0.504507	NAC	NAC domain containing protein 100
Phvul.002G084000	-0.526784	Dof	cycling DOF factor 3
Phvul.006G140900	-0.531438	MYB_related	myb domain protein 96
Phvul.009G178300	-0.532	Dof	Dof family protein
Phvul.001G100200	-0.538097	NAC	NAC domain containing protein 47
Phvul.006G195400	-0.538998	bHLH	bHLH family protein
Phvul.004G079200	-0.540498	GATA	GATA transcription factor 9
Phvul.006G198400	-0.555593	bHLH	bHLH family protein
Phvul.003G174900	-0.560458	TALE	KNOTTED1-like homeobox gene 3
Phvul.002G163400	-0.563983	WRKY	WRKY family protein
Phvul.004G002400	-0.56516	MYB_related	RAD-like 1
Phvul.009G186600	-0.573912	Dof	cycling DOF factor 3
Phvul.007G044200	-0.584473	LBD	LOB domain-containing protein 38
Phvul.003G246800	-0.587564	LBD	ASYMMETRIC LEAVES 2-like 1
Phvul.007G206200	-0.589173	MYB	myb domain protein 61
Phvul.001G212800	-0.591348	bZIP	basic region/leucine zipper motif 53
Phvul.007G245000	-0.598277	C2H2	C2H2 family protein
Phvul.007G259300	-0.599789	C3H	C3H family protein
Phvul.001G034200	-0.600878	TALE	homeobox gene 1
Phvul.011G066800	-0.600878	C2H2	C2H2 family protein
Phvul.005G183900	-0.601612	FAR1	FAR1-related sequence 6
Phvul.001G018400	-0.604049	B3	B3 family protein
Phvul.001G136100	-0.604049	ERF	ERF family protein
Phvul.005G032800	-0.604049	GRAS	scarecrow-like 3
Phvul.006G071300	-0.604049	bZIP	bZIP family protein
Phvul.002G315900	-0.604367	ERF	ERF family protein
Phvul.007G096500	-0.606087	C2H2	C2H2 family protein
Phvul.008G046500	-0.606391	ERF	ethylene-responsive element binding factor 13
Phvul.005G134400	-0.625317	GATA	GATA transcription factor 11
Phvul.010G009800	-0.62787	MYB	MYB family protein
Phvul.008G190200	-0.629523	CO-like	B-box type zinc finger protein with CCT domain
Phvul.007G139300	-0.652722	G2-like	G2-like family protein
Phvul.002G282200	-0.660797	ARF	auxin response factor 2
Phvul.010G125800	-0.664763	C3H	C3H family protein
Phvul.009G065500	-0.683467	bZIP	abscisic acid responsive elements-binding factor 2
Phvul.008G185400	-0.687977	AP2	AP2 family protein
Phvul.007G043200	-0.691257	FAR1	FAR1 family protein
Phvul.002G248500	-0.698361	bZIP	bZIP family protein
Phvul.005G036900	-0.702846	bHLH	bHLH family protein
Phvul.002G149500	-0.720553	ERF	DORNROSCHEN-like
Phvul.003G213300	-0.723774	TCP	TCP family protein
Phvul.010G158600	-0.732493	bHLH	bHLH family protein
Phvul.010G032600	-0.733886	FAR1	FAR1 family protein
Phvul.009G188800	-0.736777	bHLH	activation-tagged BRI1(brassinosteroid-insensitive 1)-suppressor 1
Phvul.006G195500	-0.738733	bHLH	bHLH family protein
Phvul.001G231500	-0.739512	bHLH	RHD SIX-LIKE 1
Phvul.007G047900	-0.742106	M-type_MADS	AGAMOUS-like 62
Phvul.011G001800	-0.745578	bHLH	bHLH family protein
Phvul.007G065900	-0.746969	TCP	TCP family protein
Phvul.006G181200	-0.751275	ARF	ARF family protein
Phvul.003G221000	-0.751675	C2H2	C2H2-like zinc finger protein
Phvul.003G281300	-0.759599	bHLH	bHLH family protein
Phvul.003G242900	-0.760281	bHLH	bHLH family protein
Phvul.003G017000	-0.776169	ARR-B	response regulator 2
Phvul.003G222400	-0.778135	MYB	myb domain protein 66
Phvul.001G031000	-0.781997	GRF	growth-regulating factor 1
Phvul.005G121800	-0.795381	NAC	NTM1-like 8
Phvul.009G166000	-0.795905	NF-YC	nuclear factor Y, subunit C1
Phvul.011G187200	-0.805326	FAR1	FAR1-related sequence 3
Phvul.002G254500	-0.805726	ERF	ERF family protein
Phvul.002G248200	-0.806797	C2H2	C2H2 family protein
Phvul.001G071000	-0.812405	MYB	myb domain protein 5
Phvul.005G050000	-0.813659	NF-YC	nuclear factor Y, subunit C2
Phvul.009G051600	-0.821495	Nin-like	RWP-RK domain-containing protein
Phvul.002G159700	-0.821832	MYB	myb domain protein 103
Phvul.004G070125	-0.830624	bHLH	bHLH family protein
Phvul.004G151575	-0.840081	WOX	WUSCHEL related homeobox 1
Phvul.005G022000	-0.842986	C3H	CCCH-type zinc finger protein with ARM repeat domain
Phvul.007G118500	-0.8553	C3H	zinc finger protein 1
Phvul.005G011600	-0.85698	bZIP	ABA-responsive element binding protein 3
Phvul.001G089900	-0.857711	GRAS	RGA-like 1
Phvul.010G071300	-0.862813	C2H2	C2H2-like zinc finger protein
Phvul.003G241900	-0.863421	AP2	AP2 family protein
Phvul.011G026500	-0.867022	bHLH	bHLH family protein
Phvul.008G077000	-0.868516	GRAS	GRAS family protein
Phvul.011G116500	-0.874503	LBD	LOB domain-containing protein 2
Phvul.002G131700	-0.875047	GRF	growth-regulating factor 5
Phvul.008G182900	-0.884625	GATA	GATA-type zinc finger protein with TIFY domain
Phvul.005G007900	-0.889343	NAC	NAC 007
Phvul.009G164300	-0.895767	bHLH	bHLH family protein
Phvul.008G087200	-0.90299	bHLH	bHLH family protein
Phvul.007G260900	-0.909558	HD-ZIP	homeobox from Arabidopsis thaliana
Phvul.003G199500	-0.917595	bHLH	bHLH family protein
Phvul.001G181200	-0.919956	C2H2	C2H2 family protein
Phvul.001G195800	-0.920518	TALE	BEL1-like homeodomain 1
Phvul.004G017500	-0.922328	HD-ZIP	homeobox 1
Phvul.009G094300	-0.923308	HB-other	overexpressor of cationic peroxidase 3
Phvul.001G046900	-0.927456	ERF	ERF family protein
Phvul.002G030800	-0.931	GATA	GATA family protein
Phvul.003G195700	-0.939778	MYB_related	MYB_related family protein
Phvul.002G293200	-0.94044	WRKY	WRKY family protein
Phvul.002G221000	-0.945996	MYB	MYB-like 102
Phvul.007G185500	-0.953725	GeBP	DNA-binding storekeeper protein-related transcriptional regulator
Phvul.006G013200	-0.962926	HD-ZIP	homeobox protein 6
Phvul.004G123500	-0.971646	MIKC_MADS	AGAMOUS-like 6
Phvul.001G072200	-0.97263	NAC	NAC family protein
Phvul.004G011400	-0.974435	MYB	myb domain protein 98
Phvul.005G068500	-0.978475	bZIP	bZIP family protein
Phvul.002G273100	-0.990462	NAC	xylem NAC domain 1
Phvul.003G260100	-1.00162	DBB	DBB family protein
Phvul.011G148000	-1.04173	NAC	NAC domain containing protein 2
Phvul.006G114000	-1.05238	bHLH	bHLH family protein
Phvul.003G252000	-1.0536	bZIP	G-box binding factor 1
Phvul.001G221500	-1.06486	MYB	myb domain protein 61
Phvul.005G136400	-1.07351	NAC	NAC-like, activated by AP3/PI
Phvul.009G228000	-1.07591	GRF	growth-regulating factor 5
Phvul.011G080200	-1.08868	GATA	GATA transcription factor 10
Phvul.008G058000	-1.09212	WRKY	WRKY DNA-binding protein 24
Phvul.002G058900	-1.09438	C2H2	C2H2-like zinc finger protein
Phvul.002G148900	-1.11045	ZF-HD	homeobox protein 22
Phvul.009G056400	-1.11168	BES1	BES1 family protein
Phvul.005G161900	-1.1226	bHLH	bHLH family protein
Phvul.007G002700	-1.12416	C3H	C3H family protein
Phvul.002G332400	-1.12633	ZF-HD	homeobox protein 22
Phvul.007G222500	-1.12724	ERF	C-repeat/DRE binding factor 1
Phvul.007G171333	-1.13147	bHLH	bHLH family protein
Phvul.008G202500	-1.13727	HSF	heat shock transcription factor B4
Phvul.007G192900	-1.14124	MYB	myb domain protein 14
Phvul.005G171600	-1.14547	Trihelix	Trihelix family protein
Phvul.003G064800	-1.18728	ERF	DORNROSCHEN-like
Phvul.009G162000	-1.19271	bHLH	bHLH family protein
Phvul.003G177300	-1.2008	TCP	TCP family protein
Phvul.001G251200	-1.20429	ERF	ERF family protein
Phvul.005G074000	-1.20574	SBP	squamosa promoter binding protein-like 4
Phvul.011G050500	-1.20633	B3	B3 family protein
Phvul.011G074100	-1.20721	C2H2	C2H2-like zinc finger protein
Phvul.003G258100	-1.21319	SRS	Lateral root primordium (LRP) protein-related
Phvul.007G065100	-1.22644	MIKC_MADS	MIKC_MADS family protein
Phvul.001G202000	-1.22698	ARF	auxin response factor 9
Phvul.006G180700	-1.24696	VOZ	vascular plant one zinc finger protein
Phvul.005G134500	-1.24751	ARF	auxin response factor 16
Phvul.004G031900	-1.25233	ERF	related to AP2 11
Phvul.011G197300	-1.25846	LBD	LBD family protein
Phvul.003G190900	-1.25933	TCP	TEOSINTE BRANCHED, cycloidea and PCF (TCP) 14
Phvul.008G185700	-1.27482	WRKY	WRKY DNA-binding protein 70
Phvul.004G027500	-1.27846	HD-ZIP	homeobox protein 20
Phvul.009G025400	-1.28123	MYB_related	TRF-like 5
Phvul.008G278900	-1.29558	NF-YB	nuclear factor Y, subunit B3
Phvul.006G047800	-1.29712	ERF	ethylene responsive element binding factor 3
Phvul.002G082200	-1.3088	C2H2	C2H2-like zinc finger protein
Phvul.006G123000	-1.31298	WRKY	WRKY DNA-binding protein 14
Phvul.007G139600	-1.31697	C2H2	C2H2 family protein
Phvul.003G165000	-1.33758	ERF	ERF family protein
Phvul.001G154800	-1.34487	C2H2	indeterminate(ID)-domain 12
Phvul.003G293800	-1.35314	G2-like	G2-like family protein
Phvul.002G137300	-1.35512	G2-like	G2-like family protein
Phvul.008G160400	-1.36107	bHLH	RHD SIX-LIKE 1
Phvul.009G004801	-1.38443	TALE	BEL1-like homeodomain 7
Phvul.008G146900	-1.38876	MYB	myb domain protein 40
Phvul.002G056800	-1.39794	ERF	ERF family protein
Phvul.006G166600	-1.40345	TCP	TEOSINTE BRANCHED 1, cycloidea and PCF transcription factor 2
Phvul.004G057800	-1.41936	MYB	myb domain protein 40
Phvul.011G179300	-1.42911	G2-like	G2-like family protein
Phvul.007G179100	-1.43681	bHLH	bHLH family protein
Phvul.004G124000	-1.44691	Trihelix	Trihelix family protein
Phvul.010G138200	-1.46634	C2H2	indeterminate(ID)-domain 7
Phvul.005G047600	-1.47551	G2-like	G2-like family protein
Phvul.003G072800	-1.5347	MYB_related	MYB_related family protein
Phvul.004G143400	-1.55433	MYB_related	MYB_related family protein
Phvul.011G024600	-1.55707	GRAS	GRAS family protein
Phvul.001G141700	-1.5582	G2-like	G2-like family protein
Phvul.007G066520	-1.56422	ERF	ERF family protein
Phvul.001G262600	-1.58628	SBP	squamosa promoter binding protein-like 2
Phvul.009G260100	-1.62204	B3	B3 family protein
Phvul.011G118600	-1.62557	ERF	ERF family protein
Phvul.002G112000	-1.62889	GATA	GATA transcription factor 5
Phvul.011G044900	-1.63062	MYB_related	RAD-like 1
Phvul.002G202500	-1.64434	WRKY	WRKY DNA-binding protein 9
Phvul.007G149000	-1.65055	ARF	auxin response factor 16
Phvul.009G090500	-1.69269	TALE	KNOTTED1-like homeobox gene 3
Phvul.005G130300	-1.73066	C2H2	C2H2 family protein
Phvul.011G034900	-1.73547	MYB	myb domain protein 32
Phvul.002G292600	-1.75613	MYB	myb domain protein 103
Phvul.002G153300	-1.76495	TALE	KNOTTED-like homeobox of Arabidopsis thaliana 7
Phvul.004G156176	-1.7944	bHLH	BR enhanced expression 3
Phvul.003G254200	-1.83829	ZF-HD	homeobox protein 33
Phvul.011G050800	-1.84713	B3	B3 family protein
Phvul.002G170600	-1.85083	Dof	cycling DOF factor 2
Phvul.010G114900	-1.85328	ERF	ERF family protein
Phvul.008G102300	-1.87926	MYB	MYB family protein
Phvul.003G072000	-1.88459	bHLH	BIG PETAL P
Phvul.005G157600	-1.89586	MYB	myb domain protein 26
Phvul.001G176200	-1.91103	C2H2	C2H2-like zinc finger protein
Phvul.002G163700	-1.92765	ERF	ERF family protein
Phvul.005G180500	-1.96423	C2H2	C2H2 family protein
Phvul.007G255100	-1.97213	ERF	ERF family protein
Phvul.005G136300	-1.9867	C2H2	indeterminate(ID)-domain 2
Phvul.005G000700	-2.01166	B3	B3 family protein
Phvul.007G095000	-2.03991	ARF	auxin response factor 16
Phvul.011G213500	-2.05318	bHLH	bHLH family protein
Phvul.008G185800	-2.05338	WRKY	WRKY DNA-binding protein 70
Phvul.007G221400	-2.05518	C2H2	C2H2-like zinc finger protein
Phvul.005G101500	-2.06877	C3H	C3H family protein
Phvul.005G123900	-2.06984	G2-like	G2-like family protein
Phvul.011G156800	-2.08967	HD-ZIP	homeobox protein 52
Phvul.009G174900	-2.09934	MYB	myb domain protein 86
Phvul.002G166700	-2.11988	SRS	Lateral root primordium (LRP) protein-related
Phvul.006G217500	-2.12632	ZF-HD	homeobox protein 25
Phvul.004G072100	-2.12805	TCP	TCP family protein
Phvul.003G208600	-2.12922	GRAS	GRAS family protein
Phvul.003G008400	-2.13188	G2-like	G2-like family protein
Phvul.001G023900	-2.13708	C2H2	C2H2-like zinc finger protein
Phvul.011G094300	-2.17494	G2-like	G2-like family protein
Phvul.002G110600	-2.28235	bZIP	basic leucine-zipper 42
Phvul.002G322300	-2.29262	ARR-B	response regulator 14
Phvul.010G035200	-2.29623	ERF	cytokinin response factor 4
Phvul.010G009900	-2.29777	MYB	MYB family protein
Phvul.004G077400	-2.29819	NAC	NAC domain containing protein 47
Phvul.006G023100	-2.31319	NAC	NAC domain containing protein 42
Phvul.007G135900	-2.31482	ERF	ERF family protein
Phvul.011G110500	-2.3486	MYB	MYB-like 102
Phvul.003G236300	-2.36641	GRAS	GRAS family protein
Phvul.009G190200	-2.36686	HD-ZIP	homeobox 1
Phvul.007G079700	-2.36727	Trihelix	Trihelix family protein
Phvul.007G079800	-2.39751	Trihelix	Trihelix family protein
Phvul.001G161700	-2.42739	NAC	NAC domain containing protein 74
Phvul.009G008000	-2.46932	NAC	NAC family protein
Phvul.004G029250	-2.47549	B3	B3 family protein
Phvul.011G147800	-2.47934	NAC	NAC family protein
Phvul.007G102800	-2.49262	RAV	RAV family protein
Phvul.002G144900	-2.51134	Dof	Dof family protein
Phvul.009G155500	-2.54911	NF-YB	nuclear factor Y, subunit B7
Phvul.010G158300	-2.55143	bHLH	bHLH family protein
Phvul.010G158500	-2.56296	bHLH	bHLH family protein
Phvul.004G029900	-2.57494	NAC	NAC domain containing protein 100
Phvul.001G032600	-2.58116	MYB	MYB family protein
Phvul.011G124200	-2.60888	G2-like	GBF's pro-rich region-interacting factor 1
Phvul.007G041900	-2.62448	B3	B3 family protein
Phvul.002G007100	-2.68039	C2H2	C2H2 family protein
Phvul.007G195500	-2.70062	C2H2	C2H2 family protein
Phvul.002G043700	-2.7506	CPP	TESMIN/TSO1-like CXC 2
Phvul.003G190300	-2.75598	ZF-HD	mini zinc finger 2
Phvul.008G103000	-2.77246	MYB_related	TRF-like 2
Phvul.004G146200	-2.77811	ZF-HD	homeobox protein 31
Phvul.008G262900	-2.8009	MYB	MYB family protein
Phvul.003G182800	-2.80244	MIKC_MADS	MIKC_MADS family protein
Phvul.003G158200	-2.80584	ARR-B	response regulator 12
Phvul.003G149000	-2.81522	CO-like	CONSTANS-like 5
Phvul.010G137500	-2.82385	MYB	myb domain protein 26
Phvul.004G028500	-2.84991	MYB	myb domain protein 30
Phvul.003G131800	-2.85049	GRF	growth-regulating factor 5
Phvul.001G219000	-2.85429	MYB	myb domain protein 55
Phvul.001G226500	-2.86138	GATA	GATA transcription factor 16
Phvul.003G176800	-2.9089	MYB	MYB family protein
Phvul.007G019000	-2.9211	bHLH	bHLH family protein
Phvul.005G111800	-2.92745	GRAS	GRAS family protein
Phvul.007G240200	-2.945	AP2	related to AP2.7
Phvul.001G109500	-3.00324	GATA	GATA transcription factor 9
Phvul.005G055400	-3.03986	NAC	NAC domain containing protein 1
Phvul.006G114100	-3.04058	ERF	ERF family protein
Phvul.009G058100	-3.04415	MYB_related	RAD-like 6
Phvul.001G244700	-3.16062	LBD	LOB domain-containing protein 21
Phvul.006G106100	-3.16072	ERF	ethylene response factor 1
Phvul.002G310200	-3.16913	ERF	ERF family protein
Phvul.002G229100	-3.17521	bHLH	bHLH family protein
Phvul.003G189100	-3.22664	M-type_MADS	AGAMOUS-like 65
Phvul.008G196200	-3.25115	G2-like	G2-like family protein
Phvul.002G283100	-3.27337	bHLH	bHLH family protein
Phvul.001G052500	-3.28125	CPP	Tesmin/TSO1-like CXC domain-containing protein
Phvul.002G159000	-3.29354	TALE	TALE family protein
Phvul.005G097800	-3.31226	bZIP	bZIP family protein
Phvul.011G168500	-3.32311	DBB	light-regulated zinc finger protein 1
Phvul.008G041800	-3.34632	bHLH	bHLH family protein
Phvul.011G053700	-3.37023	DBB	DBB family protein
Phvul.002G267800	-3.39508	ERF	ERF family protein
Phvul.011G212000	-3.40442	MYB	myb domain protein 83
Phvul.010G141400	-3.40492	Dof	DOF zinc finger protein 1
Phvul.005G020400	-3.41398	C2H2	WIP domain protein 5
Phvul.008G192200	-3.42609	MYB_related	RAD-like 6
Phvul.005G018500	-3.48236	MYB_related	RAD-like 1
Phvul.002G292000	-3.49196	TALE	TALE family protein
Phvul.003G213600	-3.50481	MIKC_MADS	AGAMOUS-like 19
Phvul.007G174800	-3.50632	HSF	heat shock transcription factor A6B
Phvul.004G084800	-3.50876	GRAS	GRAS family protein
Phvul.011G116800	-3.51238	bZIP	bZIP family protein
Phvul.002G171000	-3.51319	ZF-HD	zinc finger homeodomain 1
Phvul.007G242300	-3.56033	MYB_related	RAD-like 1
Phvul.010G160000	-3.56461	C2H2	C2H2 family protein
Phvul.010G042700	-3.57022	bHLH	bHLH family protein
Phvul.005G067950	-3.57154	TCP	TCP family protein
Phvul.008G045100	-3.61852	HD-ZIP	homeobox-leucine zipper protein 3
Phvul.007G033200	-3.62204	C3H	C3H family protein
Phvul.004G046000	-3.6686	MYB	myb domain protein 83
Phvul.007G186700	-3.67287	Trihelix	Trihelix family protein
Phvul.002G006500	-3.73647	LSD	lsd one like 1
Phvul.002G016900	-3.77893	AP2	AP2 family protein
Phvul.002G304400	-3.78948	MYB_related	MYB_related family protein
Phvul.004G028600	-3.79112	ZF-HD	homeobox protein 30
Phvul.008G113300	-3.80603	MYB	myb domain protein 113
Phvul.009G060500	-3.81925	TALE	BEL1-like homeodomain 11
Phvul.009G188251	-3.84307	bHLH	bHLH family protein
Phvul.008G038000	-3.89316	MYB	myb domain protein 16
Phvul.001G036500	-3.92804	C2H2	indeterminate(ID)-domain 2
Phvul.005G074500	-3.95901	NAC	NAC family protein
Phvul.011G086400	-3.96988	C2H2	C2H2 family protein
Phvul.008G038600	-3.9738	MYB	myb domain protein 113
Phvul.001G014300	-4.09643	MYB_related	RAD-like 1
Phvul.001G068200	-4.11963	MIKC_MADS	MIKC_MADS family protein
Phvul.009G185950	-4.12587	MYB	myb domain protein 16
Phvul.004G027700	-4.13088	bHLH	bHLH family protein
Phvul.009G200600	-4.13532	TCP	TCP family protein
Phvul.010G056000	-4.15577	SBP	squamosa promoter binding protein-like 8
Phvul.004G145900	-4.16704	C2H2	C2H2-like zinc finger protein
Phvul.008G027900	-4.21943	MIKC_MADS	MIKC_MADS family protein
Phvul.005G100100	-4.23982	NAC	NAC domain containing protein 73
Phvul.011G109500	-4.28109	MYB	myb domain protein 15
Phvul.008G222200	-4.29118	LBD	LOB domain-containing protein 21
Phvul.009G137400	-4.30122	bHLH	bHLH family protein
Phvul.001G211700	-4.33388	MYB	myb domain protein 111
Phvul.006G183900	-4.33569	SBP	squamosa promoter binding protein-like 3
Phvul.010G158700	-4.44868	ERF	ERF family protein
Phvul.002G088600	-4.57439	HD-ZIP	HD-ZIP family protein
Phvul.006G202200	-4.63719	MIKC_MADS	MIKC_MADS family protein
Phvul.009G085300	-4.64176	CO-like	CONSTANS-like 4
Phvul.007G208500	-4.70444	bHLH	phytochrome interacting factor 3
Phvul.011G059800	-4.75387	MYB	myb domain protein 46
Phvul.005G109800	-4.76379	MYB	myb domain protein 14
Phvul.002G069700	-4.76869	YABBY	YABBY family protein
Phvul.002G170500	-4.7751	MYB	myb domain protein 105
Phvul.008G157600	-4.82868	GATA	GATA transcription factor 9
Phvul.001G051550	-4.89268	ERF	ERF family protein
Phvul.008G022800	-4.90738	CO-like	CONSTANS-like 2
Phvul.008G179200	-4.90844	ZF-HD	homeobox protein 22
Phvul.008G067300	-4.97671	MYB	myb domain protein 17
Phvul.011G160400	-4.98798	NAC	NAC family protein
Phvul.004G095200	-5.0395	Trihelix	Trihelix family protein
Phvul.008G157100	-5.07604	SBP	squamosa promoter binding protein-like 10
Phvul.004G157300	-5.09321	CO-like	B-box type zinc finger protein with CCT domain
Phvul.003G039300	-5.14732	MIKC_MADS	MIKC_MADS family protein
Phvul.002G316900	-5.25253	bHLH	BR enhanced expression 3
Phvul.002G316100	-5.27864	CO-like	B-box type zinc finger protein with CCT domain
Phvul.002G282300	-5.30959	bHLH	bHLH family protein
Phvul.011G164800	-5.3553	SBP	squamosa promoter binding protein-like 4
Phvul.003G008100	-5.40813	C2H2	indeterminate(ID)-domain 4
Phvul.010G056200	-5.45856	SBP	squamosa promoter binding protein-like 8
Phvul.010G090300	-5.48172	HD-ZIP	HD-ZIP family protein
Phvul.001G154700	-5.545	HSF	heat shock transcription factor A6B
Phvul.003G061800	-5.55991	YABBY	YABBY family protein
Phvul.011G212900	-5.69324	C2H2	C2H2 family protein
Phvul.008G157200	-5.70729	SBP	squamosa promoter binding protein-like 8
Phvul.003G287600	-5.71866	Dof	Dof family protein
Phvul.002G332500	-5.72523	C2H2	C2H2-like zinc finger protein
Phvul.008G103100	-5.74386	G2-like	G2-like family protein
Phvul.008G042200	-5.76928	HD-ZIP	homeobox 3
Phvul.001G018300	-5.85111	G2-like	G2-like family protein
Phvul.008G038200	-5.87198	MYB	myb domain protein 113
Phvul.008G041300	-5.89961	ZF-HD	homeobox protein 30
Phvul.006G153300	-5.99292	bHLH	bHLH family protein
Phvul.002G083800	-5.99439	MYB	myb domain protein 105
Phvul.006G169600	-6.01471	MIKC_MADS	MIKC_MADS family protein
Phvul.001G120400	-6.10704	MYB_related	RAD-like 1
Phvul.003G039200	-6.21736	MIKC_MADS	MIKC_MADS family protein
Phvul.006G100300	-6.30888	Trihelix	Trihelix family protein
Phvul.003G190400	-6.31861	MYB	myb domain protein 94
Phvul.001G107600	-6.36859	MYB	myb domain protein 60
Phvul.002G137000	-6.50552	HD-ZIP	homeobox-7
Phvul.006G196600	-6.50766	bHLH	bHLH family protein
Phvul.005G100700	-6.59108	G2-like	GBF's pro-rich region-interacting factor 1
Phvul.008G072700	-6.69468	HD-ZIP	HD-ZIP family protein
Phvul.011G156900	-6.70547	TCP	TEOSINTE BRANCHED 1, cycloidea and PCF transcription factor 3
Phvul.009G187700	-6.71914	MYB	myb domain protein 94
Phvul.L006543	-6.82679	GRAS	SCARECROW-like 14
Phvul.004G171200	-6.89579	MYB_related	MYB_related family protein
Phvul.008G020400	-7.0183	TCP	TCP family protein
Phvul.005G153500	-7.24024	DBB	DBB family protein
Phvul.008G094800	-7.31167	G2-like	G2-like family protein
Phvul.008G041500	-7.3625	MYB	myb domain protein 30
Phvul.003G067500	-7.37103	bHLH	bHLH family protein
Phvul.007G215800	-7.41389	MYB	myb domain protein 12
Phvul.009G228200	-7.5014	MYB	MYB-like 102
Phvul.001G218800	-7.54919	bHLH	phytochrome interacting factor 3
Phvul.009G093600	-7.66277	ERF	ERF family protein
Phvul.004G143500	-7.78273	HD-ZIP	homeodomain GLABROUS 11
Phvul.008G031820	-7.8726	TCP	plastid transcription factor 1
Phvul.003G183700	-8.04788	TCP	TEOSINTE BRANCHED 1, cycloidea and PCF transcription factor 5
Phvul.003G091100	-8.16318	ZF-HD	homeobox protein 31
Phvul.003G090501	-8.25456	NAC	NAC domain containing protein 35
Phvul.007G020900	-8.2606	C2H2	indeterminate(ID)-domain 5
Phvul.009G232700	-8.32552	GATA	cytokinin-responsive gata factor 1
Phvul.003G008300	-8.42272	C2H2	indeterminate(ID)-domain 5
Phvul.001G174200	-8.48118	MYB_related	MYB_related family protein
Phvul.011G104700	-8.70609	HD-ZIP	homeodomain GLABROUS 2
Phvul.003G166100	-8.85846	YABBY	YABBY family protein
Phvul.008G126437	-8.8885	bZIP	HY5-homolog
Phvul.010G043400	-8.97168	bHLH	bHLH family protein
Phvul.005G101900	-8.98225	SBP	squamosa promoter binding protein-like 4
Phvul.003G217700	-9.04125	YABBY	YABBY family protein
Phvul.009G037900	-9.12856	ZF-HD	homeobox protein 22
Phvul.009G202200	-9.57849	TCP	TEOSINTE BRANCHED 1, cycloidea and PCF transcription factor 5
Phvul.005G114600	-10.7137	HD-ZIP	homeodomain GLABROUS 2
Phvul.001G035600	-11.6074	GATA	cytokinin-responsive gata factor 1
Phvul.003G137100	-11.6713	GATA	cytokinin-responsive gata factor 1
Phvul.008G144300	-11.9161	bHLH	bHLH family protein
