# Supplementary material for: Comparative Transcriptome Analysis of Tolerant and Sensitive Genotypes of Common Bean (Phaseolus vulgaris L.) in Response to Terminal Drought Stress
Source: Plants (Basel). 2023 Jan 3;12(1):210. doi: 10.3390/plants12010210 (PMC9824821; doi:10.3390/plants12010210)
Supplement: Supplementary file 1 [file plants-12-00210-s001.zip › Supplementary table S6.xlsx]

## Sheet: Sheet1
	Primer Sequences (5'----3')	Genes
1	CACATCCTCAGTTGTCTCTG	Phvul.008G147800
	CCCAGGTTCCACATGTAAG
2	GACACCAGTGGCTGTTAAT	Phvul.L002632
	CAACGTAAAGGGTACCTTCC
3	CCTCCTTGCAACGAAACT	Phvul.011G182500
	CAATACTCTCCTGGCATGTT
4	TTCACGGAAGAGCAAGAAG	Phvul.011G048700
	CCAAAGGAACGGTTGAGT
5	TGCTGCAGCTCAATCAC	Phvul.010G023000
	CTGGAAACTCAGCCACTATAC
6	GCTGGAGAGTTGGAGTATTT	Phvul.010G121400
	GGTTCCTGTGAGCTTGTT
7	GGATAGAACTGGCAGAAAGG	Phvul.002G133100
	GACCAGTGACATGGTTGTAG
8	CATCCTCCGTTGCCTTTG	Phvul.L002632
	GCTCCCAATCCACGAAAG
9	AGCTCTTCGATGGAGACA	Phvul.011G182500
	CAGTGCATTTGTGGAGGT
10	GGAACGCGATGGTGTATT	Phvul.008G147800
	GCCCAGCGTGTTTAGTC
11	CTTGCTGCTGGCTCAAA	Phvul.010G023000
	TGACTCCTTGCTCTCCAG
12	CGAACAACGGTGGAAGAG	Phvul.004G073400
	CAAGCACGGAACCCATC
13	GATGTGGAAGCTGCCTATG	Phvul.003G243800
	TAGCCTGGTGGCTTGT
